# Supplementary material for: Pathway-Based Analysis of Genome-Wide siRNA Screens Reveals the Regulatory Landscape of App Processing
Source: PLoS One. 2015 Feb 27;10(2):e0115369. doi: 10.1371/journal.pone.0115369 (PMC4344212; doi:10.1371/journal.pone.0115369)
Supplement: S2 Supplementary Information — The gene set name, number of genes, source (e.g. Reactome), and corresponding members (symbols, Entrez gene ids) is provided. Note that the gene set composition used in this study may not match current pathway definitions. One reason is that pathway definitions change with time and some pathways may now contain additional members. Secondly, only genes for which siRNA data is available were considered; in a scenario where the pathway contains 10 genes, but only 5 were screened, the pathway is consider to have a set size of 5. (XLS) [file pone.0115369.s002.xls]

## Sheet: camargom_supplementary_table1
GENE_SET_NAME	# of genes present in the screen	SOURCE	GENE_IDS	GENE_SYMBOLS
protein amino acid phosphorylation(GO Biological Process)	835	GO Biological Process	10000;10006;10087;10110;10111;10114;10159;1017;1018;10188;1019;102;1020;1021;1022;10221;1024;1025;10295;10298;10342;10365;10420;10461;10494;10539;10549;10550;10563;10576;10586;10595;10645;10673;10726;10733;10746;10769;10783;10800;10810;10818;10842;10887;10911;10922;10926;10936;10980;10981;11011;11030;11035;11040;1111;11124;11171;11183;11184;11200;11213;11214;112744;11275;112858;11329;1139;114609;…	AKT3;ABI1;COL4A3BP;SGK2;RAD50;HIPK3;ATP6AP2;CDK2;CDK3;TNK2;CDK4;ADAM10;CDK5;CDK6;CDK7;TRIB1;CDK8;CDK9;BCKDK;PAK4;TFG;KLF2;TESK2;MERTK;STK25;GLRX3;PRDX4;ARL6IP5;CXCL13;CCT2;MAB21L2;ERN2;CAMKK2;TNFSF13B;NUDC;PLK4;MAP3K2;PLK2;NEK6;CYSLTR1;WASF3;FRS2;C7orf16;PROKR1;UTS2;FASTK;DBF4;GPR75;COPS6;RAB32;TLK2;RBPMS;RIPK3;PIM2;CHEK1;FAF1;STRAP;MAP4K5;MAP4K1;CHEK2;IRAK3;AKAP13;IL17F;KLHL2;TP53RK;STK38;CHRNA7…
negative regulation of developmental process(GO Biological Process)	636	GO Biological Process	10014;10017;10111;10114;1012;10154;1017;10181;10201;10203;1021;10218;1025;1026;10272;1028;1029;10296;10298;1032;10371;10428;10468;10507;10525;10542;10544;10553;10562;10563;10567;10615;10617;10664;10666;10673;1072;10733;10766;10848;10857;10859;10892;10911;10922;10942;10955;10988;11005;11010;11040;11061;11168;11171;11202;112401;112744;11314;1149;116154;116496;117581;1191;1201;122060;1236;1237;1285;…	HDAC5;BCL2L10;RAD50;HIPK3;CDH13;PLXNC1;CDK2;RBM5;NME6;CALCRL;CDK6;ANGPTL7;CDK9;CDKN1A;FSTL3;CDKN1C;CDKN2A;MAEA;PAK4;CDKN2D;SEMA3A;CFDP1;FST;SEMA4D;HYOU1;HBXIP;PROCR;HTATIP2;OLFM4;CXCL13;RABAC1;SPAG5;STAMBP;CTCF;CD226;TNFSF13B;CFL1;PLK4;TOB2;PPP1R13L;PGRMC1;LILRB1;MALT1;UTS2;FASTK;PRSS21;SERINC3;METAP2;SPINK5;GLIPR1;PIM2;LECT1;PSIP1;STRAP;KLK8;BIRC8;IL17F;CD300A;CIDEA;PHACTR3;FAM129A;TWIST2;CLU;CL…
defense response(GO Biological Process)	740	GO Biological Process	1;10014;10060;10068;10148;10161;10164;10219;10225;10288;10312;10318;10321;10333;10344;1036;10365;10367;10382;10383;10392;10394;10397;10407;10410;10466;1054;10544;10563;10567;10578;10584;10663;10673;10732;10746;10747;10800;10803;10855;10859;10871;10892;10922;10936;10964;10982;10990;11005;11006;11024;11027;11082;11126;1116;11174;11213;11253;11262;11274;112744;1130;11311;11326;11343;1139;114548;1146…	A1BG;HDAC5;ABCC9;IL18BP;EBI3;P2RY5;CHST4;KLRG1;CD96;LILRB2;TCIRG1;TNIP1;CRISP3;TLR6;CCL26;CDO1;KLF2;CBARA1;TUBB4;TUBB2C;NOD1;PRG3;NDRG1;SPAG11B;IFITM3;COG5;CEBPG;PROCR;CXCL13;RABAC1;GNLY;COLEC10;CXCR6;TNFSF13B;TCFL5;MAP3K2;MASP2;CYSLTR1;CCR9;HPSE;LILRB1;CD300C;MALT1;FASTK;GPR75;IFI44L;MAPRE2;LILRB5;SPINK5;LILRB4;LILRA1;LILRA2;ESM1;CD160;CHI3L1;ADAMTS6;IRAK3;MAN1B1;SP140;USP18;IL17F;LYST;VPS45;VSI…
Protein modification(Panther Biological Process)	921	Panther Biological Process	10000;10026;10038;10039;10054;10055;10076;10087;10110;10114;10128;10130;10154;1017;1018;10188;1019;10195;1020;1021;1022;10221;1024;1025;10290;10295;10298;10317;1033;10331;10401;10402;10420;10434;10461;10477;10494;10524;10559;10585;10595;10610;10645;10678;10690;10733;10746;10769;10783;10825;10905;10922;10954;10988;11011;11035;11065;11072;11099;1111;11113;11122;11142;11143;11156;11183;11184;11191;1…	AKT3;PIGK;PARP2;PARP3;UBA2;SAE1;PTPRU;COL4A3BP;SGK2;HIPK3;LRPPRC;PDIA6;PLXNC1;CDK2;CDK3;TNK2;CDK4;ALG3;CDK5;CDK6;CDK7;TRIB1;CDK8;CDK9;SPEG;BCKDK;PAK4;B3GALT5;CDKN3;B3GNT3;PIAS3;ST3GAL6;TESK2;LYPLA1;MERTK;UBE2E3;STK25;HTATIP;SLC35A1;POMT1;ERN2;ST6GALNAC2;CAMKK2;B3GNT2;FUT9;PLK4;MAP3K2;PLK2;NEK6;NEU3;MAN1A2;FASTK;PDIA5;METAP2;TLK2;RIPK3;UBE2C;DUSP14;PTPN21;CHEK1;CIT;PTPRT;PKIG;MYST2;PTP4A3;MAP4K5;M…
Apoptosis(Panther Biological Process)	392	Panther Biological Process	10000;10014;10015;10016;10017;10018;10110;10134;10276;10277;10293;10392;10848;10884;10892;10916;10922;11009;11035;11124;11186;11191;11214;11235;112399;112401;114548;114769;114771;114783;1149;1154;115708;1178;1191;1215;130367;130560;132851;132954;134;135;136;137970;1438;148;149428;1511;1603;1611;1612;1613;1630;1647;166824;1676;1677;1773;1776;1777;186;1869;1982;2013;2021;203100;2066;207;208;221656;…	AKT3;HDAC5;PDCD6IP;PDCD6;BCL2L10;BCL2L11;SGK2;BCAP31;NET1;UBE4B;TRAIP;NOD1;PPP1R13L;MRPS30;MALT1;MAGED2;FASTK;IL24;RIPK3;FAF1;RASSF1;PTENP1;AKAP13;PDCD10;EGLN3;BIRC8;NLRP3;COP1;PGLYRP3;LMTK3;CIDEA;CISH;C14orf172;CLC;CLU;CMA1;SGPP2;SPATA3;SPATA4;PDCL2;ADORA1;ADORA2A;ADORA2B;UNC5D;CSF2RA;ADRA1A;BNIPL;CTSG;DAD1;DAP;DAPK1;DAPK3;DCC;GADD45A;RASSF6;DFFA;DFFB;DNASE1;DNASE1L3;DNASE2;AGTR2;E2F1;EIF4G2;EMP…
IFN-gamma pathway(NCI_NATURE Pathways)	358	NCI_NATURE Pathways	4087;4087;4087;1387;57379;4209;7514;60436;1973;10344;1981;3559;10106;3458;207;1843;5578;8661;5592;7189;9765;4294;10891;5564;383;11261;1030;8312;4988;2242;1487;10971;10971;1437;25942;8554;54778;6498;23327;5581;6416;3659;5588;5588;2664;3576;8061;23118;23118;5608;6361;7391;3065;2889;7867;6300;7186;1026;5606;1959;1874;4089;5063;5899;7525;3561;3718;2475;6778;5594;5594;864;4296;5170;5371;10379;2810;366…	SMAD2;SMAD2;SMAD2;CREBBP;AICDA;MEF2D;XPO1;TGIF2;EIF4A1;CCL26;EIF4G1;IL2RA;CTDSP2;IFNG;AKT1;DUSP1;PRKCA;EIF3A;PRKG1;TRAF6;ZFYVE16;MAP3K10;PPARGC1A;PRKAB1;ARG1;SLC9A1BP;CDKN2B;AXIN1;OPRM1;FES;CTBP1;YWHAQ;YWHAQ;CSF2;SIN3A;PIAS1;RNF111;SKIL;NEDD4L;PRKCE;MAP2K4;IRF1;PRKCQ;PRKCQ;GDI1;IL8;FOSL1;MAP3K7IP2;MAP3K7IP2;MAP2K6;CCL17;USF1;HDAC1;RAPGEF1;MAPKAPK3;MAPK12;TRAF2;CDKN1A;MAP2K3;EGR2;E2F4;SMAD4;PAK3;R…
negative regulation of programmed cell death(GO Biological Process)	482	GO Biological Process	10017;10114;1012;10181;10201;10203;1025;1026;1028;1029;10296;10298;1032;10428;10507;10525;10542;10544;10553;10562;10567;10615;10617;10664;10666;10673;1072;10733;10848;10857;10859;10892;10911;10922;10942;10955;10988;11010;11040;11168;11171;112401;11314;1149;116496;1191;1201;1236;1237;128674;133;133396;1398;1401;1410;1437;1493;1495;154;1603;1616;1718;1745;1760;183;1831;1906;1909;1984;2050;2055;2057…	BCL2L10;HIPK3;CDH13;RBM5;NME6;CALCRL;CDK9;CDKN1A;CDKN1C;CDKN2A;MAEA;PAK4;CDKN2D;CFDP1;SEMA4D;HYOU1;HBXIP;PROCR;HTATIP2;OLFM4;RABAC1;SPAG5;STAMBP;CTCF;CD226;TNFSF13B;CFL1;PLK4;PPP1R13L;PGRMC1;LILRB1;MALT1;UTS2;FASTK;PRSS21;SERINC3;METAP2;GLIPR1;PIM2;PSIP1;STRAP;BIRC8;CD300A;CIDEA;FAM129A;CLU;CLN3;CCR7;CCR8;PROKR2;ADM;IL31RA;CRK;CRP;CRYAB;CSF2;CTLA4;CTNNA1;ADRB2;DAD1;DAXX;DHCR24;DLX1;DMPK;AGT;TSC22…
negative regulation of apoptosis(GO Biological Process)	474	GO Biological Process	10017;10114;1012;10181;10201;10203;1025;1026;1028;1029;10296;10298;1032;10428;10507;10525;10542;10544;10553;10562;10567;10615;10617;10664;10666;10673;1072;10733;10848;10857;10892;10911;10922;10942;10955;10988;11010;11040;11168;11171;112401;11314;1149;116496;1191;1201;1236;1237;128674;133;133396;1398;1401;1410;1437;1493;1495;154;1603;1616;1718;1745;1760;183;1831;1906;1909;1984;2050;2055;2057;2064;…	BCL2L10;HIPK3;CDH13;RBM5;NME6;CALCRL;CDK9;CDKN1A;CDKN1C;CDKN2A;MAEA;PAK4;CDKN2D;CFDP1;SEMA4D;HYOU1;HBXIP;PROCR;HTATIP2;OLFM4;RABAC1;SPAG5;STAMBP;CTCF;CD226;TNFSF13B;CFL1;PLK4;PPP1R13L;PGRMC1;MALT1;UTS2;FASTK;PRSS21;SERINC3;METAP2;GLIPR1;PIM2;PSIP1;STRAP;BIRC8;CD300A;CIDEA;FAM129A;CLU;CLN3;CCR7;CCR8;PROKR2;ADM;IL31RA;CRK;CRP;CRYAB;CSF2;CTLA4;CTNNA1;ADRB2;DAD1;DAXX;DHCR24;DLX1;DMPK;AGT;TSC22D3;EDN1…
protein kinase cascade(GO Biological Process)	798	GO Biological Process	10010;10045;10068;10110;10111;10114;10159;10174;10221;10236;10254;1028;10298;10333;10342;10392;10401;10454;10461;10539;10549;10550;10563;10595;10617;10645;10663;10664;10672;10673;10746;10769;10783;10800;10810;10818;10842;10848;10886;10887;10892;10911;10936;1103;11035;11072;11124;11156;1116;11171;11183;11184;11214;11215;11221;112744;11275;11329;1139;114548;114609;1147;114898;114905;12;121274;1215;…	TANK;SH2D3A;IL18BP;SGK2;RAD50;HIPK3;ATP6AP2;SORBS3;TRIB1;HNRNPR;STAM2;CDKN1C;PAK4;TLR6;TFG;NOD1;PIAS3;MAP3K7IP1;MERTK;GLRX3;PRDX4;ARL6IP5;CXCL13;ERN2;STAMBP;CAMKK2;CXCR6;CTCF;GNA13;TNFSF13B;MAP3K2;PLK2;NEK6;CYSLTR1;WASF3;FRS2;C7orf16;PPP1R13L;NPFFR2;PROKR1;MALT1;UTS2;GPR75;CHAT;RIPK3;DUSP14;FAF1;PTP4A3;CHI3L1;STRAP;MAP4K5;MAP4K1;AKAP13;AKAP11;DUSP10;IL17F;KLHL2;STK38;CHRNA7;NLRP3;TIRAP;CHUK;C1QTN…
anti-apoptosis(GO Biological Process)	337	GO Biological Process	10017;10114;1012;10181;10201;10203;1025;1028;1029;10296;10298;1032;10428;10507;10525;10542;10544;10553;10567;10615;10617;10664;10666;10673;1072;10857;10892;10911;10988;11040;11168;112401;11314;1191;1201;1237;133;133396;1398;1401;1410;1437;1493;1603;1616;1718;1760;1831;1906;1909;1984;2057;2138;2149;2176;2242;2268;22808;2289;22900;2296;23017;2308;23085;2324;23256;23411;23474;23529;23678;23770;238;2…	BCL2L10;HIPK3;CDH13;RBM5;NME6;CALCRL;CDK9;CDKN1C;CDKN2A;MAEA;PAK4;CDKN2D;CFDP1;SEMA4D;HYOU1;HBXIP;PROCR;HTATIP2;RABAC1;SPAG5;STAMBP;CTCF;CD226;TNFSF13B;CFL1;PGRMC1;MALT1;UTS2;METAP2;PIM2;PSIP1;BIRC8;CD300A;CLU;CLN3;CCR8;ADM;IL31RA;CRK;CRP;CRYAB;CSF2;CTLA4;DAD1;DAXX;DHCR24;DMPK;TSC22D3;EDN1;EDNRA;EIF5A;EPOR;EYA1;F2R;FANCC;FES;FGR;MRAS;FKBP5;CARD8;FOXC1;FAIM2;FOXO1;ERC1;FLT4;SCFD1;SIRT1;ETHE1;CLCF1…
cellular response to DNA damage stimulus(GO Biological Process)	315	GO Biological Process	10036;10038;10039;10111;10155;1022;1032;10432;10459;10519;10524;1054;10635;10641;1069;10714;10721;10856;10933;11044;11073;1111;1112;11144;11198;11200;11201;11232;11284;114799;1149;1195;1263;1407;1408;142;143;144321;144715;1453;1454;146956;149708;152579;1642;1643;1647;1777;197370;1984;2067;2068;2071;2072;2073;2074;2145;2175;2176;2177;2178;2188;2189;221120;2237;22943;22944;23054;23064;23300;23368;2…	CHAF1A;PARP2;PARP3;RAD50;TRIM28;CDK7;CDKN2D;RBM14;MAD2L2;CIB1;HTATIP;CEBPG;RAD51AP1;TUSC4;CETN2;POLD3;POLQ;RUVBL2;MORF4L1;POLS;TOPBP1;CHEK1;FOXN3;DMC1;SUPT16H;CHEK2;POLI;POLG2;PNKP;ESCO1;CIDEA;CLK1;PLK3;CRY1;CRY2;PARP1;PARP4;GLIPR1L2;RAD9B;CSNK1D;CSNK1E;EME1;WFDC5;SCFD2;DDB1;DDB2;GADD45A;DNASE2;NSMCE1;EIF5A;ERCC1;ERCC2;ERCC3;ERCC4;ERCC5;ERCC6;EZH1;FANCA;FANCC;FANCD2;FANCE;FANCF;FANCG;ALKBH3;FEN1;…
Cell communication(Panther Biological Process)	805	Panther Biological Process	1;1000;10002;1001;1002;1003;1004;1005;1006;1007;10076;1008;10085;1009;10098;10099;1010;1012;10135;10148;1015;1016;10178;102;10216;10225;10232;10288;10344;10371;10391;10432;10438;1048;10486;10487;10499;10505;10507;10516;10566;10666;10755;1081;1084;10857;10859;10863;10867;1087;10875;1088;1089;10911;10990;11006;11009;11024;11027;11070;11075;11081;11085;11086;11096;1112;11122;11135;11174;1121;11215;1…	A1BG;CDH2;NR2E3;CDH3;CDH4;CDH5;CDH6;CDH7;CDH8;CDH9;PTPRU;CDH10;EDIL3;CDH11;TSPAN5;TSPAN3;CDH12;CDH13;PBEF1;EBI3;CDH17;CDH18;ODZ1;ADAM10;PRG4;CD96;MSLN;LILRB2;CCL26;SEMA3A;CORO2B;RBM14;MGC12261;CEACAM5;CAP2;CAP1;NCOA2;SEMA4F;SEMA4D;FBLN5;AKAP3;CD226;GIPC1;CGA;CEACAM3;PGRMC1;LILRB1;ADAM28;TSPAN9;CEACAM7;FGL2;CEACAM8;CEACAM4;UTS2;LILRB5;LILRB4;IL24;LILRA1;LILRA2;TMEM115;STMN2;KERA;ADAM30;ADAM29;ADAM…
cell adhesion(GO Biological Process)	837	GO Biological Process	100;1000;1001;10018;1002;10020;10024;1003;1004;1005;1006;10068;1007;10076;1008;10085;1009;10098;10099;1010;10100;10103;1012;10149;1015;10154;10155;1016;10164;10174;102;1020;10205;1021;10216;10223;10225;10232;10235;10272;1029;10296;10298;10331;10332;10395;1041;10420;10428;10446;10457;10507;10516;10519;10544;10580;10630;10631;10663;10666;10686;10755;10800;10810;10855;10863;1089;10894;10913;10979;11…	ADA;CDH2;CDH3;BCL2L11;CDH4;GNE;TROAP;CDH5;CDH6;CDH7;CDH8;IL18BP;CDH9;PTPRU;CDH10;EDIL3;CDH11;TSPAN5;TSPAN3;CDH12;TSPAN2;TSPAN1;CDH13;GPR64;CDH17;PLXNC1;TRIM28;CDH18;CHST4;SORBS3;ADAM10;CDK5;MPZL2;CDK6;PRG4;GPA33;CD96;MSLN;RASGRP2;FSTL3;CDKN2A;MAEA;PAK4;B3GNT3;CLEC4M;DLC1;CDSN;TESK2;CFDP1;LRRN2;GPNMB;SEMA4D;FBLN5;CIB1;PROCR;SORBS1;PDPN;POSTN;CXCR6;CD226;CLDN16;GIPC1;CYSLTR1;WASF3;HPSE;ADAM28;CEACA…
cellular lipid metabolic process(GO Biological Process)	618	GO Biological Process	10005;10026;10087;10136;10170;10202;10249;10273;10280;10350;10390;10394;1040;10400;10402;10434;10449;10455;10554;10555;10577;10588;10630;10654;10682;1071;10800;10825;10826;10858;10891;10908;10924;10948;10965;11000;11041;1109;11161;11167;11253;112724;113026;11313;11332;1139;114876;114879;114880;114882;114883;114884;114885;114898;114905;114971;116255;116285;116362;117283;1201;122970;1232;1233;12435…	ACOT8;PIGK;COL4A3BP;ELA3A;DHRS9;DHRS2;GLYAT;STUB1;OPRS1;ABCA9;CEPT1;PRG3;CDS1;PEMT;ST3GAL6;LYPLA1;ACAA2;PECI;AGPAT1;AGPAT2;NPC2;MTHFS;PDPN;PMVK;EBP;CETP;CYSLTR1;NEU3;C5orf4;CYP46A1;PPARGC1A;PNPLA6;SMPDL3A;STARD3;ACOT2;SLC27A3;B3GNT1;AKR1C4;C14orf1;FSTL1;MAN1B1;RDH13;PLCD3;LYPLA2;ACOT7;CHRNA7;OSBPL1A;OSBPL5;OSBPL6;OSBPL8;OSBPL9;OSBPL10;OSBPL11;C1QTNF2;C1QTNF7;PTPMT1;MOGAT1;ACSM1;RBP7;IHPK3;CLN3;AC…
cellular structure morphogenesis(GO Biological Process)	577	GO Biological Process	1002;1012;10129;10133;10142;10152;10154;10155;10175;102;1020;10234;10298;10330;10344;10371;10382;10395;10397;10458;10486;10487;10505;10509;10602;10630;10631;10672;10677;1072;10749;10755;10788;10810;10908;10913;10979;1103;11104;11135;11156;11202;11214;11252;11275;11336;11337;113452;113540;1136;114793;116135;116143;116443;116985;117155;121512;1230;123016;1231;1232;1244;1267;126820;1269;127294;1288;…	CDH4;CDH13;FRY;OPTN;AKAP9;ABI2;PLXNC1;TRIM28;CNIH;ADAM10;CDK5;LRRC17;PAK4;CNPY2;CCL26;SEMA3A;TUBB4;DLC1;NDRG1;BAIAP2;CAP2;CAP1;SEMA4F;SEMA4B;CDC42EP3;PDPN;POSTN;GNA13;AVIL;CFL1;KIF1C;GIPC1;IQGAP2;WASF3;PNPLA6;EDAR;FERMT2;CHAT;KATNA1;CDC42EP1;PTP4A3;KLK8;AKAP13;PACSIN2;KLHL2;EXOC3;GABARAP;TMEM54;CMTM1;CHRNA3;FMNL2;LRRC3B;WDR92;GRIN3A;CENTD2;CATSPER2;FGD4;CCR1;TTC8;CCR2;CCR3;ABCC2;CNP;WDR63;CNR2;MY…
cell morphogenesis(GO Biological Process)	577	GO Biological Process	1002;1012;10129;10133;10142;10152;10154;10155;10175;102;1020;10234;10298;10330;10344;10371;10382;10395;10397;10458;10486;10487;10505;10509;10602;10630;10631;10672;10677;1072;10749;10755;10788;10810;10908;10913;10979;1103;11104;11135;11156;11202;11214;11252;11275;11336;11337;113452;113540;1136;114793;116135;116143;116443;116985;117155;121512;1230;123016;1231;1232;1244;1267;126820;1269;127294;1288;…	CDH4;CDH13;FRY;OPTN;AKAP9;ABI2;PLXNC1;TRIM28;CNIH;ADAM10;CDK5;LRRC17;PAK4;CNPY2;CCL26;SEMA3A;TUBB4;DLC1;NDRG1;BAIAP2;CAP2;CAP1;SEMA4F;SEMA4B;CDC42EP3;PDPN;POSTN;GNA13;AVIL;CFL1;KIF1C;GIPC1;IQGAP2;WASF3;PNPLA6;EDAR;FERMT2;CHAT;KATNA1;CDC42EP1;PTP4A3;KLK8;AKAP13;PACSIN2;KLHL2;EXOC3;GABARAP;TMEM54;CMTM1;CHRNA3;FMNL2;LRRC3B;WDR92;GRIN3A;CENTD2;CATSPER2;FGD4;CCR1;TTC8;CCR2;CCR3;ABCC2;CNP;WDR63;CNR2;MY…
biological adhesion(GO Biological Process)	838	GO Biological Process	100;1000;1001;10018;1002;10020;10024;1003;1004;1005;1006;10068;1007;10076;1008;10085;1009;10098;10099;1010;10100;10103;1012;10149;1015;10154;10155;1016;10164;10174;102;1020;10205;1021;10216;10223;10225;10232;10235;10272;1029;10296;10298;10331;10332;10395;1041;10420;10428;10446;10457;10507;10516;10519;10544;10580;10630;10631;10663;10666;10686;10755;10800;10810;10855;10863;1089;10894;10913;10979;11…	ADA;CDH2;CDH3;BCL2L11;CDH4;GNE;TROAP;CDH5;CDH6;CDH7;CDH8;IL18BP;CDH9;PTPRU;CDH10;EDIL3;CDH11;TSPAN5;TSPAN3;CDH12;TSPAN2;TSPAN1;CDH13;GPR64;CDH17;PLXNC1;TRIM28;CDH18;CHST4;SORBS3;ADAM10;CDK5;MPZL2;CDK6;PRG4;GPA33;CD96;MSLN;RASGRP2;FSTL3;CDKN2A;MAEA;PAK4;B3GNT3;CLEC4M;DLC1;CDSN;TESK2;CFDP1;LRRN2;GPNMB;SEMA4D;FBLN5;CIB1;PROCR;SORBS1;PDPN;POSTN;CXCR6;CD226;CLDN16;GIPC1;CYSLTR1;WASF3;HPSE;ADAM28;CEACA…
cellular macromolecular complex assembly(GO Biological Process)	368	GO Biological Process	10001;10010;10036;10093;1020;10209;1022;1024;10240;1025;10285;10289;10291;10302;10344;10421;10497;10526;10527;10569;10576;1058;10594;10605;1062;10621;10622;1063;10713;10772;10810;10907;10939;10946;10988;11011;11013;11129;11177;11193;11218;11338;1136;1230;1236;1269;1272;134;1352;1353;1355;140;140890;1487;1535;154;1618;163126;164;1653;1942;1964;1967;1974;1983;1984;199;2022;203068;2068;2071;2072;214…	MED6;TANK;CHAF1A;ARPC4;CDK5;EIF1;CDK7;CDK8;MRPS31;CDK9;SMNDC1;EIF1B;SF3A1;SNAPC5;CCL26;CD2BP2;UNC13B;IPO8;IPO7;SLU7;CCT2;CENPA;PRPF8;PAIP1;CENPE;POLR3F;POLR3G;CENPF;USP39;FUSIP1;WASF3;TXNL4A;AFG3L2;SF3A3;METAP2;TLK2;TMSL8;SFRS16;BAZ1A;WBP4;DDX20;U2AF2;CHRNA3;CCR1;CCR7;CNR2;CNTN1;ADORA1;COX10;COX11;COX15;ADORA3;SFRS12;CTBP1;CYBA;ADRB2;DAZL;EID2;AP1G1;DDX1;EFNA1;EIF1AX;EIF2B1;EIF4A2;EIF5;EIF5A;AIF1…
positive regulation of cell communication(GO Biological Process)	293	GO Biological Process	10010;1012;10174;10266;1028;10298;1030;10333;10342;10392;10755;10769;10783;10800;10886;10892;11124;11156;11183;11214;121268;121274;1232;1236;1265;1269;133;133396;134;135;137735;1401;1445;147657;148;154;170589;1812;1814;182;183;1837;1855;1859;1893;1894;1902;1906;1950;1967;2022;2064;2065;2066;2069;2099;2149;2176;2205;222068;2254;2255;2262;23118;2316;2321;23263;23365;23529;23636;23654;2521;26108;264…	TANK;CDH13;SORBS3;RAMP2;CDKN1C;PAK4;CDKN2B;TLR6;TFG;NOD1;GIPC1;PLK2;NEK6;CYSLTR1;NPFFR2;MALT1;FAF1;PTP4A3;MAP4K5;AKAP13;RHEBL1;ZNF641;CCR3;CCR7;CNN2;CNR2;ADM;IL31RA;ADORA1;ADORA2A;ABRA;CRP;CSK;ZNF480;ADRA1A;ADRB2;GPHA2;DRD1;DRD3;JAG1;AGT;DTNA;DVL1;DYRK1A;ECM1;ECT2;EDG2;EDN1;EGF;EIF2B1;ENG;ERBB2;ERBB3;ERBB4;EREG;ESR1;F2R;FANCC;FCER1A;TMED4;FGF9;FGF10;GPC5;MAP3K7IP2;FLNA;FLT1;MCF2L;ARHGEF12;CLCF1;N…
regulation of locomotion(GO Biological Process)	298	GO Biological Process	10076;10111;1012;10154;102;1020;10221;10298;10344;10365;10371;10395;104;10488;10494;10507;10550;10631;10653;10672;10755;10810;10911;11057;11061;11156;11314;115908;116173;120425;1230;1231;1232;1235;1236;1265;1269;1282;1306;134;136;1364;1398;140;1401;143662;1462;148;1488;1490;1524;1525;154;154796;1812;1813;1814;182;1839;186;1906;1907;1942;1950;1956;199;2022;2034;2047;2048;2050;2051;2064;214;2149;21…	PTPRU;RAD50;CDH13;PLXNC1;ADAM10;CDK5;TRIB1;PAK4;CCL26;KLF2;SEMA3A;DLC1;ADARB1;CREB3;STK25;SEMA4D;ARL6IP5;POSTN;SPINT2;GNA13;GIPC1;WASF3;UTS2;ABHD2;LECT1;PTP4A3;CD300A;CTHRC1;CMTM5;AMICA1;CCR1;CCR2;CCR3;CCR6;CCR7;CNN2;CNR2;COL4A1;COL15A1;ADORA1;ADORA2B;CLDN4;CRK;ADORA3;CRP;MUC15;VCAN;ADRA1A;CTBP2;CTGF;CX3CR1;CXADR;ADRB2;AMOT;DRD1;DRD2;DRD3;JAG1;HBEGF;AGTR2;EDN1;EDN2;EFNA1;EGF;EGFR;AIF1;ENG;EPAS1;E…
small GTPase mediated signal transduction(GO Biological Process)	363	GO Biological Process	1012;10125;10144;10146;10235;10256;10276;10298;10395;10451;10564;10567;10672;1072;10750;10788;10800;10911;10928;10966;11135;11186;11188;11214;114793;115827;116369;116442;116984;116985;116987;116988;117289;121268;121512;1230;128239;128637;137735;140;142684;1432;1445;1501;152273;153090;154;154796;158763;1601;161742;1760;1794;1795;1859;1894;19;1906;200958;2048;2051;2149;2155;219790;221002;221178;221…	CDH13;RASGRP1;FAM13A1;G3BP1;RASGRP2;CNKSR1;NET1;PAK4;DLC1;VAV3;ARFGEF2;RABAC1;GNA13;CFL1;GRAP;IQGAP2;CYSLTR1;UTS2;RALBP1;RAB40B;CDC42EP1;RASSF1;NISCH;AKAP13;FMNL2;RAB3C;SLC26A8;RAB39B;CENTD1;CENTD2;CENTG2;CENTG3;TAGAP;RHEBL1;FGD4;CCR1;IQGAP3;TBC1D20;ABRA;ADORA3;RAB40A;MAPK14;CSK;CTNND2;FGD5;DAB2IP;ADRB2;AMOT;RP13-102H20.1;DAB2;SPRED1;DMPK;DOCK2;DOCK3;DYRK1A;ECT2;ABCA1;EDN1;MUC20;EPHB2;EPHB6;F2R;F…
regulation of cell migration(GO Biological Process)	269	GO Biological Process	10076;10111;1012;10154;102;1020;10221;10298;10344;10365;10371;10395;104;10494;10507;10550;10631;10653;10672;10755;10810;11057;11061;11156;11314;115908;116173;120425;1230;1231;1232;1235;1236;1265;1269;1282;1306;134;136;1364;1398;140;1401;143662;1462;148;1488;1490;1524;1525;154;154796;1812;1813;1814;182;1839;186;1906;1942;1950;1956;199;2022;2034;2047;2048;2050;2051;2064;214;2149;2152;2155;2173;2208…	PTPRU;RAD50;CDH13;PLXNC1;ADAM10;CDK5;TRIB1;PAK4;CCL26;KLF2;SEMA3A;DLC1;ADARB1;STK25;SEMA4D;ARL6IP5;POSTN;SPINT2;GNA13;GIPC1;WASF3;ABHD2;LECT1;PTP4A3;CD300A;CTHRC1;CMTM5;AMICA1;CCR1;CCR2;CCR3;CCR6;CCR7;CNN2;CNR2;COL4A1;COL15A1;ADORA1;ADORA2B;CLDN4;CRK;ADORA3;CRP;MUC15;VCAN;ADRA1A;CTBP2;CTGF;CX3CR1;CXADR;ADRB2;AMOT;DRD1;DRD2;DRD3;JAG1;HBEGF;AGTR2;EDN1;EFNA1;EGF;EGFR;AIF1;ENG;EPAS1;EPHB1;EPHB2;EPHB4…
locomotion(GO Biological Process)	699	GO Biological Process	1000;10068;10076;1009;10099;10111;1012;10142;10152;10154;102;1020;10221;10298;10313;10332;10344;10365;10371;10391;10395;104;10487;10488;10494;10507;10550;10553;10563;10578;10585;10630;10631;10653;10663;10666;10672;1068;1072;10749;10755;10800;10803;10810;10855;10911;10928;11057;11059;11060;11061;11156;11188;1130;11314;113452;113540;114793;115908;116173;116441;117144;120425;1215;1230;123016;1231;12…	CDH2;IL18BP;PTPRU;CDH11;TSPAN3;RAD50;CDH13;AKAP9;ABI2;PLXNC1;ADAM10;CDK5;TRIB1;PAK4;RTN3;CLEC4M;CCL26;KLF2;SEMA3A;CORO2B;DLC1;ADARB1;CAP1;CREB3;STK25;SEMA4D;ARL6IP5;HTATIP2;CXCL13;GNLY;POMT1;PDPN;POSTN;SPINT2;CXCR6;CD226;GNA13;CETN1;CFL1;KIF1C;GIPC1;CYSLTR1;CCR9;WASF3;HPSE;UTS2;RALBP1;ABHD2;WWP1;WWP2;LECT1;PTP4A3;NISCH;LYST;CD300A;TMEM54;CMTM1;FMNL2;CTHRC1;CMTM5;TM4SF18;CATSPER1;AMICA1;CMA1;CCR1;…
mitosis(GO Biological Process)	245	GO Biological Process	10051;10079;1017;10171;1018;10198;10270;10300;10361;10382;10393;10403;10419;10459;10460;1058;10592;10615;1062;1063;1068;1069;10726;10769;10783;10801;10899;10907;10910;10982;1104;11044;11065;11091;11104;11113;11130;11186;11190;11243;113130;115106;1263;140609;146691;1540;1618;1639;164781;1663;166979;1730;1808;1814;1894;1908;1950;205564;22919;22924;22933;22974;23047;2305;23077;2308;23111;23122;23244…	SMC4;ATP9A;CDK2;RCL1;CDK3;MPHOSPH9;AKAP8;KATNB1;NPM2;TUBB4;ANAPC10;NDC80;PRMT5;MAD2L2;TACC3;CENPA;SMC2;SPAG5;CENPE;CENPF;CETN1;CETN2;NUDC;PLK2;NEK6;9-Sep;JTB;TXNL4A;SUGT1;MAPRE2;RCC1;POLS;UBE2C;WDR5;KATNA1;CIT;ZWINT;RASSF1;CEP250;PMF1;CDCA5;CCDC5;PLK3;NEK7;TOM1L2;CYLD;DAZL;DCTN1;WDR69;DDX11;CDC20B;DIAPH2;DPYSL2;DRD3;ECT2;EDN3;EGF;SENP5;MAPRE1;MAPRE3;SIRT2;TPX2;PDS5B;FOXM1;MYCBP2;FOXO1;SPG20;CLASP…
cellular response to stimulus(GO Biological Process)	402	GO Biological Process	10036;10038;10039;10111;10155;10209;1022;1026;10289;1030;1032;10432;10459;10488;10519;10524;1054;10635;10641;1069;10714;10721;10856;10933;11044;11073;1111;1112;11144;11198;11200;11201;11232;11284;114799;1149;115201;1195;1201;1263;1407;1408;140836;142;143;144321;144715;1453;1454;146956;149708;152579;1642;1643;1647;1649;1777;1967;197370;1984;2034;2067;2068;2071;2072;2073;2074;2081;213;2145;2175;217…	CHAF1A;PARP2;PARP3;RAD50;TRIM28;EIF1;CDK7;CDKN1A;EIF1B;CDKN2B;CDKN2D;RBM14;MAD2L2;CREB3;CIB1;HTATIP;CEBPG;RAD51AP1;TUSC4;CETN2;POLD3;POLQ;RUVBL2;MORF4L1;POLS;TOPBP1;CHEK1;FOXN3;DMC1;SUPT16H;CHEK2;POLI;POLG2;PNKP;ESCO1;CIDEA;ATG4A;CLK1;CLN3;PLK3;CRY1;CRY2;BANF2;PARP1;PARP4;GLIPR1L2;RAD9B;CSNK1D;CSNK1E;EME1;WFDC5;SCFD2;DDB1;DDB2;GADD45A;DDIT3;DNASE2;EIF2B1;NSMCE1;EIF5A;EPAS1;ERCC1;ERCC2;ERCC3;ERCC4…
metal ion transport(GO Biological Process)	418	GO Biological Process	10008;10021;10050;10058;10060;10063;10242;10246;10316;10368;10369;10681;10686;10786;10874;10886;11060;11280;1139;115584;116443;117;117144;117155;117531;123041;1231;123606;1241;125206;1259;1261;130535;131096;1317;1318;1356;140803;1447;145389;147040;148867;151295;154;154881;1594;162514;169026;169522;170850;1809;1812;1814;183;200845;200909;201266;201780;2029;2040;219931;22;220002;221074;2213;2281;22…	KCNE3;HCN4;SLC17A4;ABCB6;ABCC9;COX17;KCNMB2;SLC17A2;NMUR1;CACNG3;CACNG2;GNB5;CLDN16;SLC17A3;NMU;NPFFR2;WWP2;SCN11A;CHRNA7;SLC5A11;GRIN3A;ADCYAP1R1;CATSPER1;CATSPER2;TMC1;SLC24A4;CCR2;NIPA1;LTB4R;SLC5A10;CNGA1;CNGA3;KCTD18;KCNH8;SLC31A1;SLC31A2;CP;TRPM6;CSN2;SLC38A6;KCTD11;SLC30A7;SLC23A3;ADRB2;KCTD7;CYP27B1;TRPV3;SLC30A8;KCNV2;KCNG3;DPYSL3;DRD1;DRD3;AGT;KCTD6;HTR3D;SLC39A11;SLC10A4;ENSA;STOM;TPCN…
M phase of mitotic cell cycle(GO Biological Process)	246	GO Biological Process	10051;10079;1017;10171;1018;10198;10270;10300;10361;10382;10393;10403;10419;10459;10460;1058;10592;10615;1062;1063;1068;1069;10726;10769;10783;10801;10899;10907;10910;10982;1104;11044;11065;11091;11104;11113;11130;11186;11190;11243;113130;115106;1263;140609;146691;1540;1618;1639;164781;1663;166979;1730;1808;1814;1894;1908;1950;205564;22919;22924;22933;22974;23047;2305;23077;2308;23111;23122;23244…	SMC4;ATP9A;CDK2;RCL1;CDK3;MPHOSPH9;AKAP8;KATNB1;NPM2;TUBB4;ANAPC10;NDC80;PRMT5;MAD2L2;TACC3;CENPA;SMC2;SPAG5;CENPE;CENPF;CETN1;CETN2;NUDC;PLK2;NEK6;9-Sep;JTB;TXNL4A;SUGT1;MAPRE2;RCC1;POLS;UBE2C;WDR5;KATNA1;CIT;ZWINT;RASSF1;CEP250;PMF1;CDCA5;CCDC5;PLK3;NEK7;TOM1L2;CYLD;DAZL;DCTN1;WDR69;DDX11;CDC20B;DIAPH2;DPYSL2;DRD3;ECT2;EDN3;EGF;SENP5;MAPRE1;MAPRE3;SIRT2;TPX2;PDS5B;FOXM1;MYCBP2;FOXO1;SPG20;CLASP…
BMP receptor signaling(NCI_NATURE Pathways)	210	NCI_NATURE Pathways	1387;4209;7514;3559;10106;3458;1843;5578;5592;7189;9765;4294;10891;11261;10971;10971;1437;5581;6416;5588;5588;2664;3576;8061;23118;23118;5608;7391;7867;6300;7186;5606;1959;4089;5063;5899;7525;5594;2810;3662;2625;4090;91851;994;2534;836;836;9064;51776;7529;4086;2033;7533;5898;5770;3726;5494;8569;5894;79589;3932;1647;8550;9344;9344;4214;8986;2005;1960;57551;57551;1432;1432;1432;10454;10454;356;3315…	CREBBP;MEF2D;XPO1;IL2RA;CTDSP2;IFNG;DUSP1;PRKCA;PRKG1;TRAF6;ZFYVE16;MAP3K10;PPARGC1A;SLC9A1BP;YWHAQ;YWHAQ;CSF2;PRKCE;MAP2K4;PRKCQ;PRKCQ;GDI1;IL8;FOSL1;MAP3K7IP2;MAP3K7IP2;MAP2K6;USF1;MAPKAPK3;MAPK12;TRAF2;MAP2K3;EGR2;SMAD4;PAK3;RALB;YES1;MAPK1;SFN;IRF4;GATA3;SMAD5;CHRDL1;CDC25B;FYN;CASP3;CASP3;MAP3K6;MLK7;YWHAB;SMAD1;EP300;YWHAH;RALA;PTPN1;JUNB;PPM1A;MKNK1;RAF1;RNF128;LCK;GADD45A;MAPKAPK5;TAOK2;T…
response to wounding(GO Biological Process)	653	GO Biological Process	10014;10068;10130;10161;10164;102;10219;10333;10344;1036;10365;10392;10397;10466;10516;10525;10544;10563;10578;10630;10653;10663;10666;10672;10673;10746;10747;10800;10804;10855;10894;10916;10920;10922;10936;11005;11027;11082;11126;1116;11174;11202;11213;11234;112744;112802;11311;11326;11343;1139;114548;114609;114784;114788;114899;117153;117156;117194;117608;1179;118;1191;12;1207;1215;1230;1231;12…	HDAC5;IL18BP;PDIA6;P2RY5;CHST4;ADAM10;KLRG1;TLR6;CCL26;CDO1;KLF2;NOD1;NDRG1;COG5;FBLN5;HYOU1;PROCR;CXCL13;GNLY;PDPN;SPINT2;CXCR6;CD226;GNA13;TNFSF13B;MAP3K2;MASP2;CYSLTR1;GJB6;HPSE;LYVE1;MAGED2;COPS8;FASTK;GPR75;SPINK5;LILRA2;ESM1;CD160;CHI3L1;ADAMTS6;KLK8;IRAK3;HPS5;IL17F;KRT71;VPS45;VSIG4;MGLL;CHRNA7;NLRP3;TIRAP;CSMD2;CSMD3;C1QTNF3;MIA2;SCGB3A2;MRGPRX2;ZNF354B;CLCA1;ADD1;CLU;SERPINA3;CLNS1A;CMA…
response to radiation(GO Biological Process)	214	GO Biological Process	10002;10111;10289;1029;1032;10361;10459;10692;10769;1116;11198;11284;1153;1161;1179;1192;1200;1258;1259;1261;1263;1281;131890;145226;146956;1487;1488;1543;157506;1616;1642;1814;1829;2067;2068;2071;2072;2073;2074;2177;2237;22944;2331;23360;23368;23411;23418;23596;23746;24;2495;25769;25788;25816;26121;2652;26586;27035;27244;2779;2780;2793;2844;2879;28985;28996;2916;2920;2956;2966;2978;3038;3060;306…	NR2E3;RAD50;EIF1B;CDKN2A;CDKN2D;NPM2;MAD2L2;RRH;PLK2;CHI3L1;SUPT16H;PNKP;CIRBP;ERCC8;CLCA1;CLIC1;TPP1;CNGB1;CNGA1;CNGA3;PLK3;COL3A1;GRK7;RDH12;EME1;CTBP1;CTBP2;CYP1A1;RDH10;DAXX;DDB1;DRD3;DSG2;ERCC1;ERCC2;ERCC3;ERCC4;ERCC5;ERCC6;FANCD2;FEN1;KIN;FMOD;FNBP4;PPP1R13B;SIRT1;CRB1;OPN3;AIPL1;ABCA4;FTH1;SLC24A2;RAD54B;TNFAIP8;PRPF31;OPN1MW;CKAP2;NOX1;SESN1;GNAT1;GNAT2;GNGT2;GPR21;GPX4;MCTS1;HIPK2;GRM6;C…
cellular response to stress(GO Biological Process)	383	GO Biological Process	10036;10038;10039;10111;10155;10209;1022;10289;1032;10432;10459;10488;10519;10524;1054;10635;10641;1069;10714;10721;10856;10933;11044;11073;1111;1112;11144;11198;11200;11201;11232;11284;114799;1149;115201;1195;1201;1263;1407;1408;140836;142;143;144321;144715;1453;1454;146956;149708;152579;1642;1643;1647;1649;1777;197370;1984;2034;2067;2068;2071;2072;2073;2074;2081;213;2145;2175;2176;2177;2178;218…	CHAF1A;PARP2;PARP3;RAD50;TRIM28;EIF1;CDK7;EIF1B;CDKN2D;RBM14;MAD2L2;CREB3;CIB1;HTATIP;CEBPG;RAD51AP1;TUSC4;CETN2;POLD3;POLQ;RUVBL2;MORF4L1;POLS;TOPBP1;CHEK1;FOXN3;DMC1;SUPT16H;CHEK2;POLI;POLG2;PNKP;ESCO1;CIDEA;ATG4A;CLK1;CLN3;PLK3;CRY1;CRY2;BANF2;PARP1;PARP4;GLIPR1L2;RAD9B;CSNK1D;CSNK1E;EME1;WFDC5;SCFD2;DDB1;DDB2;GADD45A;DDIT3;DNASE2;NSMCE1;EIF5A;EPAS1;ERCC1;ERCC2;ERCC3;ERCC4;ERCC5;ERCC6;ERN1;ALB…
immune response(GO Biological Process)	799	GO Biological Process	100;10005;10013;10060;10068;10087;10134;10148;10164;10175;10178;10225;10228;10232;10261;10288;103;10321;10332;10333;10344;10346;10367;10382;10383;10384;10392;10394;10407;10410;10421;10437;10455;10507;10512;1054;10563;10578;10581;10584;10628;10666;10673;10746;10747;10748;1075;10803;10807;10813;10814;10859;10871;10874;10892;10990;11005;11006;11027;11040;11119;11120;11126;1116;1118;11201;11214;11274…	ADA;ACOT8;HDAC6;ABCC9;IL18BP;COL4A3BP;BCAP31;EBI3;CHST4;CNIH;ODZ1;CD96;STX6;MSLN;IGSF6;LILRB2;ADAR;CRISP3;CLEC4M;TLR6;CCL26;TRIM22;CBARA1;TUBB4;TUBB2C;BTN3A3;NOD1;PRG3;SPAG11B;IFITM3;CD2BP2;IFI30;PECI;SEMA4D;SEMA3C;CEBPG;CXCL13;GNLY;IFITM2;COLEC10;TXNIP;CD226;TNFSF13B;MAP3K2;MASP2;KLRA1;CTSC;CCR9;SDCCAG3;UTP14A;CPLX2;LILRB1;CD300C;NMU;MALT1;LILRB5;SPINK5;LILRB4;LILRA2;PIM2;BTN3A1;BTN2A1;CD160;CHI…
cation transport(GO Biological Process)	510	GO Biological Process	10008;10021;10050;10058;10060;10063;10242;10246;10312;10316;10343;10368;10369;10463;10476;10632;10681;10686;10786;10874;10886;11060;11280;1135;1136;1138;1139;1140;1142;1143;1144;1145;114780;115584;115701;116443;117;117144;117155;117531;118980;119559;123041;1231;123606;1241;125206;125336;1258;1259;1261;130535;131096;1317;1318;133308;1356;136306;140803;1447;145389;146802;147040;148867;151295;153201…	KCNE3;HCN4;SLC17A4;ABCB6;ABCC9;COX17;KCNMB2;SLC17A2;TCIRG1;NMUR1;PKDREJ;CACNG3;CACNG2;SLC30A9;ATP5H;ATP5L;GNB5;CLDN16;SLC17A3;NMU;NPFFR2;WWP2;SCN11A;CHRNA2;CHRNA3;CHRNA5;CHRNA7;CHRNB1;CHRNB3;CHRNB4;CHRND;CHRNE;PKD1L2;SLC5A11;ALPK2;GRIN3A;ADCYAP1R1;CATSPER1;CATSPER2;TMC1;SFXN2;SFXN4;SLC24A4;CCR2;NIPA1;LTB4R;SLC5A10;LOXHD1;CNGB1;CNGA1;CNGA3;KCTD18;KCNH8;SLC31A1;SLC31A2;NHEDC2;CP;SVOPL;TRPM6;CSN2;SL…
Regulation of nuclear SMAD2/3 signaling(NCI_NATURE Pathways)	279	NCI_NATURE Pathways	4087;4087;4087;1387;4209;7514;60436;3559;10106;3458;207;1843;5578;5592;7189;9765;4294;10891;11261;1030;8312;1487;10971;10971;1437;25942;54778;6498;23327;5581;6416;5588;5588;2664;3576;8061;23118;23118;5608;7391;3065;7867;6300;7186;1026;5606;1959;1874;4089;5063;5899;7525;5594;864;5170;5371;2810;3662;7030;2625;994;2534;836;836;857;9064;51776;7529;2033;7533;5898;1601;5770;3726;387;5494;8569;9611;5894…	SMAD2;SMAD2;SMAD2;CREBBP;MEF2D;XPO1;TGIF2;IL2RA;CTDSP2;IFNG;AKT1;DUSP1;PRKCA;PRKG1;TRAF6;ZFYVE16;MAP3K10;PPARGC1A;SLC9A1BP;CDKN2B;AXIN1;CTBP1;YWHAQ;YWHAQ;CSF2;SIN3A;RNF111;SKIL;NEDD4L;PRKCE;MAP2K4;PRKCQ;PRKCQ;GDI1;IL8;FOSL1;MAP3K7IP2;MAP3K7IP2;MAP2K6;USF1;HDAC1;MAPKAPK3;MAPK12;TRAF2;CDKN1A;MAP2K3;EGR2;E2F4;SMAD4;PAK3;RALB;YES1;MAPK1;RUNX3;PDPK1;PML;SFN;IRF4;TFE3;GATA3;CDC25B;FYN;CASP3;CASP3;CAV1;…
Regulation of cytoplasmic and nuclear SMAD2/3 signaling(NCI_NATURE Pathways)	279	NCI_NATURE Pathways	4087;4087;4087;1387;4209;7514;60436;3559;10106;3458;207;1843;5578;5592;7189;9765;4294;10891;11261;1030;8312;1487;10971;10971;1437;25942;54778;6498;23327;5581;6416;5588;5588;2664;3576;8061;23118;23118;5608;7391;3065;7867;6300;7186;1026;5606;1959;1874;4089;5063;5899;7525;5594;864;5170;5371;2810;3662;7030;2625;994;2534;836;836;857;9064;51776;7529;2033;7533;5898;1601;5770;3726;387;5494;8569;9611;5894…	SMAD2;SMAD2;SMAD2;CREBBP;MEF2D;XPO1;TGIF2;IL2RA;CTDSP2;IFNG;AKT1;DUSP1;PRKCA;PRKG1;TRAF6;ZFYVE16;MAP3K10;PPARGC1A;SLC9A1BP;CDKN2B;AXIN1;CTBP1;YWHAQ;YWHAQ;CSF2;SIN3A;RNF111;SKIL;NEDD4L;PRKCE;MAP2K4;PRKCQ;PRKCQ;GDI1;IL8;FOSL1;MAP3K7IP2;MAP3K7IP2;MAP2K6;USF1;HDAC1;MAPKAPK3;MAPK12;TRAF2;CDKN1A;MAP2K3;EGR2;E2F4;SMAD4;PAK3;RALB;YES1;MAPK1;RUNX3;PDPK1;PML;SFN;IRF4;TFE3;GATA3;CDC25B;FYN;CASP3;CASP3;CAV1;…
TGF-beta receptor signaling(NCI_NATURE Pathways)	279	NCI_NATURE Pathways	4087;4087;4087;1387;4209;7514;60436;3559;10106;3458;207;1843;5578;5592;7189;9765;4294;10891;11261;1030;8312;1487;10971;10971;1437;25942;54778;6498;23327;5581;6416;5588;5588;2664;3576;8061;23118;23118;5608;7391;3065;7867;6300;7186;1026;5606;1959;1874;4089;5063;5899;7525;5594;864;5170;5371;2810;3662;7030;2625;994;2534;836;836;857;9064;51776;7529;2033;7533;5898;1601;5770;3726;387;5494;8569;9611;5894…	SMAD2;SMAD2;SMAD2;CREBBP;MEF2D;XPO1;TGIF2;IL2RA;CTDSP2;IFNG;AKT1;DUSP1;PRKCA;PRKG1;TRAF6;ZFYVE16;MAP3K10;PPARGC1A;SLC9A1BP;CDKN2B;AXIN1;CTBP1;YWHAQ;YWHAQ;CSF2;SIN3A;RNF111;SKIL;NEDD4L;PRKCE;MAP2K4;PRKCQ;PRKCQ;GDI1;IL8;FOSL1;MAP3K7IP2;MAP3K7IP2;MAP2K6;USF1;HDAC1;MAPKAPK3;MAPK12;TRAF2;CDKN1A;MAP2K3;EGR2;E2F4;SMAD4;PAK3;RALB;YES1;MAPK1;RUNX3;PDPK1;PML;SFN;IRF4;TFE3;GATA3;CDC25B;FYN;CASP3;CASP3;CAV1;…
Intracellular signaling cascade(Panther Biological Process)	668	Panther Biological Process	10016;10019;10040;10110;10125;10140;10148;10175;10178;10188;10231;10235;10251;10253;10254;10293;10419;10451;10454;10486;10487;10519;10533;10566;10590;10617;10645;1068;1069;1070;10755;10766;10769;10788;10966;10981;11009;11011;11016;11020;11031;11035;11072;11075;1111;11113;11123;11124;11135;11146;11158;1121;11215;1122;11221;1123;1124;11252;11261;112744;11329;114609;1147;114783;114836;1154;115548;11…	PDCD6;SH2B3;TOM1L1;SGK2;RASGRP1;TOB1;EBI3;CNIH;ODZ1;TNK2;RCAN2;RASGRP2;SPRY3;SPRY2;STAM2;TRAIP;PRMT5;VAV3;MAP3K7IP1;CAP2;CAP1;CIB1;ATG7;AKAP3;SCGN;STAMBP;CAMKK2;CETN1;CETN2;CETN3;GIPC1;TOB2;PLK2;IQGAP2;RAB40B;RAB32;IL24;TLK2;ATF7;RABL4;RAB31;RIPK3;DUSP14;STMN2;CHEK1;CIT;RCAN3;FAF1;CDC42EP1;GLMN;RABL2B;CHM;AKAP11;CHML;DUSP10;CHN1;CHN2;PACSIN2;SLC9A1BP;IL17F;STK38;TIRAP;CHUK;LMTK3;SLAMF6;CISH;FCHO2…
Cell cycle(Panther Biological Process)	688	Panther Biological Process	10000;10002;10006;10014;10051;10096;10097;10112;10120;10121;10140;10152;1017;1018;1019;10190;10198;1020;10200;10206;1021;1022;1024;1025;1026;1027;10270;10274;10276;1028;1030;10300;1031;1032;1033;10382;10383;10391;10393;10403;10426;10459;10461;10473;10514;10522;10524;10540;10592;1060;1062;10634;1068;1069;10691;1070;10726;10733;10734;10735;10744;10766;10788;10801;10844;10848;10881;10926;10928;10971…	AKT3;NR2E3;ABI1;HDAC5;SMC4;ACTR3;ACTR2;KIF20A;ACTR1B;ACTR1A;TOB1;ABI2;CDK2;CDK3;CDK4;TXNDC9;MPHOSPH9;CDK5;MPHOSPH6;TRIM13;CDK6;CDK7;CDK8;CDK9;CDKN1A;CDKN1B;AKAP8;STAG1;NET1;CDKN1C;CDKN2B;KATNB1;CDKN2C;CDKN2D;CDKN3;TUBB4;TUBB2C;CORO2B;ANAPC10;NDC80;TUBGCP3;MAD2L2;MERTK;HMGN4;MYBBP1A;DEAF1;HTATIP;DCTN2;SMC2;CENPC1;CENPE;GAS2L1;CETN1;CETN2;GMEB1;CETN3;NUDC;PLK4;STAG3;STAG2;PTTG2;TOB2;IQGAP2;9-Sep;TU…
regulation of cell communication(GO Biological Process)	823	GO Biological Process	100;10010;10114;1012;10140;10155;10174;10221;10253;10266;10276;1028;10287;10298;1030;10333;10342;10365;10392;10395;10401;10451;10468;10539;10549;10563;10567;10673;10755;10769;10783;10788;10800;10859;10886;10892;10928;11061;11072;11124;11156;1116;11171;11183;11197;11202;11214;11276;1136;113878;1143;114804;1149;1154;116225;116984;116985;116987;116988;117;1191;1201;121227;121268;121274;121512;122769…	ADA;TANK;HIPK3;CDH13;TOB1;TRIM28;SORBS3;TRIB1;SPRY2;RAMP2;NET1;CDKN1C;RGS19;PAK4;CDKN2B;TLR6;TFG;KLF2;NOD1;DLC1;PIAS3;VAV3;FST;GLRX3;PRDX4;CXCL13;RABAC1;TNFSF13B;GIPC1;PLK2;NEK6;IQGAP2;CYSLTR1;LILRB1;NPFFR2;MALT1;RALBP1;LECT1;DUSP14;FAF1;PTP4A3;CHI3L1;STRAP;MAP4K5;WIF1;KLK8;AKAP13;AP1GBP1;CHRNA3;DTX2;CHRNB4;RNF157;CIDEA;CISH;ZMYND19;CENTD1;CENTD2;CENTG2;CENTG3;ADCYAP1R1;CLU;CLN3;LRIG3;RHEBL1;ZNF6…
DNA repair(GO Biological Process)	243	GO Biological Process	10036;10038;10039;10111;1022;1032;10432;10459;10519;10524;1054;10635;10641;1069;10714;10721;10856;10933;11044;11073;1111;11144;11198;11201;11232;11284;114799;1407;1408;142;143;144715;1453;1454;146956;1642;1643;1647;197370;2067;2068;2071;2072;2073;2074;2145;2175;2176;2177;2178;2188;2189;221120;2237;22944;23054;23064;23300;23450;23583;25;2521;252969;2547;257218;25788;25842;26122;27030;27339;27343;2…	CHAF1A;PARP2;PARP3;RAD50;CDK7;CDKN2D;RBM14;MAD2L2;CIB1;HTATIP;CEBPG;RAD51AP1;TUSC4;CETN2;POLD3;POLQ;RUVBL2;MORF4L1;POLS;TOPBP1;CHEK1;DMC1;SUPT16H;POLI;POLG2;PNKP;ESCO1;CRY1;CRY2;PARP1;PARP4;RAD9B;CSNK1D;CSNK1E;EME1;DDB1;DDB2;GADD45A;NSMCE1;ERCC1;ERCC2;ERCC3;ERCC4;ERCC5;ERCC6;EZH1;FANCA;FANCC;FANCD2;FANCE;FANCF;FANCG;ALKBH3;FEN1;KIN;NCOA6;SETX;ATMIN;SF3B3;SMUG1;ABL1;FUS;NEIL2;XRCC6;SHPRH;RAD54B;AS…
Lipid and lipoprotein metabolism(REACTOME Pathways)	186	REACTOME Pathways	8611;4704;3419;506;3030;788;8029;8801;1584;649;3032;4718;4191;336;570;80765;4722;4729;3156;11001;4698;4712;37;5019;1071;3420;6309;3930;1329;4716;7389;338;1586;8309;9420;4701;1371;2819;622;5500;7384;1109;2194;1375;11343;8540;6770;6555;8802;5406;64241;539;4714;4719;1340;4708;5346;54539;2172;32;509;9453;7390;1593;4726;7386;4694;4547;515;10555;1537;10682;4696;522;4728;10005;6391;7381;5498;34;4705;630…	PPAP2A;NDUFA9;IDH3A;ATP5B;HADHA;SLC25A20;CUBN;SUCLG2;CYP11B1;BMP1;HADHB;NDUFC2;MDH2;APOA2;BAAT;STARD5;NDUFS3;NDUFV2;HMGCR;SLC27A2;NDUFA5;NDUFB6;ACADVL;OXCT1;CETP;IDH3B;SC5DL;LBR;COX5B;NDUFB10;UROD;APOB;CYP17A1;ACOX2;CYP7B1;NDUFA7;CPOX;GPD1;BDH1;PPP1CB;UQCRC1;AKR1C4;FASN;CPT1B;MGLL;AGPS;STAR;SLC10A2;SUCLG1;PNLIP;ABCG8;ATP5O;NDUFB8;NDUFS1;COX6B1;NDUFB2;PLIN;NDUFB11;FABP6;ACACB;ATP5C1;GGPS1;UROS;CYP…
I-kappaB kinase/NF-kappaB cascade(GO Biological Process)	218	GO Biological Process	10010;10068;10236;10298;10333;10342;10392;10549;10663;10664;10673;10769;10783;10848;10892;11035;11124;11214;112744;114548;114609;1147;122769;1230;1236;128178;133;134;136319;1401;144568;1540;1611;171392;1756;1775;182;1893;1894;1902;2149;2208;222068;222643;2289;22900;23085;23118;2316;23291;23586;23636;23641;23643;2521;255239;25855;25950;260434;26133;27177;27179;27242;2745;283455;28511;28512;2879;29…	TANK;IL18BP;HNRNPR;PAK4;TLR6;TFG;NOD1;PRDX4;CXCR6;CTCF;TNFSF13B;PLK2;NEK6;PPP1R13L;MALT1;RIPK3;FAF1;AKAP13;IL17F;NLRP3;TIRAP;CHUK;PPIL5;CCR1;CCR7;EDARADD;ADM;ADORA1;MTPN;CRP;A2ML1;CYLD;DAP;ZNF675;DMD;DNASE1L2;JAG1;ECM1;ECT2;EDG2;F2R;FCER2;TMED4;UNC5CL;FKBP5;CARD8;ERC1;MAP3K7IP2;FLNA;FBXW11;DDX58;NUP62;LDOC1;LY96;FUS;ANKK1;BRMS1;RWDD3;PYDC1;TRPC4AP;IL1F8;IL1F6;TNFRSF21;GLRX;KSR2;NKIRAS2;NKIRAS1;GP…
regulation of DNA binding(GO Biological Process)	190	GO Biological Process	10010;10221;1025;10286;1029;10333;10392;1054;10542;10614;10616;10746;10848;10935;10982;11124;11143;11168;112744;11275;11319;114548;114609;118;1241;128178;137735;149951;1616;1718;1840;1859;1906;2033;2039;2081;2149;2206;23019;23085;2314;2316;23368;23411;23474;23515;2521;260434;26146;26586;27179;283629;28511;28512;29110;29117;2972;29995;3054;306;30836;3162;3275;328;3313;3398;3399;3491;350;355;3551;3…	TANK;TRIB1;CDK9;BCAS2;CDKN2A;TLR6;NOD1;CEBPG;HBXIP;HEXIM1;RBCK1;MAP3K2;PPP1R13L;PRDX3;MAPRE2;FAF1;MYST2;PSIP1;IL17F;KLHL2;ECD;NLRP3;TIRAP;ADD1;LTB4R;EDARADD;ABRA;COMMD7;DAXX;DHCR24;DTX1;DYRK1A;EDN1;EP300;EPB49;ERN1;F2R;MS4A2;CNOT1;ERC1;FLII;FLNA;PPP1R13B;SIRT1;ETHE1;MORC3;FUS;PYDC1;TRAF3IP1;CKAP2;IL1F6;TSSK4;NKIRAS2;NKIRAS1;TBK1;BRD7;BRF1;LMCD1;HCFC1;ANXA3;DNTTIP2;HMOX1;PRMT2;APEX1;HSPA9;ID2;ID3;…
Neurogenesis(Panther Biological Process)	319	Panther Biological Process	1004;1006;1007;1008;1009;1010;10178;10371;10409;10439;10505;10512;10562;10924;11012;11075;11113;1112;11202;11346;113878;115548;116113;120114;121441;124540;125981;1270;1272;129831;135;136;137970;1390;1463;151636;152330;1630;1641;166815;1678;182;1840;1855;1856;1857;1909;1910;1912;1959;196403;1969;1993;1994;1995;1996;200420;2018;2020;2034;2041;2042;2043;2044;2045;2046;2047;2048;2049;2050;2051;214;21…	CDH6;CDH8;CDH9;CDH10;CDH11;CDH12;ODZ1;SEMA3A;BASP1;OLFM1;SEMA4F;SEMA3C;OLFM4;SMPDL3A;KLK11;STMN2;CIT;FOXN3;KLK8;SYNPO;DTX2;FCHO2;FOXP4;FAT3;NEDD1;MSI2;ASAH3;CNTF;CNTN1;RBM45;ADORA2A;ADORA2B;UNC5D;CREM;NCAN;DTX3L;CNTN4;DCC;DCX;TIGD2;TIMM8A;JAG1;DTX1;DVL1;DVL2;DVL3;EDNRA;EDNRB;PHC2;EGR2;DTX3;EPHA2;ELAVL2;ELAVL1;ELAVL3;ELAVL4;ALMS1P;EMX2;EN2;EPAS1;EPHA1;EPHA3;EPHA4;EPHA5;EPHA7;EPHA8;EPHB1;EPHB2;EPHB…
peptidyl-amino acid modification(GO Biological Process)	329	GO Biological Process	10006;10114;1017;10188;1024;1025;10295;10298;10419;10491;10494;10645;10726;10783;10922;10988;11040;11184;112399;11240;11282;112858;11329;114783;1196;12;1263;127933;130399;133396;1387;1398;140809;1445;146057;148;150094;150465;156;1616;1650;1725;1760;1802;1859;1906;1942;1950;1956;1969;1984;2033;2041;2042;2044;2045;2047;2048;2049;2050;2064;2066;207;2149;2205;222545;2242;2261;2264;2268;23173;23178;23…	ABI1;HIPK3;CDK2;TNK2;CDK8;CDK9;BCKDK;PAK4;PRMT5;CRTAP;STK25;CAMKK2;NUDC;NEK6;FASTK;METAP2;PIM2;MAP4K1;EGLN3;PADI2;MGAT4B;TP53RK;STK38;LMTK3;CLK2;SERPINA3;PLK3;UHMK1;ACVR1C;IL31RA;CREBBP;CRK;SRXN1;CSK;TTBK2;ADRA1A;SNF1LK;TTL;ADRBK1;DAXX;DDOST;DHPS;DMPK;DPH2;DYRK1A;EDN1;EFNA1;EGF;EGFR;EPHA2;EIF5A;EP300;EPHA1;EPHA3;EPHA5;EPHA7;EPHB1;EPHB2;EPHB3;EPHB4;ERBB2;ERBB4;AKT1;F2R;FCER1A;GPRC6A;FES;FGFR3;FGFR…
organ morphogenesis(GO Biological Process)	558	GO Biological Process	1000;10002;1001;10018;10052;10057;10085;1010;10107;10111;10190;10203;10205;10218;10251;10253;10395;10454;1046;10468;10516;10525;1054;10553;10563;10631;10672;10694;10761;10766;10791;10795;10804;10818;10855;10887;10908;10913;11005;11061;11082;11138;11197;11235;112744;113026;115708;116039;116150;117153;118980;121340;1215;121536;123016;1266;1282;1285;1286;128674;1287;1288;128821;1295;1297;129880;1299…	CDH2;NR2E3;CDH3;BCL2L11;GJC1;ABCC5;EDIL3;CDH12;TRIM10;RAD50;TXNDC9;CALCRL;MPZL2;ANGPTL7;SPRY3;SPRY2;DLC1;MAP3K7IP1;CDX4;FST;FBLN5;HYOU1;CEBPG;HTATIP2;CXCL13;POSTN;GNA13;CCT8;PLAC1;TOB2;VAMP5;ZNF268;GJB6;FRS2;HPSE;PROKR1;PNPLA6;EDAR;SPINK5;LECT1;ESM1;TBC1D8;WIF1;PDCD10;IL17F;PLCD3;C14orf172;OSR2;NUS1;MIA2;SFXN2;SP7;CMA1;AEBP2;TTC8;CNN3;COL4A1;COL4A3;COL4A4;PROKR2;COL4A5;COL4A6;CST9L;COL8A1;COL9A1;…
Cell structure and motility(Panther Biological Process)	712	Panther Biological Process	10006;10019;10059;10092;10093;10094;10095;10096;10097;10112;10120;10121;10142;10152;10160;10174;10194;10276;10382;10383;10391;103910;10398;10418;10420;10426;10461;10486;10487;10540;10552;10602;10611;10627;10663;10677;10686;1072;1073;10803;10844;10881;10982;11078;11099;11104;11113;1112;11135;11140;11214;11275;112802;11329;11337;11344;11346;113746;114791;114793;114822;1155;116068;116113;116154;1169…	ABI1;SH2B3;DNM1L;ARPC5;ARPC4;ARPC3;ARPC1B;ACTR3;ACTR2;KIF20A;ACTR1B;ACTR1A;AKAP9;ABI2;FARP1;SORBS3;TSHZ1;NET1;TUBB4;TUBB2C;CORO2B;MRLC2;MYL9;SPON1;TESK2;TUBGCP3;MERTK;CAP2;CAP1;DCTN2;ARPC1A;CDC42EP3;PDLIM5;MRCL3;CXCR6;AVIL;CLDN16;CFL1;CFL2;CCR9;TUBGCP2;ACTL7A;MAPRE2;TRIOBP;PTPN21;KATNA1;CIT;FOXN3;CDC42EP1;CDC37;AKAP13;KLHL2;KRT71;STK38;GABARAP;TWF2;SYNPO;ODF3;TUBGCP5;FMNL2;RHPN1;TBCB;LYSMD3;FOXP4…
cellular di-; tri-valent inorganic cation homeostasis(GO Biological Process)	341	GO Biological Process	10022;10058;10266;10313;10316;10344;10488;10523;10544;10563;10568;10590;10666;10800;10803;1081;10874;10886;10887;1089;10911;10936;11314;11330;1139;114327;117;117194;1201;1230;123041;1231;1232;1233;1234;1235;1236;1237;1240;1241;125972;1269;128674;1318;1325;133;133060;134;1356;136;140;140803;148;151;1524;1604;169026;1756;1812;1814;1816;183;185;1902;1903;1906;1907;1909;212;2147;2149;2150;2151;219285…	INSL5;ABCB6;RAMP2;RTN3;NMUR1;CCL26;CREB3;CHERP;PROCR;CXCL13;SLC34A2;SCGN;CD226;CYSLTR1;CCR9;CGA;NMU;NPFFR2;PROKR1;CEACAM4;UTS2;GPR75;CD300A;CTRC;CHRNA7;EFHC1;ADCYAP1R1;MRGPRX2;CLN3;CCR1;SLC24A4;CCR2;CCR3;CCR4;CCR5;CCR6;CCR7;CCR8;CMKLR1;LTB4R;CALR3;CNR2;PROKR2;SLC31A2;CORT;ADM;OTOP1;ADORA1;CP;ADORA2B;ADORA3;TRPM6;ADRA1A;ADRA2B;CX3CR1;CD55;SLC30A8;DMD;DRD1;DRD3;DRD5;AGT;AGTR1;EDG2;EDG3;EDN1;EDN2;ED…
anatomical structure formation(GO Biological Process)	282	GO Biological Process	10018;10111;10203;10218;10525;10553;10563;10631;10672;10818;10855;10887;10908;11005;11061;11082;11138;112744;113026;116150;1215;1285;128674;1288;1306;133;136;14;140;1401;1475;1490;1524;154796;154810;182;183;1893;1901;1906;1909;1942;1950;1969;2004;2022;2028;2034;2050;2064;2069;2078;2139;2149;2152;2160;2191;2242;2247;2254;2277;22846;22937;2308;23129;2321;2324;23405;23452;23462;23499;23509;23576;239…	BCL2L11;RAD50;CALCRL;ANGPTL7;HYOU1;HTATIP2;CXCL13;POSTN;GNA13;FRS2;HPSE;PROKR1;PNPLA6;SPINK5;LECT1;ESM1;TBC1D8;IL17F;PLCD3;NUS1;CMA1;COL4A3;PROKR2;COL4A6;COL15A1;ADM;ADORA2B;AAMP;ADORA3;CRP;CSTA;CTGF;CX3CR1;AMOT;AMOTL1;JAG1;AGT;ECM1;EDG1;EDN1;EDNRA;EFNA1;EGF;EPHA2;ELK3;ENG;ENPEP;EPAS1;EPHB4;ERBB2;EREG;ERG;EYA2;F2R;F3;F11;FAP;FES;FGF2;FGF9;FIGF;VASH1;SCAP;FOXO1;PLXND1;FLT1;FLT4;DICER1;ANGPTL2;HEY1…
positive regulation of signal transduction(GO Biological Process)	285	GO Biological Process	10010;1012;10174;10266;1028;10298;1030;10333;10342;10392;10755;10769;10783;10800;10886;10892;11124;11156;11183;11214;121268;121274;1232;1236;1265;1269;133;133396;134;137735;1401;1445;147657;148;154;170589;1814;182;183;1837;1855;1859;1893;1894;1902;1906;1950;1967;2022;2064;2065;2066;2069;2099;2149;2176;2205;222068;2254;2255;2262;23118;2316;2321;23263;23365;23529;23636;23654;2521;26108;2641;2669;27…	TANK;CDH13;SORBS3;RAMP2;CDKN1C;PAK4;CDKN2B;TLR6;TFG;NOD1;GIPC1;PLK2;NEK6;CYSLTR1;NPFFR2;MALT1;FAF1;PTP4A3;MAP4K5;AKAP13;RHEBL1;ZNF641;CCR3;CCR7;CNN2;CNR2;ADM;IL31RA;ADORA1;ABRA;CRP;CSK;ZNF480;ADRA1A;ADRB2;GPHA2;DRD3;JAG1;AGT;DTNA;DVL1;DYRK1A;ECM1;ECT2;EDG2;EDN1;EGF;EIF2B1;ENG;ERBB2;ERBB3;ERBB4;EREG;ESR1;F2R;FANCC;FCER1A;TMED4;FGF9;FGF10;GPC5;MAP3K7IP2;FLNA;FLT1;MCF2L;ARHGEF12;CLCF1;NUP62;PLXNB2;F…
circulatory system process(GO Biological Process)	220	GO Biological Process	10021;10052;10142;10159;10203;10266;10699;10800;10911;11123;11138;1129;118;1188;119;1207;1215;1230;1285;133;135;1361;136319;1395;140;154;156;1584;1585;160897;1727;1760;1813;1814;1827;183;1839;185;186;1874;1906;1907;1908;1909;1910;2022;2035;2149;2200;2243;2281;23576;239;2487;2539;2548;26251;2643;26509;26548;2702;27035;2729;2730;27345;2740;2775;283;285242;2868;287;2878;2949;2952;2982;2983;3043;3081…	HCN4;GJC1;AKAP9;ATP6AP2;CALCRL;RAMP2;CORIN;CYSLTR1;UTS2;RCAN3;TBC1D8;CHRM2;ADD1;CLCNKB;ADD2;CLNS1A;CMA1;CCR1;COL4A3;ADM;ADORA2A;CPB2;MTPN;CRHR2;ADORA3;ADRB2;ADRBK1;CYP11B1;CYP11B2;GPR180;CYB5R3;DMPK;DRD2;DRD3;RCAN1;AGT;HBEGF;AGTR1;AGTR2;E2F4;EDN1;EDN2;EDN3;EDNRA;EDNRB;ENG;EPB41;F2R;FBN1;FGA;FKBP1B;DDAH1;ALOX12;FRZB;G6PD;GAA;KCNG2;GCH1;FER1L3;ITGB1BP2;GJA5;NOX1;GCLC;GCLM;KCNMB4;GLP1R;GNAO1;ANG;HTR…
blood circulation(GO Biological Process)	220	GO Biological Process	10021;10052;10142;10159;10203;10266;10699;10800;10911;11123;11138;1129;118;1188;119;1207;1215;1230;1285;133;135;1361;136319;1395;140;154;156;1584;1585;160897;1727;1760;1813;1814;1827;183;1839;185;186;1874;1906;1907;1908;1909;1910;2022;2035;2149;2200;2243;2281;23576;239;2487;2539;2548;26251;2643;26509;26548;2702;27035;2729;2730;27345;2740;2775;283;285242;2868;287;2878;2949;2952;2982;2983;3043;3081…	HCN4;GJC1;AKAP9;ATP6AP2;CALCRL;RAMP2;CORIN;CYSLTR1;UTS2;RCAN3;TBC1D8;CHRM2;ADD1;CLCNKB;ADD2;CLNS1A;CMA1;CCR1;COL4A3;ADM;ADORA2A;CPB2;MTPN;CRHR2;ADORA3;ADRB2;ADRBK1;CYP11B1;CYP11B2;GPR180;CYB5R3;DMPK;DRD2;DRD3;RCAN1;AGT;HBEGF;AGTR1;AGTR2;E2F4;EDN1;EDN2;EDN3;EDNRA;EDNRB;ENG;EPB41;F2R;FBN1;FGA;FKBP1B;DDAH1;ALOX12;FRZB;G6PD;GAA;KCNG2;GCH1;FER1L3;ITGB1BP2;GJA5;NOX1;GCLC;GCLM;KCNMB4;GLP1R;GNAO1;ANG;HTR…
regulation of phosphorus metabolic process(GO Biological Process)	300	GO Biological Process	10010;10023;10111;10174;10188;1026;1027;1029;1030;1031;1032;10342;10395;10401;10459;10567;10645;10666;10810;10911;10926;11030;11072;11146;11156;11183;11198;11214;11314;114883;116496;121268;1215;1232;1236;1240;1265;1270;133396;134;136;1398;140;146956;148;1490;151;152831;154;1616;1795;183;1846;1906;1909;1942;1950;1956;2043;2051;2064;2066;2149;2205;2213;2247;2255;2261;22853;22933;22943;23239;23293;2…	TANK;FRAT1;RAD50;SORBS3;TNK2;CDKN1A;CDKN1B;CDKN2A;CDKN2B;CDKN2C;CDKN2D;TFG;DLC1;PIAS3;MAD2L2;RABAC1;CAMKK2;CD226;WASF3;UTS2;DBF4;RBPMS;DUSP14;GLMN;PTP4A3;MAP4K5;SUPT16H;AKAP13;CD300A;OSBPL9;FAM129A;RHEBL1;CMA1;CCR3;CCR7;CMKLR1;CNN2;CNTF;IL31RA;ADORA1;ADORA2B;CRK;ADORA3;EME1;ADRA1A;CTGF;ADRA2B;KLB;ADRB2;DAXX;DOCK3;AGT;DUSP4;EDN1;EDNRA;EFNA1;EGF;EGFR;EPHA4;EPHB6;ERBB2;ERBB4;F2R;FCER1A;FCGR2B;FGF2;F…
regulation of phosphate metabolic process(GO Biological Process)	300	GO Biological Process	10010;10023;10111;10174;10188;1026;1027;1029;1030;1031;1032;10342;10395;10401;10459;10567;10645;10666;10810;10911;10926;11030;11072;11146;11156;11183;11198;11214;11314;114883;116496;121268;1215;1232;1236;1240;1265;1270;133396;134;136;1398;140;146956;148;1490;151;152831;154;1616;1795;183;1846;1906;1909;1942;1950;1956;2043;2051;2064;2066;2149;2205;2213;2247;2255;2261;22853;22933;22943;23239;23293;2…	TANK;FRAT1;RAD50;SORBS3;TNK2;CDKN1A;CDKN1B;CDKN2A;CDKN2B;CDKN2C;CDKN2D;TFG;DLC1;PIAS3;MAD2L2;RABAC1;CAMKK2;CD226;WASF3;UTS2;DBF4;RBPMS;DUSP14;GLMN;PTP4A3;MAP4K5;SUPT16H;AKAP13;CD300A;OSBPL9;FAM129A;RHEBL1;CMA1;CCR3;CCR7;CMKLR1;CNN2;CNTF;IL31RA;ADORA1;ADORA2B;CRK;ADORA3;EME1;ADRA1A;CTGF;ADRA2B;KLB;ADRB2;DAXX;DOCK3;AGT;DUSP4;EDN1;EDNRA;EFNA1;EGF;EGFR;EPHA4;EPHB6;ERBB2;ERBB4;F2R;FCER1A;FCGR2B;FGF2;F…
secretion(GO Biological Process)	477	GO Biological Process	10059;10112;10130;10133;10228;10244;10343;10392;10468;10484;10497;10564;10565;10566;10640;10652;10666;10673;10686;10725;10755;1080;10814;10859;10911;10966;10972;11027;11146;11167;112744;11311;11336;1136;1143;114548;114899;1149;115827;117;117194;1184;1187;1188;1215;1230;1232;1237;1241;1269;1270;127833;1314;132204;1325;133;134;134957;1357;136;1361;136319;139760;140;1401;142684;143425;148;1488;14937…	DNM1L;KIF20A;PDIA6;OPTN;STX6;RABEPK;PKDREJ;NOD1;FST;SEC23A;UNC13B;ARFGEF2;ARFGEF1;AKAP3;EXOC5;YKT6;CD226;TNFSF13B;CLDN16;NFAT5;GIPC1;CFTR;CPLX2;LILRB1;UTS2;RAB40B;TMED10;LILRA2;GLMN;FSTL1;IL17F;VPS45;EXOC3;CHRNA3;CHRNB4;NLRP3;C1QTNF3;CIDEA;RAB3C;ADCYAP1R1;MRGPRX2;CLCN5;CLCNKA;CLCNKB;CMA1;CCR1;CCR3;CCR8;LTB4R;CNR2;CNTF;SYT2;COPA;SYNPR;CORT;ADM;ADORA1;STXBP5;CPA1;ADORA2B;CPB2;MTPN;GPR119;ADORA3;CRP…
cellular cation homeostasis(GO Biological Process)	370	GO Biological Process	10022;10058;10266;10313;10316;10344;10488;10523;10544;10563;10568;10590;10666;10686;10800;10803;1081;10874;10886;10887;1089;10911;10936;11314;11330;1139;114327;117;117194;1182;1185;1201;1203;1230;123041;1231;1232;1233;1234;1235;1236;1237;1240;1241;125972;1269;128674;1318;1325;133;133060;134;1356;136;140;140803;148;151;1524;1604;169026;1756;1812;1814;1816;183;185;1902;1903;1906;1907;1909;212;2147;…	INSL5;ABCB6;RAMP2;RTN3;NMUR1;CCL26;CREB3;CHERP;PROCR;CXCL13;SLC34A2;SCGN;CD226;CLDN16;CYSLTR1;CCR9;CGA;NMU;NPFFR2;PROKR1;CEACAM4;UTS2;GPR75;CD300A;CTRC;CHRNA7;EFHC1;ADCYAP1R1;MRGPRX2;CLCN3;CLCN6;CLN3;CLN5;CCR1;SLC24A4;CCR2;CCR3;CCR4;CCR5;CCR6;CCR7;CCR8;CMKLR1;LTB4R;CALR3;CNR2;PROKR2;SLC31A2;CORT;ADM;OTOP1;ADORA1;CP;ADORA2B;ADORA3;TRPM6;ADRA1A;ADRA2B;CX3CR1;CD55;SLC30A8;DMD;DRD1;DRD3;DRD5;AGT;AGTR…
cytosolic calcium ion homeostasis(GO Biological Process)	209	GO Biological Process	10022;10266;10313;10316;10344;10488;10523;10544;10563;10666;10800;10803;1081;10874;10886;10887;10911;10936;11314;117;117194;1201;1230;1231;1232;1233;1234;1235;1236;1237;1240;1241;1269;128674;1325;133;134;136;140;148;151;1524;1604;1812;183;185;1902;1903;1906;1907;1909;2147;2149;2150;2151;222545;23566;2492;2520;2534;2550;25780;259249;2641;2691;27040;2740;2767;2796;2798;2827;2828;2829;2830;2835;2838…	INSL5;RAMP2;RTN3;NMUR1;CCL26;CREB3;CHERP;PROCR;CXCL13;CD226;CYSLTR1;CCR9;CGA;NMU;NPFFR2;PROKR1;UTS2;GPR75;CD300A;ADCYAP1R1;MRGPRX2;CLN3;CCR1;CCR2;CCR3;CCR4;CCR5;CCR6;CCR7;CCR8;CMKLR1;LTB4R;CNR2;PROKR2;CORT;ADM;ADORA1;ADORA2B;ADORA3;ADRA1A;ADRA2B;CX3CR1;CD55;DRD1;AGT;AGTR1;EDG2;EDG3;EDN1;EDN2;EDNRA;F2;F2R;F2RL1;F2RL2;GPRC6A;EDG7;FSHR;GAST;FYN;GABBR1;RASGRP3;MRGPRX1;GCG;GHRH;LAT;GLP1R;GNA11;GNRH1;G…
di-; tri-valent inorganic cation homeostasis(GO Biological Process)	348	GO Biological Process	10022;10058;10266;10313;10316;10344;10488;10523;10544;10563;10568;10590;10666;10800;10803;1081;10874;10886;10887;1089;10911;10936;11314;11330;1139;114327;117;117194;1201;1230;123041;1231;1232;1233;1234;1235;1236;1237;1240;1241;125972;1269;128674;1318;1325;133;133060;134;1356;136;140;140803;148;151;1524;1604;169026;1756;1812;1814;1816;183;185;1902;1903;1906;1907;1909;212;2147;2149;2150;2151;219285…	INSL5;ABCB6;RAMP2;RTN3;NMUR1;CCL26;CREB3;CHERP;PROCR;CXCL13;SLC34A2;SCGN;CD226;CYSLTR1;CCR9;CGA;NMU;NPFFR2;PROKR1;CEACAM4;UTS2;GPR75;CD300A;CTRC;CHRNA7;EFHC1;ADCYAP1R1;MRGPRX2;CLN3;CCR1;SLC24A4;CCR2;CCR3;CCR4;CCR5;CCR6;CCR7;CCR8;CMKLR1;LTB4R;CALR3;CNR2;PROKR2;SLC31A2;CORT;ADM;OTOP1;ADORA1;CP;ADORA2B;ADORA3;TRPM6;ADRA1A;ADRA2B;CX3CR1;CD55;SLC30A8;DMD;DRD1;DRD3;DRD5;AGT;AGTR1;EDG2;EDG3;EDN1;EDN2;ED…
Class I PI3K signaling events(NCI_NATURE Pathways)	258	NCI_NATURE Pathways	4893;1387;5970;4209;7514;1973;1981;3559;3458;207;5578;5578;8661;7189;11184;5564;11261;9459;27071;5530;59338;1540;10971;10971;1437;9882;5581;5588;5588;4790;3576;8061;8729;25998;5335;5335;8517;1026;1959;7535;7410;7525;2475;5594;5594;5594;1445;5170;5788;5532;2810;4193;3662;2625;57521;6517;2534;23163;5728;9020;1211;836;836;5906;5966;7529;3836;2033;7533;5770;3726;387;8569;930;1029;5894;79589;3932;3932…	NRAS;CREBBP;RELA;MEF2D;XPO1;EIF4A1;EIF4G1;IL2RA;IFNG;AKT1;PRKCA;PRKCA;EIF3A;TRAF6;MAP4K1;PRKAB1;SLC9A1BP;ARHGEF6;DAPP1;PPP3CA;PLEKHA1;CYLD;YWHAQ;YWHAQ;CSF2;TBC1D4;PRKCE;PRKCQ;PRKCQ;NFKB1;IL8;FOSL1;GBF1;IBTK;PLCG1;PLCG1;IKBKG;CDKN1A;EGR2;ZAP70;VAV2;YES1;FRAP1;MAPK1;MAPK1;MAPK1;CSK;PDPK1;PTPRC;PPP3CB;SFN;MDM2;IRF4;GATA3;KIAA1303;SLC2A4;FYN;GGA3;PTEN;MAP3K14;CLTA;CASP3;CASP3;RAP1A;REL;YWHAB;KPNA1;EP…
cell motion(GO Biological Process)	794	GO Biological Process	1000;10013;1002;10068;10076;1009;10092;10094;10095;10096;10098;10099;10100;10103;10109;10111;1012;10142;10152;10154;10164;102;1020;10221;10298;10300;10313;10344;10365;10371;10383;10391;10395;104;10487;10494;10505;10507;10550;10553;10563;10566;10578;10585;10630;10631;10653;10663;10666;10672;1068;1072;10749;10755;10801;10810;10855;10894;11013;11055;11057;11061;11156;11188;1130;11314;113452;114793;1…	CDH2;HDAC6;CDH4;IL18BP;PTPRU;CDH11;ARPC5;ARPC3;ARPC1B;ACTR3;TSPAN5;TSPAN3;TSPAN2;TSPAN1;ARPC2;RAD50;CDH13;AKAP9;ABI2;PLXNC1;CHST4;ADAM10;CDK5;TRIB1;PAK4;KATNB1;RTN3;CCL26;KLF2;SEMA3A;TUBB2C;CORO2B;DLC1;ADARB1;CAP1;STK25;SEMA4F;SEMA4D;ARL6IP5;HTATIP2;CXCL13;AKAP3;GNLY;POMT1;PDPN;POSTN;SPINT2;CXCR6;CD226;GNA13;CETN1;CFL1;KIF1C;GIPC1;9-Sep;WASF3;HPSE;LYVE1;TMSL8;ZPBP;ABHD2;LECT1;PTP4A3;NISCH;LYST;CD…
localization of cell(GO Biological Process)	794	GO Biological Process	1000;10013;1002;10068;10076;1009;10092;10094;10095;10096;10098;10099;10100;10103;10109;10111;1012;10142;10152;10154;10164;102;1020;10221;10298;10300;10313;10344;10365;10371;10383;10391;10395;104;10487;10494;10505;10507;10550;10553;10563;10566;10578;10585;10630;10631;10653;10663;10666;10672;1068;1072;10749;10755;10801;10810;10855;10894;11013;11055;11057;11061;11156;11188;1130;11314;113452;114793;1…	CDH2;HDAC6;CDH4;IL18BP;PTPRU;CDH11;ARPC5;ARPC3;ARPC1B;ACTR3;TSPAN5;TSPAN3;TSPAN2;TSPAN1;ARPC2;RAD50;CDH13;AKAP9;ABI2;PLXNC1;CHST4;ADAM10;CDK5;TRIB1;PAK4;KATNB1;RTN3;CCL26;KLF2;SEMA3A;TUBB2C;CORO2B;DLC1;ADARB1;CAP1;STK25;SEMA4F;SEMA4D;ARL6IP5;HTATIP2;CXCL13;AKAP3;GNLY;POMT1;PDPN;POSTN;SPINT2;CXCR6;CD226;GNA13;CETN1;CFL1;KIF1C;GIPC1;9-Sep;WASF3;HPSE;LYVE1;TMSL8;ZPBP;ABHD2;LECT1;PTP4A3;NISCH;LYST;CD…
Protein phosphorylation(Panther Biological Process)	570	Panther Biological Process	10000;10076;10087;10110;10114;10128;10154;1017;1018;10188;1019;1020;1021;1022;10221;1024;1025;10290;10295;10298;1033;10420;10461;10494;10595;10645;10733;10746;10769;10783;10922;11011;11035;1111;11113;11122;11156;11183;11184;11191;11200;11213;11221;11252;11266;11329;1147;114783;114836;114971;115548;115701;1195;1196;1198;122011;124923;1263;131890;132160;1326;138474;138639;140609;140901;142679;1432;…	AKT3;PTPRU;COL4A3BP;SGK2;HIPK3;LRPPRC;PLXNC1;CDK2;CDK3;TNK2;CDK4;CDK5;CDK6;CDK7;TRIB1;CDK8;CDK9;SPEG;BCKDK;PAK4;CDKN3;TESK2;MERTK;STK25;ERN2;CAMKK2;PLK4;MAP3K2;PLK2;NEK6;FASTK;TLK2;RIPK3;CHEK1;CIT;PTPRT;PTP4A3;MAP4K5;MAP4K1;PTENP1;CHEK2;IRAK3;DUSP10;PACSIN2;DUSP12;STK38;CHUK;LMTK3;SLAMF6;PTPMT1;FCHO2;ALPK2;CLK1;CLK2;CLK3;CSNK1A1L;MGC39533;PLK3;GRK7;PPM1M;MAP3K8;TAF1L;PTPDC1;NEK7;STK35;DUSP19;MAPK…
Integration of energy metabolism(REACTOME Pathways)	190	REACTOME Pathways	5831;8611;4704;8789;3419;506;2745;3030;5105;788;8801;2936;2806;3032;4718;4191;383;4722;4729;5313;4698;7360;5164;4712;471;51422;37;6888;6241;3420;2632;4830;2992;2639;4942;1329;4716;7389;2539;5573;83884;4701;2987;1371;270;7384;2194;1375;11343;8802;539;4714;4719;1340;4708;5471;54539;8050;32;509;7390;1806;2998;7372;1468;4726;435;7386;4694;2618;107;5091;89874;515;1373;1537;22978;4696;522;6794;4728;716…	PYCR1;PPAP2A;NDUFA9;FBP2;IDH3A;ATP5B;GLRX;HADHA;PCK1;SLC25A20;SUCLG2;GSR;GOT2;HADHB;NDUFC2;MDH2;ARG1;NDUFS3;NDUFV2;PKLR;NDUFA5;UGP2;PDK2;NDUFB6;ATIC;PRKAG2;ACADVL;TALDO1;RRM2;IDH3B;GBE1;NME1;GYG1;GCDH;OAT;COX5B;NDUFB10;UROD;G6PD;PRKAR1A;SLC25A2;NDUFA7;GUK1;CPOX;AMPD1;UQCRC1;FASN;CPT1B;MGLL;SUCLG1;ATP5O;NDUFB8;NDUFS1;COX6B1;NDUFB2;PPAT;NDUFB11;PDHX;ACACB;ATP5C1;UROS;DPYD;GYS2;UMPS;SLC25A10;NDUFS6;…
cellular homeostasis(GO Biological Process)	557	GO Biological Process	10008;10022;10050;10058;10130;10242;10266;10313;10316;10344;10369;10488;10523;10544;10549;10563;10568;10590;10666;10686;1080;10800;10803;1081;10874;10886;10887;1089;10891;10897;10911;10935;10936;10954;11202;11314;11330;1134;1136;1139;1140;1143;114327;1144;1145;115584;117;117194;1182;1185;1188;1201;1203;1207;121512;1230;123041;1231;1232;1233;1234;1235;1236;1237;1240;1241;125206;125972;1267;1269;12…	KCNE3;INSL5;SLC17A4;ABCB6;PDIA6;KCNMB2;RAMP2;RTN3;NMUR1;CCL26;CACNG2;CREB3;CHERP;PROCR;PRDX4;CXCL13;SLC34A2;SCGN;CD226;CLDN16;CFTR;CYSLTR1;CCR9;CGA;NMU;NPFFR2;PROKR1;CEACAM4;PPARGC1A;YIF1A;UTS2;PRDX3;GPR75;PDIA5;KLK8;CD300A;CTRC;CHRNA1;CHRNA3;CHRNA7;CHRNB1;CHRNB4;EFHC1;CHRND;CHRNE;SLC5A11;ADCYAP1R1;MRGPRX2;CLCN3;CLCN6;CLCNKB;CLN3;CLN5;CLNS1A;FGD4;CCR1;SLC24A4;CCR2;CCR3;CCR4;CCR5;CCR6;CCR7;CCR8;CM…
cation homeostasis(GO Biological Process)	396	GO Biological Process	10022;10058;10266;10313;10316;10344;10479;10488;10523;10544;10563;10568;10590;10666;10686;10800;10803;1081;10874;10886;10887;1089;10911;10936;11314;11330;1139;114327;115019;117;117194;1182;1185;1201;1203;1230;123041;1231;1232;1233;1234;1235;1236;1237;1240;1241;125972;1269;128674;1318;1325;133;133060;133308;134;1356;136;140;140803;148;150159;151;1524;1585;1604;169026;1756;1812;1814;1816;183;185;19…	INSL5;ABCB6;RAMP2;RTN3;NMUR1;CCL26;SLC9A6;CREB3;CHERP;PROCR;CXCL13;SLC34A2;SCGN;CD226;CLDN16;CYSLTR1;CCR9;CGA;NMU;NPFFR2;PROKR1;CEACAM4;UTS2;GPR75;CD300A;CTRC;CHRNA7;EFHC1;SLC26A9;ADCYAP1R1;MRGPRX2;CLCN3;CLCN6;CLN3;CLN5;CCR1;SLC24A4;CCR2;CCR3;CCR4;CCR5;CCR6;CCR7;CCR8;CMKLR1;LTB4R;CALR3;CNR2;PROKR2;SLC31A2;CORT;ADM;OTOP1;NHEDC2;ADORA1;CP;ADORA2B;ADORA3;TRPM6;ADRA1A;NHEDC1;ADRA2B;CX3CR1;CYP11B2;CD5…
reproductive developmental process(GO Biological Process)	134	GO Biological Process	10046;10272;10468;11144;11172;113540;127247;128821;131118;132625;1368;1618;168507;1718;1730;174;1761;183;190;2069;2175;2254;2288;2296;23270;2332;23411;23414;2492;2516;2661;2683;269;2745;2796;2798;283;2908;3156;3209;3293;3295;3416;346673;3480;3643;3664;367;374868;3778;3791;3953;3973;4162;4201;4436;4438;4543;467;50846;51533;5156;51665;5241;5270;54361;546;55366;5553;55632;5568;55764;5617;56311;56929…	MAMLD1;FSTL3;FST;DMC1;INSL6;CMTM1;ASB17;CST9L;DNAJC19;ZFP42;CPM;DAZL;PKD1L1;DHCR24;DIAPH2;AFP;DMRT1;AGT;NR0B1;EREG;FANCA;FGF9;FKBP4;FOXC1;TSPYL4;FMR1;SIRT1;ZFPM2;FSHR;NR5A1;GDF9;B4GALT1;AMHR2;GLRX;GNRH1;GNRHR;ANG;NR3C1;HMGCR;HOXA13;HSD17B3;HSD17B4;IDE;STRA8;IGF1R;INSR;IRF6;AR;ATP9B;KCNMA1;KDR;LEPR;LHCGR;MCAM;MEA1;MSH2;MSH4;MTNR1A;ATF3;DHH;PHF7;PDGFRA;ASB1;PGR;SERPINE2;WNT4;ATRX;LGR4;PRG2;KIAA1333…
cytokine metabolic process(GO Biological Process)	178	GO Biological Process	10068;10148;10161;10233;10333;10392;10394;1054;10578;10663;10800;10803;11126;11146;112744;11326;1139;114609;1232;1241;1308;136;1401;1622;1942;2051;2149;2155;2205;2206;2208;23098;23139;23446;23545;25865;260434;27179;2798;283455;286530;2879;29110;29126;29949;3055;3162;3269;336;3458;3553;3561;3569;3586;3593;3603;3605;3606;3608;3620;3659;3662;3702;3718;382;3820;387;3929;4267;4312;4543;4615;4684;5029;…	IL18BP;EBI3;P2RY5;LRRC23;TLR6;NOD1;PRG3;CEBPG;GNLY;CXCR6;CYSLTR1;CCR9;CD160;GLMN;IL17F;VSIG4;CHRNA7;TIRAP;CCR3;LTB4R;COL17A1;ADORA2B;CRP;DBI;EFNA1;EPHB6;F2R;F7;FCER1A;MS4A2;FCER2;SARM1;MAST2;SLC44A1;ATP6V0A2;PRKD2;PYDC1;IL1F6;GNRHR;KSR2;P2RY8;GPX4;TBK1;CD274;IL19;HCK;HMOX1;HRH1;APOA2;IFNG;IL1B;IL2RG;IL6;IL10;IL12B;IL16;IL17A;IL18;ILF2;INDO;IRF1;IRF4;ITK;JAK3;ARF6;KLRB1;RHOA;LBP;CD99;MMP1;MTNR1A;M…
B Cell Receptor Signaling (cil)(Ingenuity Pathways)	128	Ingenuity Pathways	10000;10451;10488;10725;10746;10892;1147;118788;1326;1386;1432;1445;148327;1958;2002;207;208;2113;2212;2213;22800;22808;2475;25;2549;27071;2885;2931;2932;29760;3265;3551;3635;3636;3725;3845;4067;4214;4215;4216;4217;4293;4294;4296;4772;4775;4790;4791;4792;4893;5286;5287;5288;5289;5290;5291;5293;5294;5295;5296;5336;5530;5532;5533;5534;5535;5579;55824;5588;5594;5595;5599;5600;5601;5603;5604;5605;560…	AKT3;VAV3;CREB3;NFAT5;MAP3K2;MALT1;CHUK;PIK3AP1;MAP3K8;ATF2;MAPK14;CSK;CREB3L4;EGR1;ELK1;AKT1;AKT2;ETS1;FCGR2A;FCGR2B;RRAS2;MRAS;FRAP1;ABL1;GAB1;DAPP1;GRB2;GSK3A;GSK3B;BLNK;HRAS;IKBKB;INPP5D;INPPL1;JUN;KRAS;LYN;MAP3K1;MAP3K3;MAP3K4;MAP3K5;MAP3K9;MAP3K10;MAP3K11;NFATC1;NFATC3;NFKB1;NFKB2;NFKBIA;NRAS;PIK3C2A;PIK3C2B;PIK3C2G;PIK3C3;PIK3CA;PIK3CB;PIK3CD;PIK3CG;PIK3R1;PIK3R2;PLCG2;PPP3CA;PPP3CB;PPP3CC…
muscle development(GO Biological Process)	185	GO Biological Process	10014;10052;10138;10290;10369;10468;10529;1063;10634;10791;10911;1103;11149;1120;1134;1140;1145;126272;1266;1288;1293;1299;136319;137868;1466;163126;1756;1760;182;1839;1960;2010;2033;2064;2121;2218;2273;22801;22933;23066;2317;23301;23321;23345;23411;245806;25776;25988;2627;26548;2660;26973;27086;27302;283078;29995;3065;3082;3265;3398;339855;34;3475;3479;3486;3627;3679;3756;3759;3845;387;3908;391;…	HDAC5;GJC1;YAF2;SPEG;CACNG2;FST;NEBL;CENPF;GAS2L1;VAMP5;UTS2;CHAT;BVES;CHKB;CHRNA1;CHRNB1;CHRNE;EID2B;CNN3;COL4A6;COL6A3;COL9A3;MTPN;SGCZ;CSRP2;EID2;DMD;DMPK;JAG1;HBEGF;EGR3;EMD;EP300;ERBB2;EVC;FKTN;FHL1;ITGA11;SIRT2;CAND2;FLNB;EHBP1;TRIM2;SYNE1;SIRT1;VGLL2;CBY1;MIZF;GATA6;ITGB1BP2;MSTN;CHORDC1;FOXP1;BMP10;MKX;LMCD1;HDAC1;HGF;HRAS;ID2;KY;ACADM;IFRD1;IGF1;IGFBP3;CXCL10;ITGA7;KCNH1;KCNJ2;KRAS;RHOA;…
regulation of transferase activity(GO Biological Process)	586	GO Biological Process	10023;10114;10159;1020;1022;10221;10253;1026;1028;1029;10298;1032;1033;10333;10392;10445;10454;10461;10539;10550;10563;10595;10614;10645;10673;10746;10766;10800;10818;10887;10892;10911;10935;10936;10983;11072;11124;11142;11171;11183;11184;11198;11214;112744;11275;1136;113791;1139;114609;114898;1154;1164;12;121268;1215;121536;1232;1235;1236;1240;1241;1265;126823;1269;1270;128674;134;136;137492;139…	FRAT1;HIPK3;ATP6AP2;CDK5;CDK7;TRIB1;SPRY2;CDKN1A;CDKN1C;CDKN2A;PAK4;CDKN2D;CDKN3;TLR6;NOD1;MCRS1;MAP3K7IP1;MERTK;GLRX3;ARL6IP5;CXCL13;ERN2;HEXIM1;CAMKK2;TNFSF13B;MAP3K2;TOB2;CYSLTR1;FRS2;PROKR1;MALT1;UTS2;PRDX3;GPR75;CCNI;DUSP14;FAF1;PKIG;STRAP;MAP4K5;MAP4K1;SUPT16H;AKAP13;IL17F;KLHL2;CHRNA3;PIK3IP1;CHRNA7;TIRAP;C1QTNF2;CISH;CKS2;SERPINA3;RHEBL1;CMA1;AEBP2;CCR3;CCR6;CCR7;CMKLR1;LTB4R;CNN2;KLHDC9;…
elevation of cytosolic calcium ion concentration(GO Biological Process)	205	GO Biological Process	10022;10266;10313;10316;10344;10488;10523;10544;10563;10666;10800;10803;1081;10874;10886;10887;10911;10936;117;117194;1230;1231;1232;1233;1234;1235;1236;1237;1240;1241;1269;128674;1325;133;134;136;140;148;151;1524;1604;1812;183;185;1902;1903;1906;1907;1909;2147;2149;2150;2151;222545;23566;2492;2520;2534;2550;25780;259249;2641;2691;27040;2740;2767;2796;2798;2827;2828;2829;2830;2835;2838;2840;2841;…	INSL5;RAMP2;RTN3;NMUR1;CCL26;CREB3;CHERP;PROCR;CXCL13;CD226;CYSLTR1;CCR9;CGA;NMU;NPFFR2;PROKR1;UTS2;GPR75;ADCYAP1R1;MRGPRX2;CCR1;CCR2;CCR3;CCR4;CCR5;CCR6;CCR7;CCR8;CMKLR1;LTB4R;CNR2;PROKR2;CORT;ADM;ADORA1;ADORA2B;ADORA3;ADRA1A;ADRA2B;CX3CR1;CD55;DRD1;AGT;AGTR1;EDG2;EDG3;EDN1;EDN2;EDNRA;F2;F2R;F2RL1;F2RL2;GPRC6A;EDG7;FSHR;GAST;FYN;GABBR1;RASGRP3;MRGPRX1;GCG;GHRH;LAT;GLP1R;GNA11;GNRH1;GNRHR;GPR3;GP…
G-protein coupled receptor protein signaling pathway(GO Biological Process)	669	GO Biological Process	100;10022;10133;10149;10161;10163;102;10203;10221;10266;10287;10316;10544;10560;10566;10607;10663;10672;10681;10692;10755;10798;10800;10803;1081;10818;10874;10886;10887;10888;10911;10936;11211;11216;11228;11245;11250;1129;1131;1133;114780;114814;115330;1154;116225;116511;117;117194;117195;117196;120065;120066;122011;1230;1231;1232;1233;1234;1235;1236;1237;1238;1240;1241;126393;1268;1269;128674;13…	ADA;INSL5;OPTN;GPR64;P2RY5;WASF2;ADAM10;CALCRL;TRIB1;RAMP2;RGS19;NMUR1;PROCR;SLC19A2;AKAP3;TBL3;CXCR6;GNA13;GNB5;RRH;GIPC1;OR5I1;CYSLTR1;CCR9;CGA;FRS2;NMU;NPFFR2;PROKR1;GPR83;UTS2;GPR75;FZD10;AKAP10;RASSF8;GPR176;GPR45;CHRM2;CHRM3;CHRM5;PKD1L2;GNRHR2;GPR146;CISH;ZMYND19;MAS1L;ADCYAP1R1;MRGPRX2;MRGPRX3;MRGPRX4;OR5P2;OR5P3;CSNK1A1L;CCR1;CCR2;CCR3;CCR4;CCR5;CCR6;CCR7;CCR8;CCBP2;CMKLR1;LTB4R;HSPB6;CN…
regulation of defense response(GO Biological Process)	150	GO Biological Process	10068;10225;10392;10673;10747;11274;1139;114899;117156;1173;1175;1230;1231;134;136;1401;1521;1540;161;163;1669;185;197;200316;2069;2167;2205;2207;2219;2220;23098;2314;23705;260434;26548;27036;283455;29121;3106;3107;3133;3135;3297;3313;3347;338322;3456;3558;3559;3586;3587;3592;3593;3600;3663;3669;382;3820;3821;3824;3903;3920;3929;3956;3958;4063;4277;4615;462;4938;5027;5047;50616;51279;51284;51311;…	IL18BP;CD96;NOD1;TNFSF13B;MASP2;USP18;CHRNA7;C1QTNF3;SCGB3A2;AP2M1;AP2S1;CCR1;CCR2;ADORA1;ADORA2B;CRP;CTSW;CYLD;AP2A2;AP2B1;DEFA4;AGTR1;AHSG;APOBEC3F;EREG;FABP4;FCER1A;FCER1G;FCN1;FCN2;SARM1;FLII;CADM1;PYDC1;ITGB1BP2;SIGLEC7;KSR2;CLEC2D;HLA-B;HLA-C;HLA-E;HLA-G;HSF1;HSPA9;HTN3;NLRP10;IFNB1;IL2;IL2RA;IL10;IL10RA;IL12A;IL12B;IL15;IRF5;ISG20;ARF6;KLRB1;KLRC1;KLRD1;LAIR1;LAMP2;LBP;LGALS1;LGALS3;LY9;MI…
Glypican pathway(NCI_NATURE Pathways)	478	NCI_NATURE Pathways	4087;4087;4087;4893;1387;1387;5970;4209;7514;60436;1973;1981;3559;10106;3458;207;1843;5578;5578;8661;5592;7189;11184;9765;4294;10891;5564;11261;9459;1030;8312;351;27071;5530;59338;1487;1540;10971;10971;1437;9882;11197;25942;54778;6498;85407;23327;5581;6416;5588;5588;2664;5045;4790;3576;8061;8729;23118;23118;5608;25998;7391;5335;5335;5335;3065;7867;8517;6300;7186;1026;5606;1959;1874;4089;5063;7535…	SMAD2;SMAD2;SMAD2;NRAS;CREBBP;CREBBP;RELA;MEF2D;XPO1;TGIF2;EIF4A1;EIF4G1;IL2RA;CTDSP2;IFNG;AKT1;DUSP1;PRKCA;PRKCA;EIF3A;PRKG1;TRAF6;MAP4K1;ZFYVE16;MAP3K10;PPARGC1A;PRKAB1;SLC9A1BP;ARHGEF6;CDKN2B;AXIN1;APP;DAPP1;PPP3CA;PLEKHA1;CTBP1;CYLD;YWHAQ;YWHAQ;CSF2;TBC1D4;WIF1;SIN3A;RNF111;SKIL;NKD1;NEDD4L;PRKCE;MAP2K4;PRKCQ;PRKCQ;GDI1;FURIN;NFKB1;IL8;FOSL1;GBF1;MAP3K7IP2;MAP3K7IP2;MAP2K6;IBTK;USF1;PLCG1;PLC…
regulation of mitotic cell cycle(GO Biological Process)	197	GO Biological Process	10036;10083;10146;1017;1018;10198;1029;1030;10361;10393;10397;10419;10459;10460;1063;10726;10765;10769;10783;10801;10899;1104;11065;11130;11177;11186;114034;115106;1195;1196;132851;146691;166979;1739;1814;182;1908;1950;2064;2065;2175;2176;2237;22933;2296;23026;2305;23077;2308;23087;23111;23122;23332;23476;25847;25988;2619;26271;26524;27085;27161;2765;2798;3226;323;3269;332;3364;3646;3726;3925;392…	CHAF1A;USH1C;G3BP1;CDK2;CDK3;MPHOSPH9;CDKN2A;CDKN2B;NPM2;ANAPC10;NDRG1;PRMT5;MAD2L2;TACC3;CENPF;NUDC;JARID1B;PLK2;NEK6;9-Sep;JTB;RCC1;UBE2C;ZWINT;BAZ1A;RASSF1;TOE1;CCDC5;CLK1;CLK2;SPATA4;TOM1L2;CDC20B;DLG1;DRD3;JAG1;EDN3;EGF;ERBB2;ERBB3;FANCA;FANCC;FEN1;SIRT2;FOXC1;MYO16;FOXM1;MYCBP2;FOXO1;TRIM35;SPG20;CLASP2;CLASP1;BRD4;ANAPC13;MIZF;GAS1;FBXO5;LATS2;MTBP;EIF2C2;GML;GNRHR;HOXC10;APBB2;HRH1;BIRC5;…
negative regulation of transferase activity(GO Biological Process)	137	GO Biological Process	10023;10114;10221;10253;1026;1028;1029;10445;10614;10935;11072;11142;11183;137492;1401;142679;148266;150290;161742;163255;1647;171392;1845;1846;1848;197;2055;2167;22943;23239;23541;23636;2580;2587;259;25913;260434;26524;27250;2810;2828;283455;285464;2879;30836;3156;324;3339;3586;3611;382;3821;3958;4040;4221;4616;4763;5052;5062;51130;51497;51562;51654;51657;5176;5359;54622;54810;54900;54920;54935;…	FRAT1;HIPK3;TRIB1;SPRY2;CDKN1A;CDKN1C;CDKN2A;MCRS1;HEXIM1;PRDX3;DUSP14;PKIG;MAP4K5;VPS37A;CRP;DUSP19;ZNF569;DUSP18;SPRED1;ZNF540;GADD45A;ZNF675;DUSP3;DUSP4;DUSP6;AHSG;CLN8;FABP4;DKK1;PHLPP;SEC14L2;NUP62;GAK;GALR1;AMBP;POT1;PYDC1;LATS2;PDCD4;SFN;GPR4;KSR2;CRIPAK;GPX4;DNTTIP2;HMGCR;APC;HSPG2;IL10;ILK;ARF6;KLRC1;LGALS3;LRP6;MEN1;GADD45B;NF1;PRDX1;PAK2;ASB3;TH1L;MBIP;CDK5RAP1;STYXL1;SERPINF1;PLSCR1;A…
cellular component assembly(GO Biological Process)	846	GO Biological Process	10001;10010;10036;10052;10093;10189;1020;10209;10218;1022;1024;10240;1025;10285;10289;10291;10302;10344;10360;10388;10392;1041;10421;10459;10460;10465;10466;10482;10497;10516;10525;10526;10527;10529;10542;10569;10576;1058;10594;10605;10615;1062;10621;10622;1063;10693;10713;10726;10734;10746;10755;10767;10772;10810;10844;10845;10867;10891;10892;10907;10911;10921;10939;10946;10963;10988;11011;11013…	MED6;TANK;CHAF1A;GJC1;ARPC4;THOC4;CDK5;EIF1;ANGPTL7;CDK7;CDK8;MRPS31;CDK9;SMNDC1;EIF1B;SF3A1;SNAPC5;CCL26;NPM3;SYCP2;NOD1;CDSN;CD2BP2;MAD2L2;TACC3;PPIH;COG5;NXF1;UNC13B;FBLN5;HYOU1;IPO8;IPO7;NEBL;HBXIP;SLU7;CCT2;CENPA;PRPF8;PAIP1;SPAG5;CENPE;POLR3F;POLR3G;CENPF;CCT6B;USP39;NUDC;STAG3;MAP3K2;GIPC1;HBS1L;FUSIP1;WASF3;TUBGCP2;CLPX;TSPAN9;PPARGC1A;MALT1;TXNL4A;UTS2;RNPS1;AFG3L2;SF3A3;STIP1;METAP2;TLK…
MAPKKK cascade(GO Biological Process)	491	GO Biological Process	10010;10045;10114;10159;10174;10221;1028;10298;10392;10454;10461;10539;10550;10563;10595;10645;10673;10746;10800;10818;10886;10887;10911;10936;1103;11072;11124;11171;11183;11184;11221;112744;11275;1139;114609;114898;114905;12;121274;1215;121512;122769;1232;1235;1236;1240;1265;1269;128674;133396;134;136;1395;1398;140;1401;142679;144568;148266;150290;151;1524;154;1540;1616;161742;163087;163255;1636…	TANK;SH2D3A;HIPK3;ATP6AP2;SORBS3;TRIB1;CDKN1C;PAK4;NOD1;MAP3K7IP1;MERTK;GLRX3;ARL6IP5;CXCL13;ERN2;CAMKK2;TNFSF13B;MAP3K2;CYSLTR1;FRS2;NPFFR2;PROKR1;UTS2;GPR75;CHAT;DUSP14;FAF1;STRAP;MAP4K5;MAP4K1;DUSP10;IL17F;KLHL2;CHRNA7;TIRAP;C1QTNF2;C1QTNF7;SERPINA3;ZNF641;CMA1;FGD4;PPIL5;CCR3;CCR6;CCR7;CMKLR1;CNN2;CNR2;PROKR2;IL31RA;ADORA1;ADORA2B;CRHR2;CRK;ADORA3;CRP;DUSP19;A2ML1;ZNF569;DUSP18;ADRA2B;CX3CR1;…
Protein targeting and localization(Panther Biological Process)	154	Panther Biological Process	10112;10126;10142;10207;10270;10399;10513;10566;10960;10971;11104;11215;11216;11267;112755;1130;117583;124602;133022;143098;157680;158787;1678;1739;202151;2054;222484;23015;23177;23204;23230;23471;23633;23673;255180;26150;26155;26499;26515;26960;26993;27183;2801;2810;2822;283796;29888;29966;30000;312;347240;3832;3834;3836;3837;3838;3839;3840;3841;3842;3998;4355;4356;51098;5116;51172;51241;51555;5…	KIF20A;DNAL4;AKAP9;INADL;AKAP8;GNB2L1;APPBP2;AKAP3;LMAN2;YWHAQ;KATNA1;AKAP11;AKAP10;SNF8;STX1B;LYST;PARD3B;KIF19;TRAM1L1;MPP7;VPS13B;RIBC1;TIMM8A;DLG1;RANBP3L;STX2;LNX2;GOLGA8A;CEP68;ARL6IP1;VPS13A;TRAM1;KPNA6;STX12;FLJ38723;RIBC2;NOC2L;PLEK2;FXC1;NBEA;AKAP8L;VPS4A;GOLGA2;SFN;GPLD1;GOLGA9P;STRN4;STRN3;TNPO2;ANXA13;KIF24;KIF11;KIF25;KPNA1;KPNB1;KPNA2;KPNA3;KPNA4;KPNA5;TNPO1;LMAN1;MPP2;MPP3;IFT52;P…
in utero embryonic development(GO Biological Process)	156	GO Biological Process	10021;102;10206;10389;10454;10468;10520;10643;10672;10742;10761;10795;10894;11082;11123;118856;121551;123016;126206;1278;132625;136991;140612;149111;1601;171019;1906;1908;1909;2041;2138;2149;219990;22801;22933;2295;2296;23028;23054;23314;2332;23481;2530;2551;25975;2649;26585;27122;27339;2768;283078;2896;2904;30061;3037;3091;3491;3549;3641;3664;367;3688;3886;3956;3981;3984;4017;405;4124;4154;4162;…	HCN4;ADAM10;TRIM13;SCML2;MAP3K7IP1;FST;ZNF211;IGF2BP3;GNA13;RAI2;PLAC1;ZNF268;LYVE1;ESM1;RCAN3;MMP21;BTBD11;TTC8;NLRP5;COL1A2;ZFP42;ASZ1;ZFP28;CNIH3;DAB2;ADAMTS19;EDN1;EDN3;EDNRA;EPHA1;EYA1;F2R;PLAC1L;ITGA11;SIRT2;FOXF2;FOXC1;AOF2;NCOA6;SATB2;FMR1;PES1;FUT8;GABPA;EGFL6;NR6A1;GREM1;DKK3;PRPF19;GNA12;MKX;GRN;GRIN2B;SLC40A1;HAS2;HIF1A;CYR61;IHH;INSL4;IRF6;AR;ITGB1;KRT35;LGALS1;LIG4;LIMK1;LOXL2;ARNT;…
potassium ion transport(GO Biological Process)	129	GO Biological Process	10008;10021;10060;10242;10886;117531;123041;1259;1261;130535;131096;147040;154881;169522;170850;1812;200845;2029;23415;23416;25769;259249;26251;27012;27133;27345;2791;2798;2867;30819;30820;338567;348980;3736;3737;3739;3741;3742;3743;3744;3745;3746;3747;3748;3749;3750;3751;3752;3754;3755;3756;3757;3759;3760;3762;3763;3764;3765;3769;3770;3772;3773;3775;3776;3778;3779;3781;3782;3784;3785;3786;3787;3…	KCNE3;HCN4;ABCC9;KCNMB2;NPFFR2;TMC1;SLC24A4;CNGA1;CNGA3;KCTD18;KCNH8;KCTD11;KCTD7;KCNV2;KCNG3;DRD1;KCTD6;ENSA;KCNH4;KCNH3;SLC24A2;MRGPRX1;KCNG2;KCNV1;KCNH5;KCNMB4;GNG11;GNRHR;FFAR2;KCNIP2;KCNIP1;KCNK18;HCN1;KCNA1;KCNA2;KCNA4;KCNA5;KCNA6;KCNA7;KCNA10;KCNB1;KCNC1;KCNC2;KCNC3;KCNC4;KCND1;KCND2;KCND3;KCNF1;KCNG1;KCNH1;KCNH2;KCNJ2;KCNJ3;KCNJ5;KCNJ6;KCNJ8;KCNJ9;KCNJ13;KCNJ14;KCNJ15;KCNJ16;KCNK1;KCNK2;K…
taxis(GO Biological Process)	234	GO Biological Process	10068;1012;10154;10344;10371;10488;10563;10578;10663;10800;10803;10928;1130;113540;1215;1230;1231;1232;1233;1234;1235;1236;1237;1238;1240;1241;1269;1401;1432;1445;1490;1524;158131;161742;1668;1794;1808;1906;1907;1909;1910;1942;197;199;2065;2149;2207;2241;2242;2247;2255;2268;23059;23513;2357;2358;2359;259;26188;26333;2638;26493;26494;26538;26585;26664;26689;2767;2828;2829;286530;2867;2919;2920;292…	IL18BP;CDH13;PLXNC1;CCL26;SEMA3A;CREB3;CXCL13;GNLY;CXCR6;CYSLTR1;CCR9;RALBP1;LYST;CMTM1;CMA1;CCR1;CCR2;CCR3;CCR4;CCR5;CCR6;CCR7;CCR8;CCBP2;CMKLR1;LTB4R;CNR2;CRP;MAPK14;CSK;CTGF;CX3CR1;OR1Q1;SPRED1;DEFA3;DOCK2;DPYSL2;EDN1;EDN2;EDNRA;EDNRB;EFNA1;AHSG;AIF1;ERBB3;F2R;FCER1G;FER;FES;FGF2;FGF10;FGR;CLUAP1;SCRIB;FPR1;FPRL1;FPRL2;AMBP;OR1C1;OR7A17;GC;OR8B8;OR8G1;OR10H2;GREM1;OR7C1;OR4D1;GNA11;GPR4;XCR1;P…
chemotaxis(GO Biological Process)	234	GO Biological Process	10068;1012;10154;10344;10371;10488;10563;10578;10663;10800;10803;10928;1130;113540;1215;1230;1231;1232;1233;1234;1235;1236;1237;1238;1240;1241;1269;1401;1432;1445;1490;1524;158131;161742;1668;1794;1808;1906;1907;1909;1910;1942;197;199;2065;2149;2207;2241;2242;2247;2255;2268;23059;23513;2357;2358;2359;259;26188;26333;2638;26493;26494;26538;26585;26664;26689;2767;2828;2829;286530;2867;2919;2920;292…	IL18BP;CDH13;PLXNC1;CCL26;SEMA3A;CREB3;CXCL13;GNLY;CXCR6;CYSLTR1;CCR9;RALBP1;LYST;CMTM1;CMA1;CCR1;CCR2;CCR3;CCR4;CCR5;CCR6;CCR7;CCR8;CCBP2;CMKLR1;LTB4R;CNR2;CRP;MAPK14;CSK;CTGF;CX3CR1;OR1Q1;SPRED1;DEFA3;DOCK2;DPYSL2;EDN1;EDN2;EDNRA;EDNRB;EFNA1;AHSG;AIF1;ERBB3;F2R;FCER1G;FER;FES;FGF2;FGF10;FGR;CLUAP1;SCRIB;FPR1;FPRL1;FPRL2;AMBP;OR1C1;OR7A17;GC;OR8B8;OR8G1;OR10H2;GREM1;OR7C1;OR4D1;GNA11;GPR4;XCR1;P…
regulation of protein kinase cascade(GO Biological Process)	266	GO Biological Process	10010;10114;10174;1028;10298;10333;10342;10392;10401;10539;10549;10673;10769;10783;10886;10892;11124;11156;11171;11183;11214;121274;122769;1236;133;133396;134;1401;148;154;1540;1611;163087;171392;1813;1814;183;1845;1859;1893;1894;1902;1906;2039;2051;2064;2065;2066;2149;2176;2213;222068;222643;22900;23118;2316;23162;23239;23263;23291;23529;23636;2521;2580;25855;259;25950;26146;2658;27177;27242;274…	TANK;HIPK3;SORBS3;CDKN1C;PAK4;TLR6;TFG;NOD1;PIAS3;GLRX3;PRDX4;TNFSF13B;PLK2;NEK6;NPFFR2;MALT1;FAF1;PTP4A3;STRAP;MAP4K5;AKAP13;ZNF641;PPIL5;CCR7;ADM;IL31RA;ADORA1;CRP;ADRA1A;ADRB2;CYLD;DAP;ZNF383;ZNF675;DRD2;DRD3;AGT;DUSP3;DYRK1A;ECM1;ECT2;EDG2;EDN1;EPB49;EPHB6;ERBB2;ERBB3;ERBB4;F2R;FANCC;FCGR2B;TMED4;UNC5CL;CARD8;MAP3K7IP2;FLNA;MAPK8IP3;PHLPP;MCF2L;FBXW11;CLCF1;NUP62;FUS;GAK;BRMS1;AMBP;RWDD3;TRAF…
regulation of localization(GO Biological Process)	665	GO Biological Process	10013;10072;10076;10111;1012;10154;102;1020;10221;10298;10344;10365;10371;10392;10395;104;10460;10468;10488;10494;10507;10523;10550;10553;10567;10578;10615;10630;10631;10653;10657;10666;10672;10673;10681;10755;1080;10801;10810;10859;10913;10982;11013;1105;11057;11061;11124;11146;11156;11167;11230;112744;11314;11337;1136;1143;114548;114898;114899;1149;115677;115827;115908;116173;116985;117;117144;…	HDAC6;DPP3;PTPRU;RAD50;CDH13;PLXNC1;ADAM10;CDK5;TRIB1;PAK4;CCL26;KLF2;SEMA3A;NOD1;DLC1;ADARB1;TACC3;FST;CREB3;STK25;SEMA4D;CHERP;ARL6IP5;HTATIP2;RABAC1;GNLY;SPAG5;PDPN;POSTN;SPINT2;KHDRBS1;CD226;GNA13;TNFSF13B;GNB5;GIPC1;CFTR;9-Sep;WASF3;LILRB1;EDAR;MAPRE2;TMSL8;CHD1;ABHD2;LECT1;FAF1;GLMN;PTP4A3;FSTL1;PRAF2;IL17F;CD300A;GABARAP;CHRNA3;CHRNB4;NLRP3;C1QTNF2;C1QTNF3;CIDEA;NOSTRIN;RAB3C;CTHRC1;CMTM5;…
stress-activated protein kinase signaling pathway(GO Biological Process)	177	GO Biological Process	10010;10045;10114;10221;1028;10298;10392;10539;10595;10673;10746;1103;11124;11183;11184;11221;11275;114609;121512;122769;1236;136;1398;1401;142679;154;1540;1616;171392;1845;1855;1906;2039;2051;2074;2081;2149;2205;221472;2245;23043;23136;23162;23263;2395;255239;259;25929;27122;27179;27242;2745;284403;2873;28996;29933;29969;331;355;3553;3562;3604;3605;3654;388;389;391;3929;4040;4214;4216;4217;4221;…	TANK;SH2D3A;HIPK3;TRIB1;CDKN1C;PAK4;NOD1;GLRX3;ERN2;TNFSF13B;MAP3K2;CHAT;FAF1;MAP4K5;MAP4K1;DUSP10;KLHL2;TIRAP;FGD4;PPIL5;CCR7;ADORA2B;CRK;CRP;DUSP19;ADRB2;CYLD;DAXX;ZNF675;DUSP3;DVL1;EDN1;EPB49;EPHB6;ERCC6;ERN1;F2R;FCER1A;FGD2;FGD1;TNIK;EPB41L3;MAPK8IP3;MCF2L;FXN;ANKK1;AMBP;GEMIN5;DKK3;IL1F6;TNFRSF21;GLRX;WDR62;GPS1;HIPK2;GPR132;MDFIC;BIRC4;FAS;IL1B;IL3;TNFRSF9;IL17A;IRAK1;RHOB;RHOC;RHOG;LBP;LRP…
regulation of secretion(GO Biological Process)	197	GO Biological Process	10392;10468;10666;10673;10859;11146;11167;112744;1136;1143;114548;114899;1149;115827;117;117194;1232;1241;1269;1325;134;136;140;1401;148;154;156;169026;1813;1814;185;1908;1950;199713;2065;2149;2205;2207;223082;22900;22926;2314;2331;23513;23529;23545;23557;23705;2520;255738;25780;25837;25924;260434;26297;2641;26511;2683;2691;2692;2695;2696;27036;27345;2796;282679;283;285;285381;2857;29091;2911;306…	NOD1;FST;CD226;TNFSF13B;LILRB1;GLMN;FSTL1;IL17F;CHRNA3;CHRNB4;NLRP3;C1QTNF3;CIDEA;RAB3C;ADCYAP1R1;MRGPRX2;CCR3;LTB4R;CNR2;CORT;ADORA1;ADORA2B;ADORA3;CRP;ADRA1A;ADRB2;ADRBK1;SLC30A8;DRD2;DRD3;AGTR1;EDN3;EGF;NLRP7;ERBB3;F2R;FCER1A;FCER1G;ZNRF2;CARD8;ATF6;FLII;FMOD;SCRIB;CLCF1;ATP6V0A2;SNAPIN;CADM1;GAST;PCSK9;RASGRP3;RAB26;MYRIP;PYDC1;SERGEF;GCG;CHIC2;B4GALT1;GHRH;GHRHR;GIP;GIPR;SIGLEC7;KCNMB4;GNRH1…
Phospholipid metabolism(Panther Biological Process)	116	Panther Biological Process	10390;1040;10423;10554;10555;10903;10908;11165;1119;11191;1120;113026;11343;114971;130367;19;20;200879;206426;22876;22901;22908;23007;23171;23236;23396;23659;23761;24;253558;255189;26279;27124;2819;283748;30814;339483;3612;3613;3635;3636;411;412;414;415;416;4534;5051;51205;5130;51365;51763;5279;5283;5297;5298;5305;5319;5320;5321;5322;5330;5333;5335;5337;5338;5359;54545;54675;54893;54928;55224;553…	CEPT1;CDS1;CDIPT;AGPAT1;AGPAT2;MTMR11;PNPLA6;NUDT3;CHKA;PTENP1;CHKB;PLCD3;MGLL;PTPMT1;SGPP2;ABCA1;ABCA2;LIPH;MGC26597;INPP5F;ARSG;SACM1L;PLCH1;GPD1L;PLCB1;PIP5K1C;LYPLA3;PISD;ABCA4;LYCAT;PLA2G4F;PLA2G2D;PIB5PA;GPD1;PLA2G4D;PLA2G2E;LOC339483;IMPA1;IMPA2;INPP5D;INPPL1;ARSB;STS;ARSD;ARSE;ARSF;MTM1;PAFAH2;ACP6;PCYT1A;PLA1A;SKIP;PIGC;PIGH;PI4KA;PI4KB;PIP4K2A;PLA2G1B;PLA2G2A;PLA2G4A;PLA2G5;PLCB2;PLCD1;…
cell migration(GO Biological Process)	574	GO Biological Process	1000;10068;10076;1009;10099;10111;1012;10142;10152;10154;102;1020;10221;10298;10313;10344;10365;10371;10391;10395;104;10487;10494;10507;10550;10553;10563;10578;10585;10630;10631;10653;10663;10666;10672;1072;10749;10755;10810;10855;11057;11061;11156;11188;1130;11314;113452;114793;115908;116173;116441;120425;1215;1230;1231;1232;1233;1235;1236;1240;1241;1265;1269;1282;129684;1306;131578;133584;134;1…	CDH2;IL18BP;PTPRU;CDH11;TSPAN3;RAD50;CDH13;AKAP9;ABI2;PLXNC1;ADAM10;CDK5;TRIB1;PAK4;RTN3;CCL26;KLF2;SEMA3A;CORO2B;DLC1;ADARB1;CAP1;STK25;SEMA4D;ARL6IP5;HTATIP2;CXCL13;GNLY;POMT1;PDPN;POSTN;SPINT2;CXCR6;CD226;GNA13;CFL1;KIF1C;GIPC1;WASF3;HPSE;ABHD2;LECT1;PTP4A3;NISCH;LYST;CD300A;TMEM54;FMNL2;CTHRC1;CMTM5;TM4SF18;AMICA1;CMA1;CCR1;CCR2;CCR3;CCR4;CCR6;CCR7;CMKLR1;LTB4R;CNN2;CNR2;COL4A1;CNTNAP5;COL15A…
chromosome segregation(GO Biological Process)	105	GO Biological Process	10051;10270;10274;10403;10459;10460;10592;10615;1062;1063;10734;10735;10783;11044;11130;11243;113130;114799;127829;146956;151648;1540;1663;1730;1894;23047;23122;23310;23332;23397;23476;23594;24137;25913;25936;26013;27127;29781;324;3619;3646;3796;3834;3984;3993;4085;4292;440081;4438;4751;5048;50511;5066;51115;5119;51199;51203;51343;5347;546;54820;55207;55920;5619;5620;5663;5664;57082;57551;5764;58…	SMC4;AKAP8;STAG1;NDC80;MAD2L2;TACC3;SMC2;SPAG5;CENPE;CENPF;STAG3;STAG2;NEK6;POLS;ZWINT;PMF1;CDCA5;ESCO1;ARL8A;EME1;SGOL1;CYLD;DDX11;DIAPH2;ECT2;PDS5B;CLASP2;NCAPD3;CLASP1;NCAPH;BRD4;ORC6L;KIF4A;POT1;NSL1;L3MBTL;SMC1B;NCAPH2;APC;INCENP;EIF3E;KIF2A;KIF25;LIMK1;LLGL2;MAD2L1;MLH1;DDX12;MSH4;NEK2;PAFAH1B1;SYCP3;PAM;FAM82B;CHMP1A;NIN;NUSAP1;FZR1;PLK1;ATRX;NDE1;ARL8B;RCC2;PRM1;PRM2;PSEN1;PSEN2;CASC5;TAO…
response to drug(GO Biological Process)	291	GO Biological Process	10057;1015;10210;1025;10257;1028;10317;10382;10459;10512;10599;10615;10641;10864;10886;11044;11045;11054;11168;11198;11280;11309;1138;114571;121268;121340;1244;126308;1317;1364;140;1401;140707;143;145264;146802;146956;151516;1543;1576;1591;160728;1616;166378;1687;1776;1812;1814;1819;1848;1969;20;2030;2048;2067;21;2153;2160;2173;2176;2189;22933;23171;23200;2321;23250;23456;2348;2354;23645;23657;25…	ABCC5;CDH17;TOPORS;CDK9;ABCC4;CDKN1C;B3GALT5;TUBB4;MAD2L2;SEMA3C;SLCO1B1;SPAG5;TUSC4;SLC22A7;NPFFR2;POLS;UPK1A;OGFR;PSIP1;SUPT16H;SCN11A;SLCO2B1;CHRNA5;SLC22A9;RHEBL1;SP7;ABCC2;MOBKL2A;SLC31A1;CLDN4;ADORA3;CRP;BRI3BP;PARP4;SERPINA12;SLC47A2;EME1;SASP;CYP1A1;CYP3A4;CYP24A1;SLC5A8;DAXX;SPATA5;DFNA5;DNASE1L3;DRD1;DRD3;DRG2;DUSP6;EPHA2;ABCA2;SLC29A1;EPHB2;ERCC1;ABCA3;F5;F11;FABP7;FANCC;FANCG;SIRT2;GP…
Aspartate; asparagine; glutamate; and glutamine metabolism(REACTOME Pathways)	151	REACTOME Pathways	5831;4704;8789;3419;506;2745;5105;8801;2936;2806;4718;4191;383;4722;4729;2744;4698;7360;4712;471;6888;6241;3420;2632;4830;2992;2639;4942;1329;4716;7389;2539;83884;4701;2987;1371;270;7384;8802;539;4714;4719;1340;4708;5471;54539;509;7390;1806;2998;7372;4726;435;7386;4694;2618;89874;515;1373;1537;22978;4696;522;4728;2746;7167;6391;6120;5230;7381;445;5498;4705;159;7358;27089;9551;3421;4709;272;7352;4…	PYCR1;NDUFA9;FBP2;IDH3A;ATP5B;GLRX;PCK1;SUCLG2;GSR;GOT2;NDUFC2;MDH2;ARG1;NDUFS3;NDUFV2;GLS;NDUFA5;UGP2;NDUFB6;ATIC;TALDO1;RRM2;IDH3B;GBE1;NME1;GYG1;GCDH;OAT;COX5B;NDUFB10;UROD;G6PD;SLC25A2;NDUFA7;GUK1;CPOX;AMPD1;UQCRC1;SUCLG1;ATP5O;NDUFB8;NDUFS1;COX6B1;NDUFB2;PPAT;NDUFB11;ATP5C1;UROS;DPYD;GYS2;UMPS;NDUFS6;ASL;UQCRFS1;NDUFA1;GART;SLC25A21;ATP5F1;CPS1;CYC1;NT5C2;NDUFA3;ATP5J;NDUFS8;GLUD1;TPI1;SDHC;…
phosphoinositide-mediated signaling(GO Biological Process)	170	GO Biological Process	10316;10403;10615;10800;10874;10887;10911;10936;11065;11123;11130;1129;1154;1164;1241;128674;134;136;140;1401;144568;148;1606;1607;1608;160851;1812;1813;1816;183;185;1855;1902;1906;1907;1908;1909;1910;1956;2043;2064;2065;2149;2151;2258;23365;23683;2492;25780;2596;27040;2740;2767;2776;2791;2796;2798;283;2847;2863;2865;2867;2911;2915;2919;2925;29933;3060;3062;3082;3148;3269;3357;3358;338557;3479;34…	NMUR1;NDC80;SPAG5;CYSLTR1;NMU;PROKR1;UTS2;GPR75;UBE2C;RCAN3;ZWINT;CHRM2;CISH;CKS2;LTB4R;PROKR2;ADORA1;ADORA2B;ADORA3;CRP;A2ML1;ADRA1A;DGKA;DGKB;DGKG;DGKH;DRD1;DRD2;DRD5;AGT;AGTR1;DVL1;EDG2;EDN1;EDN2;EDN3;EDNRA;EDNRB;EGFR;EPHA4;ERBB2;ERBB3;F2R;F2RL2;FGF13;ARHGEF12;PRKD3;FSHR;RASGRP3;GAP43;LAT;GLP1R;GNA11;GNAQ;GNG11;GNRH1;GNRHR;ANG;MCHR1;GPR39;FFAR3;FFAR2;GRM1;GRM5;CXCL1;GRPR;GPR132;HCRT;HCRTR2;HGF…
Glypican 1 network(NCI_NATURE Pathways)	440	NCI_NATURE Pathways	4087;4087;4087;4893;1387;5970;4209;7514;60436;1973;1981;3559;10106;3458;207;1843;5578;5578;8661;5592;7189;11184;9765;4294;10891;5564;11261;9459;1030;8312;351;27071;5530;59338;1487;1540;10971;10971;1437;9882;25942;54778;6498;23327;5581;6416;5588;5588;2664;4790;3576;8061;8729;23118;23118;5608;25998;7391;5335;5335;3065;7867;8517;6300;7186;1026;5606;1959;1874;4089;5063;7535;7410;5899;7525;7525;2475;5…	SMAD2;SMAD2;SMAD2;NRAS;CREBBP;RELA;MEF2D;XPO1;TGIF2;EIF4A1;EIF4G1;IL2RA;CTDSP2;IFNG;AKT1;DUSP1;PRKCA;PRKCA;EIF3A;PRKG1;TRAF6;MAP4K1;ZFYVE16;MAP3K10;PPARGC1A;PRKAB1;SLC9A1BP;ARHGEF6;CDKN2B;AXIN1;APP;DAPP1;PPP3CA;PLEKHA1;CTBP1;CYLD;YWHAQ;YWHAQ;CSF2;TBC1D4;SIN3A;RNF111;SKIL;NEDD4L;PRKCE;MAP2K4;PRKCQ;PRKCQ;GDI1;NFKB1;IL8;FOSL1;GBF1;MAP3K7IP2;MAP3K7IP2;MAP2K6;IBTK;USF1;PLCG1;PLCG1;HDAC1;MAPKAPK3;IKBKG…
Regulation of actin cytoskeleton(KEGG Pathways)	170	KEGG Pathways	10092;10093;10094;10095;10109;10152;10163;10298;103910;10398;10451;10458;10552;10627;10672;1072;1073;10787;10788;1129;1131;1133;128239;1398;1445;1729;1730;1793;1950;1956;200576;2147;2149;2245;2247;2248;2252;2254;2255;2258;2260;2261;2263;2264;22800;22801;22808;23191;2335;23365;23396;26230;26281;26999;2768;28964;2909;29895;324;3265;3655;3672;3673;3675;3676;3678;3679;3680;3681;3683;3684;3685;3687;36…	ARPC5;ARPC4;ARPC3;ARPC1B;ARPC2;ABI2;WASF2;PAK4;MRLC2;MYL9;VAV3;BAIAP2;ARPC1A;MRCL3;GNA13;CFL1;CFL2;NCKAP1;IQGAP2;CHRM2;CHRM3;CHRM5;IQGAP3;CRK;CSK;DIAPH1;DIAPH2;DOCK1;EGF;EGFR;PIP5K3;F2;F2R;FGD1;FGF2;FGF3;FGF7;FGF9;FGF10;FGF13;FGFR1;FGFR3;FGFR2;FGFR4;RRAS2;ITGA11;MRAS;CYFIP1;FN1;ARHGEF12;PIP5K1C;TIAM2;FGF20;CYFIP2;GNA12;GIT1;GRLF1;MGC13450;APC;HRAS;ITGA6;ITGA1;ITGA2;ITGA3;ITGA4;ITGA5;ITGA7;ITGA9;I…
cellular chemical homeostasis(GO Biological Process)	490	GO Biological Process	10008;10022;10050;10058;10242;10266;10313;10316;10344;10369;10488;10523;10544;10563;10568;10590;10666;10686;1080;10800;10803;1081;10874;10886;10887;1089;10891;10911;10936;11202;11314;11330;1134;1136;1139;1140;1143;114327;1144;1145;115584;117;117194;1182;1185;1188;1201;1203;121512;1230;123041;1231;1232;1233;1234;1235;1236;1237;1240;1241;125206;125972;1267;1269;128674;1318;1325;133;133060;134;1356;…	KCNE3;INSL5;SLC17A4;ABCB6;KCNMB2;RAMP2;RTN3;NMUR1;CCL26;CACNG2;CREB3;CHERP;PROCR;CXCL13;SLC34A2;SCGN;CD226;CLDN16;CFTR;CYSLTR1;CCR9;CGA;NMU;NPFFR2;PROKR1;CEACAM4;PPARGC1A;UTS2;GPR75;KLK8;CD300A;CTRC;CHRNA1;CHRNA3;CHRNA7;CHRNB1;CHRNB4;EFHC1;CHRND;CHRNE;SLC5A11;ADCYAP1R1;MRGPRX2;CLCN3;CLCN6;CLCNKB;CLN3;CLN5;FGD4;CCR1;SLC24A4;CCR2;CCR3;CCR4;CCR5;CCR6;CCR7;CCR8;CMKLR1;LTB4R;SLC5A10;CALR3;CNP;CNR2;PRO…
endocytosis(GO Biological Process)	291	GO Biological Process	10043;1012;10244;10266;10332;10350;10461;10487;1080;1089;10894;10938;10981;11199;11276;11326;1139;115123;115677;115825;1175;1184;1201;1212;1230;124912;127833;130340;134;135;1398;1401;150350;152189;153769;154;160;1601;161;161198;162;164;1785;1793;1814;19;197;200576;2060;2149;2207;2208;2209;220972;2213;2219;2220;2255;22841;22848;22905;22918;22931;23011;23062;23111;23208;23210;23301;23317;23327;2348…	TOM1;CDH13;RABEPK;RAMP2;CLEC4M;ABCA9;MERTK;CAP1;CFTR;CEACAM4;LYVE1;EHD1;RAB32;ANXA10;AP1GBP1;VSIG4;CHRNA7;3-Mar;NOSTRIN;WDFY2;AP2S1;CLCN5;CLN3;CLTB;CCR1;SPACA3;SYT2;AP1S3;ADORA1;ADORA2A;CRK;CRP;ENTHD1;CMTM8;SH3RF2;ADRB2;AP2A1;DAB2;AP2A2;CLEC14A;AP1B1;AP1G1;DNM2;DOCK1;DRD3;ABCA1;AHSG;PIP5K3;EPS15;F2R;FCER1G;FCER2;FCGR1A;8-Mar;FCGR2B;FCN1;FCN2;FGF10;RAB11FIP2;AAK1;EPN2;CD93;RAB18;RAB21;GGA2;SPG20;S…
membrane invagination(GO Biological Process)	291	GO Biological Process	10043;1012;10244;10266;10332;10350;10461;10487;1080;1089;10894;10938;10981;11199;11276;11326;1139;115123;115677;115825;1175;1184;1201;1212;1230;124912;127833;130340;134;135;1398;1401;150350;152189;153769;154;160;1601;161;161198;162;164;1785;1793;1814;19;197;200576;2060;2149;2207;2208;2209;220972;2213;2219;2220;2255;22841;22848;22905;22918;22931;23011;23062;23111;23208;23210;23301;23317;23327;2348…	TOM1;CDH13;RABEPK;RAMP2;CLEC4M;ABCA9;MERTK;CAP1;CFTR;CEACAM4;LYVE1;EHD1;RAB32;ANXA10;AP1GBP1;VSIG4;CHRNA7;3-Mar;NOSTRIN;WDFY2;AP2S1;CLCN5;CLN3;CLTB;CCR1;SPACA3;SYT2;AP1S3;ADORA1;ADORA2A;CRK;CRP;ENTHD1;CMTM8;SH3RF2;ADRB2;AP2A1;DAB2;AP2A2;CLEC14A;AP1B1;AP1G1;DNM2;DOCK1;DRD3;ABCA1;AHSG;PIP5K3;EPS15;F2R;FCER1G;FCER2;FCGR1A;8-Mar;FCGR2B;FCN1;FCN2;FGF10;RAB11FIP2;AAK1;EPN2;CD93;RAB18;RAB21;GGA2;SPG20;S…
hemostasis(GO Biological Process)	144	GO Biological Process	10130;10365;10516;10544;10630;10653;10666;10672;11234;118;1207;1281;130749;135;1361;1401;1410;1462;151126;154807;1906;2043;2047;2147;2149;2150;2151;2152;2153;2155;2157;2158;2159;2160;2162;2165;2200;2202;2243;2266;22915;22918;239;2677;27040;2768;2776;2811;2814;2821;3001;3026;3053;307;308;3082;310;3172;3257;3269;3273;350;3586;3588;3589;3673;3690;375033;3818;3827;3848;3998;4018;4067;4254;4312;4316;4…	PDIA6;KLF2;FBLN5;PROCR;PDPN;SPINT2;CD226;GNA13;HPS5;ADD1;CLNS1A;COL3A1;CPO;ADORA2A;CPB2;CRP;CRYAB;VCAN;ZNF385B;VKORC1L1;EDN1;EPHA4;EPHB1;F2;F2R;F2RL1;F2RL2;F3;F5;F7;F8;F9;F10;F11;F13A1;F13B;FBN1;EFEMP1;FGA;FGG;MMRN1;CD93;ALOX12;GGCX;LAT;GNA12;GNAQ;GP1BA;GP5;GPI;GZMA;HABP2;SERPIND1;ANXA4;ANXA5;HGF;ANXA7;HNF4A;HPS1;HRH1;HRG;APOH;IL10;IL10RB;IL11;ITGA2;ITGB3;PEAR1;KLKB1;KNG1;KRT1;LMAN1;LPA;LYN;KITLG…
JNK cascade(GO Biological Process)	168	GO Biological Process	10010;10045;10114;10221;1028;10298;10539;10595;10673;10746;1103;11124;11183;11184;11221;11275;114609;121512;122769;1236;136;1398;1401;142679;154;1540;1616;171392;1845;1855;1906;2039;2051;2074;2081;2149;2205;221472;2245;23043;23136;23162;23263;2395;255239;259;25929;27122;27179;27242;2745;284403;2873;28996;29933;29969;331;355;3553;3562;3604;3605;3654;388;389;391;3929;4040;4214;4216;4217;4221;4282;4…	TANK;SH2D3A;HIPK3;TRIB1;CDKN1C;PAK4;GLRX3;ERN2;TNFSF13B;MAP3K2;CHAT;FAF1;MAP4K5;MAP4K1;DUSP10;KLHL2;TIRAP;FGD4;PPIL5;CCR7;ADORA2B;CRK;CRP;DUSP19;ADRB2;CYLD;DAXX;ZNF675;DUSP3;DVL1;EDN1;EPB49;EPHB6;ERCC6;ERN1;F2R;FCER1A;FGD2;FGD1;TNIK;EPB41L3;MAPK8IP3;MCF2L;FXN;ANKK1;AMBP;GEMIN5;DKK3;IL1F6;TNFRSF21;GLRX;WDR62;GPS1;HIPK2;GPR132;MDFIC;BIRC4;FAS;IL1B;IL3;TNFRSF9;IL17A;IRAK1;RHOB;RHOC;RHOG;LBP;LRP6;MAP…
protein amino acid dephosphorylation(GO Biological Process)	132	GO Biological Process	10076;10217;1033;10395;10567;11072;11099;11122;11156;11221;11266;114971;134510;138639;142679;143162;150290;152926;160760;1843;1845;1846;1848;2138;2139;2140;22843;23239;23645;25930;26191;26469;27071;29085;3958;4534;5021;51205;51207;51496;51657;54;54434;54545;5470;54704;5475;54893;54935;5494;5495;5496;54961;5499;55;5501;5504;5515;5518;5520;5524;5530;5531;5532;5535;5536;5537;55613;56940;5728;5770;57…	PTPRU;CTDSPL;CDKN3;DLC1;RABAC1;DUSP14;PTPN21;PTPRT;PTP4A3;DUSP10;DUSP12;PTPMT1;UBLCP1;PTPDC1;DUSP19;FRMPD2;DUSP18;PPM1K;PPTC7;DUSP1;DUSP3;DUSP4;DUSP6;EYA1;EYA2;EYA3;PPM1E;PHLPP;PPP1R15A;PTPN23;PTPN22;PTPN18;DAPP1;PHPT1;LGALS3;MTM1;OXTR;ACP6;DUSP13;CTDSPL2;STYXL1;ACP5;SSH1;MTMR12;PPEF2;PPM2C;PPEF1;MTMR10;DUSP23;PPM1A;PPM1B;PPM1G;SSH3;PPP1CA;ACPP;PPP1CC;PPP1R2;PPP2CA;PPP2R1A;PPP2R2A;PPP2R4;PPP3CA;P…
ncRNA processing(GO Biological Process)	104	GO Biological Process	10056;10199;10248;1029;10352;10360;10436;10528;10556;10557;10595;10667;10775;10799;10940;11056;11062;11102;118672;131870;134430;142940;158234;16;1736;2091;23064;23076;23246;23405;23536;25821;25879;25983;26995;27079;286410;29102;29960;317781;4234;4809;5036;50628;51068;51095;51106;51202;51388;5393;54487;54517;54552;54802;54888;54920;54931;54974;55035;55039;55153;55178;55253;55272;55520;55621;55651;…	FARSB;MPHOSPH10;POP7;CDKN2A;WARS2;NPM3;EMG1;NOL5A;RPP30;RPP38;ERN2;FARS2;POP4;RPP40;POP1;DDX52;DUS4L;RPP14;PSTK;NUDT16;WDR36;TRUB1;RG9MTD3;AARS;DKC1;FBL;SETX;RRP1B;BOP1;DICER1;ADAT1;MTO1;WDSOF1;NGDN;TRUB2;RPUSD2;ATP11C;RNASEN;FTSJ2;DDX51;METTL1;NHP2L1;PA2G4;GEMIN4;NMD3;TRNT1;TFB1M;DDX47;NIP7;EXOSC9;DGCR8;PUS7;GNL3L;TRIT1;NSUN2;DUS2L;RG9MTD1;THG1L;NOL8;TRMT12;SDAD1;RNMTL1;TYW1;IMP3;ELAC1;TRMT1;NOL…
chordate embryonic development(GO Biological Process)	199	GO Biological Process	10021;102;10206;10389;10395;10454;10468;10520;10643;10672;1072;10742;10761;10795;10894;11082;11123;11197;116039;118856;121551;123016;126206;1278;132625;136991;140612;149111;1601;171019;1856;1906;1908;1909;2041;2138;2139;2149;219990;2254;22801;22933;2295;2296;23028;23054;23314;2332;23481;2530;2551;25831;25975;2648;2649;26585;27122;27339;2736;2737;2768;2778;283078;2896;2904;2909;30061;3037;3091;317…	HCN4;ADAM10;TRIM13;SCML2;DLC1;MAP3K7IP1;FST;ZNF211;IGF2BP3;GNA13;CFL1;RAI2;PLAC1;ZNF268;LYVE1;ESM1;RCAN3;WIF1;OSR2;MMP21;BTBD11;TTC8;NLRP5;COL1A2;ZFP42;ASZ1;ZFP28;CNIH3;DAB2;ADAMTS19;DVL2;EDN1;EDN3;EDNRA;EPHA1;EYA1;EYA2;F2R;PLAC1L;FGF9;ITGA11;SIRT2;FOXF2;FOXC1;AOF2;NCOA6;SATB2;FMR1;PES1;FUT8;GABPA;HECTD1;EGFL6;GCN5L2;NR6A1;GREM1;DKK3;PRPF19;GLI2;GLI3;GNA12;GNAS;MKX;GRN;GRIN2B;GRLF1;SLC40A1;HAS2;H…
positive regulation of MAP kinase activity(GO Biological Process)	269	GO Biological Process	10159;10298;10333;10461;10539;10550;10563;10595;10746;10800;10818;10887;10911;10936;11124;11171;11183;11184;112744;11275;1139;114609;114898;12;1215;1232;1235;1236;1240;1265;1269;128674;134;136;1395;1398;140;1401;151;1524;154;1540;1616;1814;183;1855;1906;1908;1909;1950;1956;2039;2047;2051;2064;2074;2081;2149;2205;2245;2247;2258;2264;22808;23043;23136;2321;2322;2324;23365;2357;23623;238;2520;25929;…	ATP6AP2;PAK4;TLR6;MERTK;GLRX3;ARL6IP5;CXCL13;ERN2;MAP3K2;CYSLTR1;FRS2;PROKR1;UTS2;GPR75;FAF1;STRAP;MAP4K5;MAP4K1;IL17F;KLHL2;CHRNA7;TIRAP;C1QTNF2;SERPINA3;CMA1;CCR3;CCR6;CCR7;CMKLR1;CNN2;CNR2;PROKR2;ADORA1;ADORA2B;CRHR2;CRK;ADORA3;CRP;ADRA2B;CX3CR1;ADRB2;CYLD;DAXX;DRD3;AGT;DVL1;EDN1;EDN3;EDNRA;EGF;EGFR;EPB49;EPHB1;EPHB6;ERBB2;ERCC6;ERN1;F2R;FCER1A;FGD1;FGF2;FGF13;FGFR4;MRAS;TNIK;EPB41L3;FLT1;FLT3…
protein complex assembly(GO Biological Process)	603	GO Biological Process	10010;10036;10052;10093;10189;1020;10218;10344;10360;10392;1041;10459;10460;10465;10466;10482;10497;10525;10526;10527;10576;1058;10594;1062;1063;10693;10746;10755;10767;10810;10844;10845;10867;10891;10892;10921;10939;10963;11013;1105;11051;11099;11124;11129;11146;11171;11177;11188;11190;11198;11215;11231;11284;1136;114548;114898;114905;115677;1175;117583;1201;1230;1236;1269;1272;1297;1299;1300;13…	TANK;CHAF1A;GJC1;ARPC4;THOC4;CDK5;ANGPTL7;CCL26;NPM3;NOD1;CDSN;MAD2L2;TACC3;PPIH;COG5;NXF1;UNC13B;HYOU1;IPO8;IPO7;CCT2;CENPA;PRPF8;CENPE;CENPF;CCT6B;MAP3K2;GIPC1;HBS1L;WASF3;TUBGCP2;CLPX;TSPAN9;PPARGC1A;MALT1;RNPS1;AFG3L2;STIP1;TMSL8;CHD1;NUDT21;PTPN21;FAF1;SFRS16;GLMN;STRAP;BAZ1A;NISCH;CEP250;SUPT16H;AKAP11;SEC63;PNKP;CHRNA3;NLRP3;C1QTNF2;C1QTNF7;NOSTRIN;AP2S1;PARD3B;CLN3;CCR1;CCR7;CNR2;CNTN1;CO…
Stress response(Panther Biological Process)	161	Panther Biological Process	10038;10039;10131;10294;10525;10539;10598;10725;10963;1111;11200;11221;11315;124912;126282;126393;130872;131375;135;136;1388;1392;1401;142;1436;1457;1460;159119;1647;199;2185;22858;22921;23049;253827;257202;25816;26353;27230;2877;2878;2879;2880;2882;3164;3240;325;3250;3269;3297;3298;3299;3301;3303;3304;3305;3306;3309;3310;3312;3313;3315;3316;3320;3326;3702;3708;3709;3710;3815;3929;4069;4117;4293;…	PARP2;PARP3;TRAP1;DNAJA2;HYOU1;GLRX3;AHSA1;NFAT5;STIP1;CHEK1;CHEK2;DUSP10;PARK7;SPACA3;TNFAIP8L1;HSPB6;AHSA2;LYZL4;ADORA2A;ADORA2B;CREBL1;CRH;CRP;PARP1;CSF1R;CSNK2A1;CSNK2B;HSFY2;GADD45A;AIF1;PTK2B;ICK;MSRB2;ATX;MSRB3;GPX6;TNFAIP8;HSPB8;SERP1;GPX2;GPX3;GPX4;GPX5;GPX7;NR4A1;HP;APCS;HPR;HRH1;HSF1;HSF2;HSF4;DNAJA1;HSPA1A;HSPA1B;HSPA1L;HSPA2;HSPA5;HSPA6;HSPA8;HSPA9;HSPB1;HSPB2;HSP90AA1;HSP90AB1;ITK;I…
Oxidative decarboxylation of alpha-ketoisovalerate to isobutyryl-CoA by branched-chain alpha-ketoacid dehydrogenase(REACTOME Pathways)	90	REACTOME Pathways	4704;3419;506;11112;8801;4718;4191;4722;4729;4329;4698;4712;3420;594;1329;4716;7389;4701;1371;4594;7384;8802;539;4714;4719;1340;4708;54539;509;26275;7390;4726;7386;4694;515;1537;4696;522;4728;6391;7381;5498;4705;27089;9551;3421;4709;7352;7385;4717;55967;498;5096;1349;4710;51079;513;50;7388;6389;4715;27034;10975;6390;1431;4967;210;8803;593;10632;4731;4702;4713;1351;10476;1327;9167;4706;4695;4725;2…	NDUFA9;IDH3A;ATP5B;HIBADH;SUCLG2;NDUFC2;MDH2;NDUFS3;NDUFV2;ALDH6A1;NDUFA5;NDUFB6;IDH3B;BCKDHB;COX5B;NDUFB10;UROD;NDUFA7;CPOX;MUT;UQCRC1;SUCLG1;ATP5O;NDUFB8;NDUFS1;COX6B1;NDUFB2;NDUFB11;ATP5C1;HIBCH;UROS;NDUFS6;UQCRFS1;NDUFA1;ATP5F1;CYC1;NDUFA3;ATP5J;NDUFS8;SDHC;UQCRB;PPOX;NDUFA10;UQCRQ;ATP5J2;IDH3G;NDUFB3;UCP3;UQCRC2;NDUFC1;NDUFA12;ATP5A1;PCCB;COX7B;NDUFB4;NDUFA13;ATP5D;ACO2;UQCRH;SDHA;NDUFB9;ACA…
aging(GO Biological Process)	90	GO Biological Process	10043;1017;10229;10269;1028;1029;10608;10628;10934;11319;117608;123169;131601;1410;146691;1846;2055;2067;2073;22818;22921;23019;23411;23515;23522;25913;2692;27185;27235;27250;2941;2956;29842;29925;3066;3117;3119;3265;3313;3397;3490;3622;3845;4017;4257;4335;4436;4482;4893;4982;50488;50507;5068;51004;5108;5110;51117;51226;51290;51441;5176;5428;545;55612;56897;57634;57862;641;64750;648;6647;6648;672…	TOM1;CDK2;COQ7;ZMPSTE24;CDKN1C;CDKN2A;MXD4;TXNIP;MORF4;ECD;ZNF354B;LEO1;GPR175;CRYAB;TOM1L2;DUSP4;CLN8;ERCC1;ERCC5;COPZ1;MSRB2;CNOT1;SIRT1;MORC3;MYST4;POT1;GHRHR;DISC1;COQ2;PDCD4;GSTA4;MSH6;TFCP2L1;GMPPB;HDAC2;HLA-DQA1;HLA-DQB1;HRAS;HSPA9;ID1;IGFBP7;ING2;KRAS;LOXL2;MGST1;MNT;MSH2;MSRA;NRAS;TNFRSF11B;MINK1;NOX4;REG3A;COQ6;PCM1;PCMT1;COQ4;COPZ2;ERGIC2;YTHDF2;SERPINF1;POLG;ATR;FERMT1;WRNIP1;EP400;ZN…
cytokine biosynthetic process(GO Biological Process)	174	GO Biological Process	10068;10148;10161;10233;10333;10392;10394;1054;10578;10663;10800;10803;11126;11146;112744;11326;1139;114609;1232;1241;1308;136;1401;1622;1942;2051;2149;2155;2205;2206;2208;23098;23139;23446;23545;25865;260434;27179;2798;283455;286530;2879;29110;29126;29949;3055;3162;3269;336;3458;3553;3561;3569;3586;3593;3603;3605;3606;3608;3620;3659;3662;3702;3718;382;3820;387;3929;4267;4543;4615;4684;5029;5031;…	IL18BP;EBI3;P2RY5;LRRC23;TLR6;NOD1;PRG3;CEBPG;GNLY;CXCR6;CYSLTR1;CCR9;CD160;GLMN;IL17F;VSIG4;CHRNA7;TIRAP;CCR3;LTB4R;COL17A1;ADORA2B;CRP;DBI;EFNA1;EPHB6;F2R;F7;FCER1A;MS4A2;FCER2;SARM1;MAST2;SLC44A1;ATP6V0A2;PRKD2;PYDC1;IL1F6;GNRHR;KSR2;P2RY8;GPX4;TBK1;CD274;IL19;HCK;HMOX1;HRH1;APOA2;IFNG;IL1B;IL2RG;IL6;IL10;IL12B;IL16;IL17A;IL18;ILF2;INDO;IRF1;IRF4;ITK;JAK3;ARF6;KLRB1;RHOA;LBP;CD99;MTNR1A;MYD88;…
DNA recombination(GO Biological Process)	106	GO Biological Process	10111;10432;10459;10528;10856;1111;11144;11168;116092;117246;146956;164668;166815;1791;197370;2067;2072;221613;22803;22916;22944;23054;23137;23626;2521;25788;27030;27086;27127;27343;27350;27434;286053;2956;29893;3221;3364;3458;3508;3516;3558;3575;3586;3716;3836;3978;3980;3981;4292;4361;4436;4438;4683;472;4841;545;546;54826;55339;55728;5591;55974;5885;5888;5889;5893;5896;5897;5965;604;6117;6118;61…	RAD50;RBM14;MAD2L2;NOL5A;RUVBL2;CHEK1;DMC1;PSIP1;DNTTIP1;FTSJ3;EME1;APOBEC3H;TIGD2;DNTT;NSMCE1;ERCC1;ERCC4;HIST1H2AA;XRN2;NCBP2;KIN;NCOA6;SMC5;SPO11;FUS;RAD54B;MLH3;FOXP1;SMC1B;POLL;APOBEC3C;POLM;NSMCE2;MSH6;PSMC3IP;HOXC4;HUS1;IFNG;IGHMBP2;RBPJ;IL2;IL7R;IL10;JAK1;KPNA1;LIG1;LIG3;LIG4;MLH1;MRE11A;MSH2;MSH4;NBN;ATM;NONO;ATR;ATRX;GIN1;WDR33;N4BP2;PRKDC;RAG1AP1;RAD21;RAD51;RAD51C;RAD52;RAG1;RAG2;RECQ…
cell-cell signaling(GO Biological Process)	672	GO Biological Process	10003;10021;10052;10135;10142;10164;102;10232;10242;10251;10253;10288;10316;10344;10369;10409;10461;10468;10497;10505;10563;10750;10755;10804;1081;10814;10818;10859;10887;10911;11018;11027;1103;11165;11197;11202;11245;112755;11280;11337;1134;1135;1136;1138;1139;1140;1142;1143;1144;1145;116;117;1201;121512;1230;1234;1267;1269;1270;127534;127833;132204;1325;133;134;135;136319;139760;1401;140689;143…	NAALAD2;HCN4;GJC1;PBEF1;AKAP9;CHST4;ADAM10;MSLN;KCNMB2;SPRY3;SPRY2;LILRB2;NMUR1;CCL26;CACNG2;BASP1;MERTK;FST;UNC13B;SEMA4F;CXCL13;GRAP;GIPC1;GJB6;CGA;CPLX2;FRS2;LILRB1;PROKR1;UTS2;TMED1;LILRA2;CHAT;NUDT3;WIF1;KLK8;GPR176;STX1B;SCN11A;GABARAP;CHRNA1;CHRNA2;CHRNA3;CHRNA5;CHRNA7;CHRNB1;CHRNB3;CHRNB4;CHRND;CHRNE;ADCYAP1;ADCYAP1R1;CLN3;FGD4;CCR1;CCR5;CNP;CNR2;CNTF;GJB4;SYT2;SYNPR;CORT;ADM;ADORA1;ADORA…
ncRNA metabolic process(GO Biological Process)	142	GO Biological Process	10056;10199;10248;1029;10352;10360;10362;10436;10528;10541;10556;10557;10595;10607;10667;10775;10799;10940;11056;11062;11102;11232;118672;123283;124454;131870;134430;142940;158234;16;1615;1736;2058;2091;2193;23064;23076;23246;23395;23438;23536;25821;25879;25973;25983;2617;26995;27079;286410;29102;29960;3035;317781;3376;3735;4141;4234;4677;4809;5036;50628;51067;51068;51095;51106;51202;51388;51520;…	FARSB;MPHOSPH10;POP7;CDKN2A;WARS2;NPM3;HMG20B;EMG1;NOL5A;ANP32B;RPP30;RPP38;ERN2;TBL3;FARS2;POP4;RPP40;POP1;DDX52;DUS4L;RPP14;POLG2;PSTK;TARSL2;EARS2;NUDT16;WDR36;TRUB1;RG9MTD3;AARS;DARS;DKC1;EPRS;FBL;FARSA;SETX;RRP1B;BOP1;LARS2;HARS2;ADAT1;MTO1;WDSOF1;PARS2;NGDN;GARS;TRUB2;RPUSD2;ATP11C;RNASEN;FTSJ2;HARS;DDX51;IARS;KARS;MARS;METTL1;NARS;NHP2L1;PA2G4;GEMIN4;YARS2;NMD3;TRNT1;TFB1M;DDX47;NIP7;LARS;…
embryonic development ending in birth or egg hatching(GO Biological Process)	202	GO Biological Process	10021;102;10206;10389;10395;10454;10468;10520;10643;10672;1072;10742;10761;10795;10894;11082;11123;11197;116039;118856;121551;123016;126206;1278;132625;136991;140612;149111;1601;171019;1856;1906;1908;1909;2041;2138;2139;2149;219990;2254;22801;22933;2295;2296;23028;23054;23314;2332;23481;2530;2551;25831;25975;2648;2649;26585;27122;27339;2736;2737;2768;2778;283078;2896;2904;2909;30061;3037;3091;317…	HCN4;ADAM10;TRIM13;SCML2;DLC1;MAP3K7IP1;FST;ZNF211;IGF2BP3;GNA13;CFL1;RAI2;PLAC1;ZNF268;LYVE1;ESM1;RCAN3;WIF1;OSR2;MMP21;BTBD11;TTC8;NLRP5;COL1A2;ZFP42;ASZ1;ZFP28;CNIH3;DAB2;ADAMTS19;DVL2;EDN1;EDN3;EDNRA;EPHA1;EYA1;EYA2;F2R;PLAC1L;FGF9;ITGA11;SIRT2;FOXF2;FOXC1;AOF2;NCOA6;SATB2;FMR1;PES1;FUT8;GABPA;HECTD1;EGFL6;GCN5L2;NR6A1;GREM1;DKK3;PRPF19;GLI2;GLI3;GNA12;GNAS;MKX;GRN;GRIN2B;GRLF1;SLC40A1;HAS2;H…
induction of apoptosis by extracellular signals(GO Biological Process)	91	GO Biological Process	10016;1029;10673;10922;11035;11124;1263;1285;134;1611;1612;1616;163782;169714;1776;1848;2051;23368;2354;25929;27018;2798;2865;28996;3001;3482;355;356;3604;3796;3824;3903;4087;4217;4853;5027;51065;51079;51447;51651;5321;54739;55145;55749;5578;572;5724;5741;57634;57805;581;5880;5977;6262;6272;6341;637;6489;6693;6722;6750;6753;677;6772;6789;695;7037;7073;7078;7124;7305;7818;7917;836;841;843;8477;871…	PDCD6;CDKN2A;TNFSF13B;FASTK;RIPK3;FAF1;PLK3;COL4A3;ADORA1;DAP;DAPK1;DAXX;KANK4;QSOX2;DNASE1L3;DUSP6;EPHB6;PPP1R13B;FOSB;GEMIN5;NGFRAP1;GNRHR;FFAR3;HIPK2;GZMA;IGF2R;FAS;FASLG;TNFRSF9;KIF2A;KLRD1;LAIR1;SMAD2;MAP3K5;NOTCH2;P2RX7;RPS27L;NDUFA13;IHPK2;PTRH2;PLA2G4A;HSXIAPAF1;THAP1;CCAR1;PRKCA;BAD;PTAFR;PTH;EP400;KIAA1967;BAX;RAC2;DPF2;RYR2;SORT1;SCO1;BID;ST8SIA1;SPN;SRF;SST;SSTR3;ZFP36L1;STAT1;STK4;BT…
amine transport(GO Biological Process)	108	GO Biological Process	10165;10166;10550;10630;10991;11027;11230;11254;1133;1136;115286;117194;117247;1201;120103;121260;126969;145389;1497;151258;153129;153201;156;157724;1812;1814;204962;2055;206358;2208;23428;23446;23657;23678;246213;2668;285641;2868;2894;3269;3600;366;4803;4946;4947;54407;54716;54868;55089;55117;55238;5553;56301;57084;57153;5733;57393;57515;60482;6397;64127;6505;6506;6507;6509;6510;6511;6512;6519;6…	SLC25A13;SLC25A15;ARL6IP5;PDPN;SLC38A3;LILRA2;PRAF2;SLC6A14;CHRM5;CHRNA3;SLC25A26;MRGPRX2;SLC16A10;CLN3;SLC36A4;SLC15A4;SLC44A3;SLC38A6;CTNS;MGC150450;FLJ90709;SLC36A2;ADRBK1;SLC7A13;DRD1;DRD3;SLC44A5;CLN8;SLC36A1;FCER2;SLC7A8;SLC44A1;SLC7A11;SGK3;SLC17A8;GDNF;SLC36A3;GRK4;GRID1;HRH1;IL15;AQP9;NGF;OAZ1;OAZ2;SLC38A2;SLC6A20;TMEM104;SLC38A4;SLC6A15;SLC38A7;PRG2;SLC7A10;SLC17A6;SLC44A2;PTGER3;TMEM27…
Cytokine-cytokine receptor interaction(KEGG Pathways)	204	KEGG Pathways	10344;10563;10663;10673;10803;10913;11009;1230;1231;1232;1233;1234;1235;1236;1237;1270;1436;1437;1438;1441;149233;1524;163702;1950;1956;2057;2321;2322;2324;23495;23529;2688;2689;269;2690;27242;282618;2829;2919;2920;2921;29949;3082;338376;3442;3443;3445;3447;3454;3455;3456;3458;3459;3460;3467;355;3552;3553;3554;3558;3559;356;3560;3561;3562;3563;3566;3567;3568;3569;3570;3572;3574;3575;3576;3577;357…	CCL26;CXCL13;CXCR6;TNFSF13B;CCR9;EDAR;IL24;CCR1;CCR2;CCR3;CCR4;CCR5;CCR6;CCR7;CCR8;CNTF;CSF1R;CSF2;CSF2RA;CSF3R;IL23R;CX3CR1;IL28RA;EGF;EGFR;EPOR;FLT1;FLT3;FLT4;TNFRSF13B;CLCF1;GH1;GH2;AMHR2;GHR;TNFRSF21;IL29;XCR1;CXCL1;CXCL2;CXCL3;IL19;HGF;IFNT1;IFNA5;IFNA6;IFNA8;IFNA13;IFNAR1;IFNAR2;IFNB1;IFNG;IFNGR1;IFNGR2;IFNW1;FAS;IL1A;IL1B;IL1R1;IL2;IL2RA;FASLG;IL2RB;IL2RG;IL3;IL3RA;IL4R;IL5;IL5RA;IL6;IL6R;…
response to external stimulus(GO Biological Process)	989	GO Biological Process	10002;10014;10068;1012;10130;10154;10161;10164;102;10219;10241;10257;1026;1030;1032;10333;10344;1036;10365;10371;10392;10397;10466;10488;10516;10525;10544;10563;10578;10630;10653;10663;10666;10672;10673;10692;10746;10747;10800;10803;10804;10855;10891;10894;10916;10920;10922;10928;10936;11005;11027;11082;11126;1116;11174;11202;11213;11234;112744;112802;1130;11311;11314;11326;11343;113540;1139;1145…	NR2E3;HDAC5;IL18BP;CDH13;PDIA6;PLXNC1;P2RY5;CHST4;ADAM10;KLRG1;CALCOCO2;ABCC4;CDKN1A;CDKN2B;CDKN2D;TLR6;CCL26;CDO1;KLF2;SEMA3A;NOD1;NDRG1;COG5;CREB3;FBLN5;HYOU1;PROCR;CXCL13;GNLY;PDPN;SPINT2;CXCR6;CD226;GNA13;TNFSF13B;RRH;MAP3K2;MASP2;CYSLTR1;CCR9;GJB6;HPSE;PPARGC1A;LYVE1;MAGED2;COPS8;FASTK;RALBP1;GPR75;SPINK5;LILRA2;ESM1;CD160;CHI3L1;ADAMTS6;KLK8;IRAK3;HPS5;IL17F;KRT71;LYST;VPS45;CD300A;VSIG4;MG…
ErbB signaling pathway(KEGG Pathways)	78	KEGG Pathways	10000;1026;1027;10298;1398;145957;1839;1950;1956;1978;2002;2064;2065;2066;2069;207;208;2475;25;2549;27;2885;2932;3265;369;3725;374;3845;4609;4690;4893;5058;5062;5063;5290;5291;5293;5294;5295;5296;5335;53358;5336;5578;5579;5582;5594;5595;5599;5601;5602;5604;5605;5609;56924;57144;572;5747;5894;6198;6199;6416;6464;6654;6655;6714;673;6776;6777;685;7039;815;816;817;818;8503;867;868	AKT3;CDKN1A;CDKN1B;PAK4;CRK;NRG4;HBEGF;EGF;EGFR;EIF4EBP1;ELK1;ERBB2;ERBB3;ERBB4;EREG;AKT1;AKT2;FRAP1;ABL1;GAB1;ABL2;GRB2;GSK3B;HRAS;ARAF;JUN;AREG;KRAS;MYC;NCK1;NRAS;PAK1;PAK2;PAK3;PIK3CA;PIK3CB;PIK3CD;PIK3CG;PIK3R1;PIK3R2;PLCG1;SHC3;PLCG2;PRKCA;PRKCB1;PRKCG;MAPK1;MAPK3;MAPK8;MAPK9;MAPK10;MAP2K1;MAP2K2;MAP2K7;PAK6;PAK7;BAD;PTK2;RAF1;RPS6KB1;RPS6KB2;MAP2K4;SHC1;SOS1;SOS2;SRC;BRAF;STAT5A;STAT5B;BTC;…
activation of MAPK activity(GO Biological Process)	258	GO Biological Process	10159;10298;10461;10539;10550;10563;10595;10746;10800;10818;10887;10911;10936;11124;11171;11183;11184;112744;11275;1139;114609;114898;12;1215;1232;1235;1236;1240;1265;1269;128674;134;136;1395;1398;140;1401;151;1524;154;1540;1616;1814;183;1855;1906;1909;1950;2039;2047;2051;2064;2074;2081;2149;2205;2245;2247;2258;2264;22808;23043;23136;2321;2322;2324;2357;23623;238;2520;25929;261726;2692;2696;27035…	ATP6AP2;PAK4;MERTK;GLRX3;ARL6IP5;CXCL13;ERN2;MAP3K2;CYSLTR1;FRS2;PROKR1;UTS2;GPR75;FAF1;STRAP;MAP4K5;MAP4K1;IL17F;KLHL2;CHRNA7;TIRAP;C1QTNF2;SERPINA3;CMA1;CCR3;CCR6;CCR7;CMKLR1;CNN2;CNR2;PROKR2;ADORA1;ADORA2B;CRHR2;CRK;ADORA3;CRP;ADRA2B;CX3CR1;ADRB2;CYLD;DAXX;DRD3;AGT;DVL1;EDN1;EDNRA;EGF;EPB49;EPHB1;EPHB6;ERBB2;ERCC6;ERN1;F2R;FCER1A;FGD1;FGF2;FGF13;FGFR4;MRAS;TNIK;EPB41L3;FLT1;FLT3;FLT4;FPR1;RUSC…
Pre-mRNA processing(Panther Biological Process)	204	Panther Biological Process	10137;10171;10236;10262;10285;10286;10291;10299;10432;10492;10523;10569;10594;10658;10713;10772;10914;10921;10929;10930;10946;10973;10978;11051;11066;11129;11338;1153;122402;125950;126668;127933;132864;134430;135295;138046;138716;140886;1478;1479;164668;165545;1659;1660;1665;170506;1993;1994;1995;1996;199746;200315;200316;22827;22828;22907;22913;22916;23020;23199;23283;23435;23450;23451;23658;241…	RBM12;RCL1;HNRNPR;SF3B4;SMNDC1;BCAS2;SF3A1;6-Mar;RBM14;SYNCRIP;CHERP;SLU7;PRPF8;CUGBP1;USP39;FUSIP1;PAPOLA;RNPS1;SFRS2B;APOBEC2;SF3A3;ASCC3;CLP1;NUDT21;MGC138160;SFRS16;U2AF2;CIRBP;TDRD9;RAVER1;TDRD10;UHMK1;CPEB2;WDR36;FLJ33484;RALYL;C9orf23;PABPC5;CSTF2;CSTF3;APOBEC3H;DQX1;DHX8;DHX9;DHX15;DHX36;ELAVL2;ELAVL1;ELAVL3;ELAVL4;U2AF1L4;APOBEC3A;APOBEC3F;PUF60;RBM16;DHX30;RALY;NCBP2;ASCC3L1;KIAA0182;CS…
regulation of signal transduction(GO Biological Process)	738	GO Biological Process	100;10010;10114;1012;10140;10155;10174;10221;10253;10266;10276;1028;10287;10298;1030;10333;10342;10365;10392;10395;10401;10451;10539;10549;10563;10567;10673;10755;10769;10783;10788;10800;10859;10886;10892;10928;11061;11072;11124;11156;1116;11171;11183;11197;11214;11276;113878;114804;1149;1154;116225;116984;116985;116987;116988;1191;121227;121268;121274;121512;122769;122809;1230;1231;1232;1236;126…	ADA;TANK;HIPK3;CDH13;TOB1;TRIM28;SORBS3;TRIB1;SPRY2;RAMP2;NET1;CDKN1C;RGS19;PAK4;CDKN2B;TLR6;TFG;KLF2;NOD1;DLC1;PIAS3;VAV3;GLRX3;PRDX4;CXCL13;RABAC1;TNFSF13B;GIPC1;PLK2;NEK6;IQGAP2;CYSLTR1;LILRB1;NPFFR2;MALT1;RALBP1;LECT1;DUSP14;FAF1;PTP4A3;CHI3L1;STRAP;MAP4K5;WIF1;AKAP13;AP1GBP1;DTX2;RNF157;CIDEA;CISH;ZMYND19;CENTD1;CENTD2;CENTG2;CENTG3;CLU;LRIG3;RHEBL1;ZNF641;FGD4;PPIL5;SOCS4;CCR1;CCR2;CCR3;CCR…
cellular metal ion homeostasis(GO Biological Process)	315	GO Biological Process	10022;10266;10313;10316;10344;10488;10523;10544;10563;10590;10666;10686;10800;10803;1081;10874;10886;10887;1089;10911;10936;11314;11330;1139;114327;117;117194;1201;1230;123041;1231;1232;1233;1234;1235;1236;1237;1240;1241;125972;1269;128674;1325;133;133060;134;136;140;140803;148;151;1524;1604;1756;1812;1814;1816;183;185;1902;1903;1906;1907;1909;2147;2149;2150;2151;219285;220002;222545;2281;22821;2…	INSL5;RAMP2;RTN3;NMUR1;CCL26;CREB3;CHERP;PROCR;CXCL13;SCGN;CD226;CLDN16;CYSLTR1;CCR9;CGA;NMU;NPFFR2;PROKR1;CEACAM4;UTS2;GPR75;CD300A;CTRC;CHRNA7;EFHC1;ADCYAP1R1;MRGPRX2;CLN3;CCR1;SLC24A4;CCR2;CCR3;CCR4;CCR5;CCR6;CCR7;CCR8;CMKLR1;LTB4R;CALR3;CNR2;PROKR2;CORT;ADM;OTOP1;ADORA1;ADORA2B;ADORA3;TRPM6;ADRA1A;ADRA2B;CX3CR1;CD55;DMD;DRD1;DRD3;DRD5;AGT;AGTR1;EDG2;EDG3;EDN1;EDN2;EDNRA;F2;F2R;F2RL1;F2RL2;SAM…
Immune response _CD16 signaling in NK cells(GeneGo Pathways)	88	GeneGo Pathways	10092;10093;10094;10095;10096;10097;10109;10552;1386;1437;2214;2353;2354;2355;26279;27040;2885;30814;3133;3265;3458;3558;356;3562;3635;3708;3709;3710;3725;3726;3727;382;3821;3824;3932;50487;5290;5291;5293;5295;5296;5319;5320;5321;5322;5335;5336;5337;5530;5532;5533;5534;5535;5588;5594;5595;5604;5605;57180;5777;5894;60;64600;6464;6654;6655;6850;71;7124;7409;7456;7535;7941;801;805;8061;808;81579;839…	ARPC5;ARPC4;ARPC3;ARPC1B;ACTR3;ACTR2;ARPC2;ARPC1A;ATF2;CSF2;FCGR3A;FOS;FOSB;FOSL2;PLA2G2D;LAT;GRB2;PLA2G2E;HLA-E;HRAS;IFNG;IL2;FASLG;IL3;INPP5D;ITPR1;ITPR2;ITPR3;JUN;JUNB;JUND;ARF6;KLRC1;KLRD1;LCK;PLA2G3;PIK3CA;PIK3CB;PIK3CD;PIK3R1;PIK3R2;PLA2G1B;PLA2G2A;PLA2G4A;PLA2G5;PLCG1;PLCG2;PLD1;PPP3CA;PPP3CB;PPP3CC;PPP3R1;PPP3R2;PRKCQ;MAPK1;MAPK3;MAP2K1;MAP2K2;ACTR3B;PTPN6;RAF1;ACTB;PLA2G2F;SHC1;SOS1;SOS2…
regulation of protein modification process(GO Biological Process)	220	GO Biological Process	10036;10111;10188;10273;10395;10533;10567;10616;10765;10810;10891;10892;10911;10926;11030;11091;11214;11236;1240;133396;1398;140;148;1487;1540;160728;1616;1642;1718;1822;1840;1906;1942;1950;1956;2043;2064;2066;2146;2205;2213;2247;2261;22933;23405;23463;23474;23529;23560;23645;23710;2395;2520;2580;25897;25950;26051;26146;26234;26509;26548;2675;2690;27036;27180;2729;285;28985;2920;2935;29843;29949;…	CHAF1A;RAD50;TNK2;STUB1;DLC1;ATG7;RABAC1;RBCK1;JARID1B;WASF3;PPARGC1A;MALT1;UTS2;DBF4;RBPMS;WDR5;AKAP13;RNF139;CMKLR1;IL31RA;CRK;ADORA3;ADRA1A;CTBP1;CYLD;SLC5A8;DAXX;DDB1;DHCR24;ATN1;DTX1;EDN1;EFNA1;EGF;EGFR;EPHA4;ERBB2;ERBB4;EZH2;FCER1A;FCGR2B;FGF2;FGFR3;SIRT2;DICER1;ICMT;ETHE1;CLCF1;GTPBP4;PPP1R15A;GABARAPL1;FXN;GAST;GAK;RNF19A;RWDD3;PPP1R16B;TRAF3IP1;FBXL5;FER1L3;ITGB1BP2;GFRA2;GHR;SIGLEC7;SIG…
Pyrimidine Metabolism (dt4)(Ingenuity Pathways)	124	Ingenuity Pathways	10201;10459;10621;10622;10623;10714;10721;10930;11044;11128;11164;11201;11232;124583;1400;142940;1503;151531;1633;1635;171568;1723;1736;1791;1806;1807;1808;1809;1841;200316;22978;23649;246721;25885;26995;27079;27343;27434;29922;30844;318;339;353497;3704;440275;4830;4831;4860;4907;50484;50808;51082;51251;51314;51426;51727;51728;51733;53343;54107;54108;5422;5423;5424;5425;5426;5427;5428;5429;5430;5…	NME6;MAD2L2;POLR3F;POLR3G;POLR3C;POLD3;POLQ;APOBEC2;POLS;POLR3A;NUDT5;POLI;POLG2;CANT1;CRMP1;TRUB1;CTPS;UPP2;DCK;DCTD;POLR3H;DHODH;DKC1;DNTT;DPYD;DPYS;DPYSL2;DPYSL3;DTYMK;APOBEC3F;NT5C2;POLA2;MGC105050;POLR1A;TRUB2;RPUSD2;POLL;POLM;NME7;EHD4;NUDT2;APOBEC1;POLN;ITPA;EIF2AK4;NME1;NME2;NP;NT5E;RRM2B;AK3;POLR1D;NT5C3;TXNDC3;POLK;CMPK1;POLR3K;UPB1;NUDT9;POLE3;CHRAC1;POLA1;POLB;POLD1;POLD2;POLE;POLE2;P…
positive regulation of NF-kappaB transcription factor activity(GO Biological Process)	77	GO Biological Process	10010;10333;10392;10542;10746;10935;112744;114548;114609;1241;128178;1906;2081;2149;2206;23085;2521;27179;29110;3491;350;355;3551;3600;3605;3654;3778;388;4086;4485;4615;50507;50865;51008;51311;5163;5176;5319;54101;55363;5588;567;5724;5744;57449;5970;5981;613;6242;6372;64127;6850;6869;7097;7098;7099;7124;7187;7189;7251;7334;79576;815;8409;84268;84674;8717;8740;8767;8772;8792;8793;8904;8915;8995;91…	TANK;TLR6;NOD1;HBXIP;MAP3K2;PRDX3;IL17F;NLRP3;TIRAP;LTB4R;EDARADD;EDN1;ERN1;F2R;MS4A2;ERC1;FUS;IL1F6;TBK1;CYR61;APOH;FAS;IKBKB;IL15;IL17A;IRAK1;KCNMA1;RHOB;SMAD1;MST1;MYD88;NOX4;HEBP1;ASCC1;TLR8;PDK1;SERPINF1;PLA2G1B;RIPK4;HEMGN;PRKCQ;B2M;PTAFR;PTHLH;PLEKHG5;RELA;RFC1;BCR;RTKN;CXCL6;NOD2;SYK;TACR1;TLR2;TLR3;TLR4;TNF;TRAF3;TRAF6;TSG101;UBE2N;NKAP;CAMK2A;UXT;RPAIN;CARD6;TRADD;TNFSF14;RIPK2;FADD;TNF…
negative regulation of cell differentiation(GO Biological Process)	115	GO Biological Process	10154;1017;1021;10272;10371;10468;10766;11202;116154;117581;122060;1495;152330;171392;1814;182;1840;190;192669;192670;2069;2255;2267;22902;22943;23081;23462;23532;2534;25937;2672;26762;27031;2706;27086;27339;2736;2737;29116;29121;30000;3149;3204;3280;3375;3400;3549;3562;3688;3918;4009;4088;4221;4283;4303;4352;4763;4792;4838;4851;4853;4854;4855;5052;50964;5167;54101;54361;54829;54892;5594;57045;57…	PLXNC1;CDK2;CDK6;FSTL3;SEMA3A;FST;TOB2;KLK8;PHACTR3;TWIST2;SLAIN1;CTNNA1;CNTN4;ZNF675;DRD3;JAG1;DTX1;NR0B1;EIF2C3;EIF2C4;EREG;FGF10;FGL1;RUFY3;DKK1;JMJD2C;HEY1;PRAME;FYN;WWTR1;GFI1;HAVCR1;NPHP3;GJB2;FOXP1;PRPF19;GLI2;GLI3;MYLIP;CLEC2D;TNPO2;HMGB3;HOXA7;HES1;IAPP;ID4;IHH;IL3;ITGB1;LAMC2;LMX1A;SMAD3;MEN1;CXCL9;FOXO4;MPL;NF1;NFKBIA;NODAL;NOTCH1;NOTCH2;NOTCH3;NOTCH4;PRDX1;SOST;ENPP1;RIPK4;WNT4;ASPN;N…
cell motility(GO Biological Process)	593	GO Biological Process	1000;10068;10076;1009;10099;10111;1012;10142;10152;10154;102;1020;10221;10298;10313;10344;10365;10371;10391;10395;104;10487;10494;10507;10550;10553;10563;10578;10585;10630;10631;10653;10663;10666;10672;1068;1072;10749;10755;10810;10855;11057;11061;11156;11188;1130;11314;113452;114793;115908;116173;116441;117144;120425;1215;1230;123016;1231;1232;1233;1235;1236;1240;1241;1265;1269;1282;129684;1306;…	CDH2;IL18BP;PTPRU;CDH11;TSPAN3;RAD50;CDH13;AKAP9;ABI2;PLXNC1;ADAM10;CDK5;TRIB1;PAK4;RTN3;CCL26;KLF2;SEMA3A;CORO2B;DLC1;ADARB1;CAP1;STK25;SEMA4D;ARL6IP5;HTATIP2;CXCL13;GNLY;POMT1;PDPN;POSTN;SPINT2;CXCR6;CD226;GNA13;CETN1;CFL1;KIF1C;GIPC1;WASF3;HPSE;ABHD2;LECT1;PTP4A3;NISCH;LYST;CD300A;TMEM54;FMNL2;CTHRC1;CMTM5;TM4SF18;CATSPER1;AMICA1;CMA1;CCR1;TTC8;CCR2;CCR3;CCR4;CCR6;CCR7;CMKLR1;LTB4R;CNN2;CNR2;C…
Induction of apoptosis(Panther Biological Process)	114	Panther Biological Process	10015;10016;10018;10392;10916;10922;11035;11124;11191;114548;114783;1149;1178;134;1611;1612;1613;1630;1676;221656;22853;22861;23028;23049;2332;23604;25;27;27141;27242;27250;29094;29124;338322;3442;3443;3445;3447;3455;3456;3458;3460;355;3588;3604;3906;3956;3958;3960;3964;4049;4609;4610;4613;467;472;4756;55081;55504;56891;56984;57060;5728;578;581;5977;598;63924;64127;64759;666;7124;7132;7145;7157;7…	PDCD6IP;PDCD6;BCL2L11;NOD1;MAGED2;FASTK;RIPK3;FAF1;PTENP1;NLRP3;LMTK3;CIDEA;CLC;ADORA1;DAP;DAPK1;DAPK3;DCC;DFFA;AOF1;LMTK2;NLRP1;AOF2;ATX;FMR1;DAPK2;ABL1;ABL2;CIDEB;TNFRSF21;PDCD4;HSPC159;LGALS13;NLRP10;IFNA5;IFNA6;IFNA8;IFNA13;IFNAR2;IFNB1;IFNG;IFNGR2;FAS;IL10RB;TNFRSF9;LALBA;LGALS1;LGALS3;LGALS4;LGALS8;LTA;MYC;MYCL1;MYCN;ATF3;ATM;NEO1;IFT57;TNFRSF19;LGALS14;PSMG2;PCBP4;PTEN;BAK1;BAX;DPF2;BCL2L1…
regulation of transcription factor activity(GO Biological Process)	170	GO Biological Process	10010;10221;1025;10286;1029;10333;10392;1054;10542;10614;10616;10746;10848;10935;10982;11124;11143;112744;11275;11319;114548;114609;118;1241;128178;137735;149951;1616;1718;1840;1859;1906;2033;2039;2081;2149;2206;23019;23085;2314;2316;23411;23474;23515;2521;260434;26146;26586;27179;283629;28511;28512;29110;29117;29995;3054;306;30836;3162;3275;3313;3398;3399;3491;350;355;3551;3553;3600;3605;3654;37…	TANK;TRIB1;CDK9;BCAS2;CDKN2A;TLR6;NOD1;CEBPG;HBXIP;HEXIM1;RBCK1;MAP3K2;PPP1R13L;PRDX3;MAPRE2;FAF1;MYST2;IL17F;KLHL2;ECD;NLRP3;TIRAP;ADD1;LTB4R;EDARADD;ABRA;COMMD7;DAXX;DHCR24;DTX1;DYRK1A;EDN1;EP300;EPB49;ERN1;F2R;MS4A2;CNOT1;ERC1;FLII;FLNA;SIRT1;ETHE1;MORC3;FUS;PYDC1;TRAF3IP1;CKAP2;IL1F6;TSSK4;NKIRAS2;NKIRAS1;TBK1;BRD7;LMCD1;HCFC1;ANXA3;DNTTIP2;HMOX1;PRMT2;HSPA9;ID2;ID3;CYR61;APOH;FAS;IKBKB;IL1B;…
Prostate cancer(KEGG Pathways)	81	KEGG Pathways	10000;1017;1026;1027;10488;1147;1387;148327;1499;1869;1871;1950;1956;2033;2064;207;208;2260;2263;2308;2475;2885;2932;2950;3265;3479;3480;354;3551;3645;367;369;3845;4193;4790;4791;4792;4824;4893;51176;5154;5155;5156;5159;5170;5290;5291;5293;5294;5295;5296;5594;5595;56034;5604;5605;572;5728;5894;5925;595;5970;6654;6655;6715;6716;673;6932;6934;7039;7157;7184;80310;842;84699;8503;8517;898;90993;9134;…	AKT3;CDK2;CDKN1A;CDKN1B;CREB3;CHUK;CREBBP;CREB3L4;CTNNB1;E2F1;E2F3;EGF;EGFR;EP300;ERBB2;AKT1;AKT2;FGFR1;FGFR2;FOXO1;FRAP1;GRB2;GSK3B;GSTP1;HRAS;IGF1;IGF1R;KLK3;IKBKB;INSRR;AR;ARAF;KRAS;MDM2;NFKB1;NFKB2;NFKBIA;NKX3-1;NRAS;LEF1;PDGFA;PDGFB;PDGFRA;PDGFRB;PDPK1;PIK3CA;PIK3CB;PIK3CD;PIK3CG;PIK3R1;PIK3R2;MAPK1;MAPK3;PDGFC;MAP2K1;MAP2K2;BAD;PTEN;RAF1;RB1;CCND1;RELA;SOS1;SOS2;SRD5A1;SRD5A2;BRAF;TCF7;TCF7…
Ras protein signal transduction(GO Biological Process)	287	GO Biological Process	1012;10125;10144;10146;10235;10256;10276;10298;10395;10451;10564;10567;10672;1072;10750;10800;10911;10928;11135;11186;11188;11214;114793;116369;116442;116984;116985;116987;116988;117289;121512;1230;128239;128637;137735;140;1432;1445;1501;152273;154;154796;158763;1601;161742;1760;1794;1859;1894;19;1906;200958;2048;2051;2149;2155;219790;221002;221178;221472;2245;2247;22800;22808;22821;22836;22866;2…	CDH13;RASGRP1;FAM13A1;G3BP1;RASGRP2;CNKSR1;NET1;PAK4;DLC1;VAV3;ARFGEF2;RABAC1;GNA13;CFL1;GRAP;CYSLTR1;UTS2;RALBP1;CDC42EP1;RASSF1;NISCH;AKAP13;FMNL2;SLC26A8;RAB39B;CENTD1;CENTD2;CENTG2;CENTG3;TAGAP;FGD4;CCR1;IQGAP3;TBC1D20;ABRA;ADORA3;MAPK14;CSK;CTNND2;FGD5;ADRB2;AMOT;RP13-102H20.1;DAB2;SPRED1;DMPK;DOCK2;DYRK1A;ECT2;ABCA1;EDN1;MUC20;EPHB2;EPHB6;F2R;F7;RTKN2;RASGEF1A;SPATA13;FGD2;FGD1;FGF2;RRAS2;M…
regulation of MAP kinase activity(GO Biological Process)	334	GO Biological Process	10114;10159;10221;10253;10298;10333;10461;10539;10550;10563;10595;10746;10800;10818;10887;10911;10936;11072;11124;11171;11183;11184;112744;11275;1139;114609;114898;12;1215;1232;1235;1236;1240;1265;1269;128674;134;136;1395;1398;140;1401;142679;148266;150290;151;1524;154;1540;1616;161742;163255;1814;183;1845;1846;1848;1855;1906;1908;1909;1950;1956;2039;2047;2051;2064;2074;2081;2149;2205;2245;2247;2…	HIPK3;ATP6AP2;TRIB1;SPRY2;PAK4;TLR6;MERTK;GLRX3;ARL6IP5;CXCL13;ERN2;MAP3K2;CYSLTR1;FRS2;PROKR1;UTS2;GPR75;DUSP14;FAF1;STRAP;MAP4K5;MAP4K1;IL17F;KLHL2;CHRNA7;TIRAP;C1QTNF2;SERPINA3;CMA1;CCR3;CCR6;CCR7;CMKLR1;CNN2;CNR2;PROKR2;ADORA1;ADORA2B;CRHR2;CRK;ADORA3;CRP;DUSP19;ZNF569;DUSP18;ADRA2B;CX3CR1;ADRB2;CYLD;DAXX;SPRED1;ZNF540;DRD3;AGT;DUSP3;DUSP4;DUSP6;DVL1;EDN1;EDN3;EDNRA;EGF;EGFR;EPB49;EPHB1;EPHB6…
protein secretion(GO Biological Process)	143	GO Biological Process	10059;10130;10392;10640;10673;10859;11146;11167;112744;114548;114899;1149;1215;1230;1232;1237;1241;1269;134;136;140;1401;148;154;160365;1813;1814;19;1909;199713;2029;2149;22859;22900;22926;2314;2331;23478;23545;23705;24145;2520;255738;25825;260434;26286;26297;2695;2778;282679;283;285381;306;3082;310;3269;336;342510;3458;3460;350;353514;3558;3563;3586;3604;3702;379;3937;4052;4054;4068;4082;4089;42…	DNM1L;PDIA6;NOD1;EXOC5;TNFSF13B;LILRB1;GLMN;FSTL1;IL17F;NLRP3;C1QTNF3;CIDEA;CMA1;CCR1;CCR3;CCR8;LTB4R;CNR2;ADORA1;ADORA2B;ADORA3;CRP;ADRA1A;ADRB2;CLECL1;DRD2;DRD3;ABCA1;EDNRA;NLRP7;ENSA;F2R;LPHN1;CARD8;ATF6;FLII;FMOD;SEC11A;ATP6V0A2;CADM1;PANX1;GAST;PCSK9;BACE2;PYDC1;ARFGAP3;SERGEF;GIP;GNAS;AQP11;ANG;DPH3;ANXA3;HGF;ANXA7;HRH1;APOA2;CD300E;IFNG;IFNGR2;APOH;LILRA5;IL2;IL3RA;IL10;TNFRSF9;ITK;ARL4D;L…
fatty acid metabolic process(GO Biological Process)	205	GO Biological Process	10005;10249;10394;10434;10449;10455;10630;10800;10891;10965;11000;11167;11313;11332;1139;114898;114905;116285;122970;1232;124359;126410;131;132949;134526;1374;1375;1376;137964;1401;1543;1557;1573;1579;158584;1622;1632;1666;18;1891;1892;1909;1962;197322;203611;2108;2149;215;2152;2167;2169;2173;2180;2181;2182;2194;219970;2205;225;22937;22949;23205;23305;23417;23491;23659;239;241;242;246;247;26027;2…	ACOT8;GLYAT;PRG3;LYPLA1;ACAA2;PECI;PDPN;CYSLTR1;PPARGC1A;ACOT2;SLC27A3;FSTL1;LYPLA2;ACOT7;CHRNA7;C1QTNF2;C1QTNF7;ACSM1;ACOT4;CCR3;CDYL2;CYP4F22;ADH7;AASDH;ACOT12;CPT1A;CPT1B;CPT2;AGPAT6;CRP;CYP1A1;CYP2C19;CYP2J2;CYP4A11;FAAH2;DBI;DCI;DECR1;ABAT;ECH1;ECHS1;EDNRA;EHHADH;ACSF3;CDY2B;ETFA;F2R;ABCD1;F3;FABP4;FABP2;FABP7;ACSL1;ACSL3;ACSL4;FASN;GLYATL2;FCER1A;ABCD2;SCAP;LTB4DH;ACSBG1;ACSL6;MLYCD;CES3;LY…
Lysine catabolism(REACTOME Pathways)	146	REACTOME Pathways	5831;4704;8789;3419;506;2745;5105;8801;2936;4718;4191;383;4722;4729;4698;7360;4712;471;6888;6241;3420;2632;4830;2992;2639;4942;1329;4716;7389;2539;83884;4701;2987;1371;270;7384;8802;539;4714;4719;1340;4708;5471;54539;509;7390;1806;2998;7372;4726;435;7386;4694;2618;89874;51166;515;1373;1537;22978;4696;522;4728;7167;6391;6120;5230;7381;445;5498;4705;159;7358;27089;9551;3421;4709;272;7352;158;4831;7…	PYCR1;NDUFA9;FBP2;IDH3A;ATP5B;GLRX;PCK1;SUCLG2;GSR;NDUFC2;MDH2;ARG1;NDUFS3;NDUFV2;NDUFA5;UGP2;NDUFB6;ATIC;TALDO1;RRM2;IDH3B;GBE1;NME1;GYG1;GCDH;OAT;COX5B;NDUFB10;UROD;G6PD;SLC25A2;NDUFA7;GUK1;CPOX;AMPD1;UQCRC1;SUCLG1;ATP5O;NDUFB8;NDUFS1;COX6B1;NDUFB2;PPAT;NDUFB11;ATP5C1;UROS;DPYD;GYS2;UMPS;NDUFS6;ASL;UQCRFS1;NDUFA1;GART;SLC25A21;AADAT;ATP5F1;CPS1;CYC1;NT5C2;NDUFA3;ATP5J;NDUFS8;TPI1;SDHC;RPE;PGK1;…
regulation of kinase activity(GO Biological Process)	572	GO Biological Process	10023;10114;10159;1020;1022;10221;10253;1026;1028;1029;10298;1032;1033;10333;10392;10454;10461;10539;10550;10563;10595;10614;10645;10673;10746;10766;10800;10818;10887;10892;10911;10935;10936;10983;11072;11124;11142;11171;11183;11184;11198;11214;112744;11275;1136;113791;1139;114609;114898;1154;1164;12;121268;1215;1232;1235;1236;1240;1241;1265;126823;1269;1270;128674;134;136;137492;1395;1398;140;14…	FRAT1;HIPK3;ATP6AP2;CDK5;CDK7;TRIB1;SPRY2;CDKN1A;CDKN1C;CDKN2A;PAK4;CDKN2D;CDKN3;TLR6;NOD1;MAP3K7IP1;MERTK;GLRX3;ARL6IP5;CXCL13;ERN2;HEXIM1;CAMKK2;TNFSF13B;MAP3K2;TOB2;CYSLTR1;FRS2;PROKR1;MALT1;UTS2;PRDX3;GPR75;CCNI;DUSP14;FAF1;PKIG;STRAP;MAP4K5;MAP4K1;SUPT16H;AKAP13;IL17F;KLHL2;CHRNA3;PIK3IP1;CHRNA7;TIRAP;C1QTNF2;CISH;CKS2;SERPINA3;RHEBL1;CMA1;CCR3;CCR6;CCR7;CMKLR1;LTB4R;CNN2;KLHDC9;CNR2;CNTF;PR…
tissue remodeling(GO Biological Process)	125	GO Biological Process	10010;1021;10312;10563;117581;1186;1200;121340;1278;129563;133;1471;1513;154;171392;183;1834;186;1893;1906;197;1999;214;2149;2255;2261;22943;2296;2308;23436;2487;249;2492;2534;25928;26085;26548;2658;2683;2778;28962;3068;3091;3199;3232;3375;3491;3549;3562;3574;3641;3676;3816;3953;4041;4054;4158;4160;4208;4221;4313;4982;5027;50514;50964;5167;5251;538;54;5552;55589;56034;56172;5641;56547;56955;56975…	TANK;CDK6;TCIRG1;CXCL13;TWIST2;CLCN7;TPP1;SP7;COL1A2;DIS3L2;ADM;CST3;CTSK;ADRB2;ZNF675;AGT;DSPP;AGTR2;ECM1;EDN1;AHSG;ELF3;ALCAM;F2R;FGF10;FGFR3;DKK1;FOXC1;FOXO1;ELA3B;FRZB;ALPL;FSHR;FYN;SOSTDC1;KLK13;ITGB1BP2;GDF2;B4GALT1;GNAS;OSTM1;HDGF;HIF1A;HOXA2;HOXD3;IAPP;CYR61;IHH;IL3;IL7;INSL4;ITGA4;KLK1;LEPR;LRP5;LTBP3;MC2R;MC4R;MEF2C;MEN1;MMP2;TNFRSF11B;P2RX7;1-Dec;SOST;ENPP1;PHEX;ATP7A;ACP5;SRGN;BMP2K;P…
Clatrin-mediated Endocytosis (3j6wj)(Ingenuity Pathways)	129	Ingenuity Pathways	10059;10092;10093;10094;10095;10096;10097;10109;10537;10552;11261;1173;1175;1211;1212;1213;1457;1460;160;1601;161;162;163;1759;1785;1950;2017;2048;2060;2147;2149;2247;2248;2252;2254;2255;2258;2277;22848;23396;23607;23677;2580;26052;26119;26281;273;2885;29924;30011;3092;3312;3479;3678;3688;3689;3690;3693;3695;3696;382;3949;408;409;4193;4233;4643;4646;51100;51429;5154;5155;5286;5287;5288;5289;5290;…	DNM1L;ARPC5;ARPC4;ARPC3;ARPC1B;ACTR3;ACTR2;ARPC2;UBD;ARPC1A;SLC9A1BP;AP2M1;AP2S1;CLTA;CLTB;CLTC;CSNK2A1;CSNK2B;AP2A1;DAB2;AP2A2;AP1B1;AP2B1;DNM1;DNM2;EGF;CTTN;EPHB2;EPS15;F2;F2R;FGF2;FGF3;FGF7;FGF9;FGF10;FGF13;FIGF;AAK1;PIP5K1C;CD2AP;SH3BP4;GAK;DNM3;LDLRAP1;FGF20;AMPH;GRB2;EPN1;SH3KBP1;HIP1;HSPA8;IGF1;ITGA5;ITGB1;ITGB2;ITGB3;ITGB5;ITGB7;ITGB8;ARF6;LDLR;ARRB1;ARRB2;MDM2;MET;MYO1E;MYO6;SH3GLB1;SNX9…
negative regulation of kinase activity(GO Biological Process)	131	GO Biological Process	10023;10114;10221;10253;1026;1028;1029;10614;10935;11072;11142;11183;137492;1401;142679;148266;150290;161742;163255;1647;171392;1845;1846;1848;197;2167;22943;23239;23541;23636;2580;2587;259;260434;26524;27250;2810;2828;283455;285464;2879;3156;324;3339;3586;3611;382;3821;3958;4040;4221;4616;4763;5052;5062;51130;51497;51562;51654;51657;5176;5359;54622;54810;54900;54920;54935;5494;54961;5515;5518;55…	FRAT1;HIPK3;TRIB1;SPRY2;CDKN1A;CDKN1C;CDKN2A;HEXIM1;PRDX3;DUSP14;PKIG;MAP4K5;VPS37A;CRP;DUSP19;ZNF569;DUSP18;SPRED1;ZNF540;GADD45A;ZNF675;DUSP3;DUSP4;DUSP6;AHSG;FABP4;DKK1;PHLPP;SEC14L2;NUP62;GAK;GALR1;AMBP;PYDC1;LATS2;PDCD4;SFN;GPR4;KSR2;CRIPAK;GPX4;HMGCR;APC;HSPG2;IL10;ILK;ARF6;KLRC1;LGALS3;LRP6;MEN1;GADD45B;NF1;PRDX1;PAK2;ASB3;TH1L;MBIP;CDK5RAP1;STYXL1;SERPINF1;PLSCR1;ARL15;GIPC2;LAX1;DUS2L;DU…
sensory organ development(GO Biological Process)	111	GO Biological Process	10002;1009;10152;10253;10586;10804;10818;11197;116966;1286;1287;1295;129880;133060;1418;1427;146183;149461;1523;1687;169792;1749;182;1906;2055;2070;2138;2139;2140;220;222662;2247;2254;2255;2261;2296;2299;23418;23746;23770;2548;25861;2619;2672;2703;2737;2904;2909;30813;3199;3280;3299;357;3778;3982;3983;4212;4214;4284;4591;4609;4647;4653;4760;4763;50508;5080;5176;51804;51816;5308;53405;5458;5584;56…	NR2E3;CDH11;ABI2;SPRY2;MAB21L2;GJB6;FRS2;WIF1;WDR17;COL4A4;COL4A5;COL8A1;BBS5;OTOP1;CRYGA;CRYGS;OTOA;CLDN19;CUX1;DFNA5;GLIS3;DLX5;JAG1;EDN1;CLN8;EYA4;EYA1;EYA2;EYA3;ALDH1A3;LHFPL5;FGF2;FGF9;FGF10;FGFR3;FOXC1;FOXI1;CRB1;AIPL1;FKBP8;GAA;DFNB31;GAS1;GFI1;GJA8;GLI3;GRIN2B;GRLF1;VSX1;HOXA2;HES1;HSF4;SHROOM2;KCNMA1;LIM2;ABLIM1;MEIS2;MAP3K1;MIP;TRIM37;MYC;MYO7A;MYOC;NEUROD1;NF1;NOX3;PAX6;SERPINF1;SIX4;C…
regulation of protein catabolic process(GO Biological Process)	68	GO Biological Process	10273;10755;10855;11047;11168;1718;2149;23001;23327;23474;25852;26190;26234;26502;2729;28511;28512;28951;2903;2935;387032;3934;4193;4194;462;4734;5045;5055;51050;5308;53353;55559;55655;5582;55869;5653;5716;5764;57650;580;5886;5889;6590;6642;7099;7251;7318;7443;79004;79139;79931;8027;81792;83547;83737;84376;84447;8451;8452;9110;9146;9149;9191;9520;9616;991;9960;997	STUB1;GIPC1;HPSE;ADRM1;PSIP1;DHCR24;F2R;WDFY3;NEDD4L;ETHE1;ARMC8;FBXW2;FBXL5;NARF;GCLC;NKIRAS2;NKIRAS1;TRIB2;GRIN2A;GSPT1;ZKSCAN4;LCN2;MDM2;MDM4;SERPINC1;NEDD4;FURIN;SERPINB2;PI15;PITX2;LRP1B;UCHL5IP;NLRP2;PRKCG;HDAC8;KLK6;PSMD10;PTN;KIAA1524;BARD1;RAD23A;RAD51C;SLPI;SNX1;TLR4;TSG101;UBA7;VRK1;CUEDC2;DERL1;TNIP3;STAM;ADAMTS12;RILP;ITCH;HOOK3;SYVN1;CUL4A;CUL3;MTMR4;HGS;DYRK1B;DEDD;NPEPPS;RNF7;CDC2…
Import of palmitoyl-CoA into the mitochondrial matrix(REACTOME Pathways)	74	REACTOME Pathways	4704;506;3030;788;3032;4718;4722;4729;4698;4712;37;1329;4716;4701;7384;1375;539;4714;4719;1340;4708;54539;509;4726;7386;4694;515;1537;4696;522;4728;7381;34;4705;27089;9551;4709;7352;7385;4717;55967;2110;498;1892;1349;4710;51079;513;7388;3033;4715;1120;10975;2108;10632;4731;4702;4713;1351;10476;1327;9167;4706;4695;4725;29796;514;1337;4697;4711;521;1376;4700;4720	NDUFA9;ATP5B;HADHA;SLC25A20;HADHB;NDUFC2;NDUFS3;NDUFV2;NDUFA5;NDUFB6;ACADVL;COX5B;NDUFB10;NDUFA7;UQCRC1;CPT1B;ATP5O;NDUFB8;NDUFS1;COX6B1;NDUFB2;NDUFB11;ATP5C1;NDUFS6;UQCRFS1;NDUFA1;ATP5F1;CYC1;NDUFA3;ATP5J;NDUFS8;UQCRB;ACADM;NDUFA10;UQCRQ;ATP5J2;NDUFB3;UCP3;UQCRC2;NDUFC1;NDUFA12;ETFDH;ATP5A1;ECHS1;COX7B;NDUFB4;NDUFA13;ATP5D;UQCRH;HADH;NDUFB9;CHKB;UQCR;ETFA;ATP5L;NDUFV3;NDUFA8;NDUFB7;COX8A;ATP5H;C…
Valine catabolism(REACTOME Pathways)	92	REACTOME Pathways	4704;3419;506;11112;8801;4718;4191;4722;4729;4329;4698;4712;3420;594;1329;4716;7389;4701;1371;4594;7384;8802;539;4714;4719;1340;4708;54539;509;26275;7390;4726;7386;4694;586;515;1537;4696;522;4728;6391;7381;5498;4705;27089;9551;3421;4709;7352;7385;4717;55967;498;5096;1349;4710;51079;513;50;7388;6389;4715;27034;10975;6390;1431;4967;210;8803;593;10632;587;4731;4702;4713;1351;10476;1327;9167;4706;469…	NDUFA9;IDH3A;ATP5B;HIBADH;SUCLG2;NDUFC2;MDH2;NDUFS3;NDUFV2;ALDH6A1;NDUFA5;NDUFB6;IDH3B;BCKDHB;COX5B;NDUFB10;UROD;NDUFA7;CPOX;MUT;UQCRC1;SUCLG1;ATP5O;NDUFB8;NDUFS1;COX6B1;NDUFB2;NDUFB11;ATP5C1;HIBCH;UROS;NDUFS6;UQCRFS1;NDUFA1;BCAT1;ATP5F1;CYC1;NDUFA3;ATP5J;NDUFS8;SDHC;UQCRB;PPOX;NDUFA10;UQCRQ;ATP5J2;IDH3G;NDUFB3;UCP3;UQCRC2;NDUFC1;NDUFA12;ATP5A1;PCCB;COX7B;NDUFB4;NDUFA13;ATP5D;ACO2;UQCRH;SDHA;NDUF…
carbohydrate metabolic process(GO Biological Process)	479	GO Biological Process	10007;10020;10164;10195;10202;10229;10317;10327;10331;10402;10559;10585;10610;10678;10690;10801;10825;10855;10891;10894;10905;10993;11041;11046;11061;11112;1116;11164;1117;1118;11226;11227;11253;112744;11282;112937;113189;11319;114805;114898;114905;117248;124872;124912;126792;1301;130752;132789;135152;140838;1431;144423;145264;1468;1486;148789;152831;154;160287;1603;160418;1650;168391;170384;1737…	GNPDA1;GNE;CHST4;ALG3;DHRS2;COQ7;B3GALT5;AKR1A1;B3GNT3;ST3GAL6;SLC35A1;POMT1;ST6GALNAC2;B3GNT2;FUT9;9-Sep;NEU3;HPSE;PPARGC1A;LYVE1;MAN1A2;SDS;B3GNT1;SLC35D2;LECT1;HIBADH;CHI3L1;NUDT5;CHI3L2;CHIT1;GALNT6;GALNT5;MAN1B1;IL17F;MGAT4B;GLB1L3;CHST14;ECD;GALNT13;C1QTNF2;C1QTNF7;GALNTL2;B4GALNT2;SPACA3;B3GALT6;COL11A1;MDH1B;GNPDA2;B3GAT2;NANP;CS;GLT1D1;SERPINA12;SLC25A10;CTBS;B3GALNT2;KLB;ADRB2;LDHAL6A;D…
interleukin-8 production(GO Biological Process)	69	GO Biological Process	10392;10394;10859;112744;11314;11326;114609;1215;1232;130367;1308;1622;1906;2149;2155;27179;283455;29110;3001;3269;3354;3355;336;350;355;3600;3605;3620;3778;387;3929;5031;50507;51147;51284;51311;5319;54210;5553;5624;567;57105;5724;5871;5979;602;6288;64127;671;6714;6774;6869;7097;7098;7099;7173;719;7307;7462;7474;796;84632;8533;8915;945;972;9934;9966;998	NOD1;PRG3;LILRB1;IL17F;CD300A;VSIG4;TIRAP;CMA1;CCR3;SGPP2;COL17A1;DBI;EDN1;F2R;F7;IL1F6;KSR2;TBK1;GZMA;HRH1;HTR1E;HTR1F;APOA2;APOH;FAS;IL15;IL17A;INDO;KCNMA1;RHOA;LBP;P2RY6;NOX4;ING4;TLR7;TLR8;PLA2G1B;TREM1;PRG2;PROC;B2M;CYSLTR2;PTAFR;MAP4K2;RET;BCL3;SAA1;NOD2;BPI;SRC;STAT3;TACR1;TLR2;TLR3;TLR4;TPO;C3AR1;U2AF1;LAT2;WNT5A;CALCA;AFAP1L2;COPS3;BCL10;CD33;CD74;P2RY14;TNFSF15;CDC42
positive regulation of cell differentiation(GO Biological Process)	135	GO Biological Process	1028;10397;10664;10781;10962;11040;11274;118738;129685;149685;1808;182;1834;2048;2050;2064;2113;2247;2261;22808;22943;2309;23654;238;26277;2658;2672;27339;2778;283455;284076;29760;3082;3091;3108;3299;3398;3486;3491;3561;3569;3574;3604;3759;3952;3956;3981;3984;405;4067;4068;4803;4821;4831;4860;4897;5030;5037;50514;50604;51311;51652;5270;5292;5308;5467;5468;55503;56005;56955;57082;57105;572;5724;57…	CDKN1C;NDRG1;CTCF;ZNF266;MLLT11;PIM2;USP18;ZNF488;TAF8;ADIG;DPYSL2;JAG1;DSPP;EPHB2;EPHB4;ERBB2;ETS1;FGF2;FGFR3;MRAS;DKK1;FOXO3;PLXNB2;ALK;TINF2;GDF2;GFI1;PRPF19;GNAS;KSR2;TTLL6;BLNK;HGF;HIF1A;HLA-DMA;HSF4;ID2;IGFBP3;CYR61;IL2RG;IL6;IL7;TNFRSF9;KCNJ2;LEP;LGALS1;LIG4;LIMK1;ARNT;LYN;SH2D1A;NGF;NKX2-2;NME2;NP;NRCAM;P2RY4;PEBP1;1-Dec;IL20;TLR8;VPS24;SERPINE2;PIM1;PITX2;PPARD;PPARG;TRPV6;C19orf10;MEPE;…
nucleic acid transport(GO Biological Process)	104	GO Biological Process	10128;10189;10212;10482;10528;10541;10657;10762;10772;10907;10921;11097;11165;11260;11269;11338;129401;1984;22794;22916;23039;23165;23225;23279;23293;2332;23381;23511;23636;26019;26993;2733;29107;29118;30000;3069;3087;3181;3267;348995;3842;4116;4141;4686;4927;4928;51068;51092;51493;51808;53371;54847;54957;55110;55308;55677;5569;55706;55746;55916;55998;56000;56001;57122;57187;57510;5903;59343;5976…	LRPPRC;THOC4;DDX39;NXF1;NOL5A;ANP32B;KHDRBS1;NUP50;FUSIP1;TXNL4A;RNPS1;NUPL2;NUDT3;XPOT;DDX19B;U2AF2;NUP35;EIF5A;CASC3;NCBP2;XPO7;NUP205;NUP210;NUP160;SMG6;FMR1;SMG5;NUP188;NUP62;UPF2;AKAP8L;GLE1;NXT1;DDX25;TNPO2;HDLBP;HHEX;HNRNPA2B1;HRB;NUP43;TNPO1;MAGOH;MARS;NCBP1;NUP88;NUP98;NMD3;SIDT2;C22orf28;RNUXA;NUP54;SIDT1;TXNL4B;MAGOHB;DDX19A;IWS1;PKIA;TMEM48;NUP133;NXT2;NXF5;NXF3;NXF2;NUP107;THOC2;XPO5…
coagulation(GO Biological Process)	140	GO Biological Process	10130;10365;10516;10544;10630;10653;10666;10672;11234;118;1207;1281;130749;135;1361;1401;1410;1462;154807;1906;2043;2047;2147;2149;2150;2151;2152;2153;2155;2157;2158;2159;2160;2162;2165;2200;2202;2243;2266;22915;22918;239;2677;27040;2768;2776;2811;2814;3001;3026;3053;307;308;3082;3172;3257;3269;3273;350;3586;3588;3589;3673;3690;375033;3818;3827;3848;3998;4018;4067;4254;4312;4316;4485;462;5023;502…	PDIA6;KLF2;FBLN5;PROCR;PDPN;SPINT2;CD226;GNA13;HPS5;ADD1;CLNS1A;COL3A1;CPO;ADORA2A;CPB2;CRP;CRYAB;VCAN;VKORC1L1;EDN1;EPHA4;EPHB1;F2;F2R;F2RL1;F2RL2;F3;F5;F7;F8;F9;F10;F11;F13A1;F13B;FBN1;EFEMP1;FGA;FGG;MMRN1;CD93;ALOX12;GGCX;LAT;GNA12;GNAQ;GP1BA;GP5;GZMA;HABP2;SERPIND1;ANXA4;ANXA5;HGF;HNF4A;HPS1;HRH1;HRG;APOH;IL10;IL10RB;IL11;ITGA2;ITGB3;PEAR1;KLKB1;KNG1;KRT1;LMAN1;LPA;LYN;KITLG;MMP1;MMP7;MST1;SE…
macromolecular complex assembly(GO Biological Process)	780	GO Biological Process	10001;10010;10036;10052;10093;10189;1020;10209;10218;1022;1024;10240;1025;10285;10289;10291;10302;10344;10360;10392;1041;10421;10459;10460;10465;10466;10482;10497;10525;10526;10527;10569;10576;1058;10594;10605;1062;10621;10622;1063;10693;10713;10746;10755;10767;10772;10810;10844;10845;10867;10891;10892;10907;10921;10939;10946;10963;10988;11011;11013;1105;11051;11099;11124;11129;11146;11171;11177;…	MED6;TANK;CHAF1A;GJC1;ARPC4;THOC4;CDK5;EIF1;ANGPTL7;CDK7;CDK8;MRPS31;CDK9;SMNDC1;EIF1B;SF3A1;SNAPC5;CCL26;NPM3;NOD1;CDSN;CD2BP2;MAD2L2;TACC3;PPIH;COG5;NXF1;UNC13B;HYOU1;IPO8;IPO7;SLU7;CCT2;CENPA;PRPF8;PAIP1;CENPE;POLR3F;POLR3G;CENPF;CCT6B;USP39;MAP3K2;GIPC1;HBS1L;FUSIP1;WASF3;TUBGCP2;CLPX;TSPAN9;PPARGC1A;MALT1;TXNL4A;RNPS1;AFG3L2;SF3A3;STIP1;METAP2;TLK2;TMSL8;CHD1;NUDT21;PTPN21;FAF1;SFRS16;GLMN;S…
ion homeostasis(GO Biological Process)	513	GO Biological Process	10008;10022;10050;10058;10242;10266;10313;10316;10344;10369;10479;10488;10523;10544;10563;10568;10590;10666;10686;1080;10800;10803;1081;10874;10886;10887;1089;10911;10936;11202;11314;11330;1134;1136;1139;1140;1143;114327;1144;1145;115019;115584;117;117194;1182;1185;1188;1201;1203;121512;1230;123041;1231;1232;1233;1234;1235;1236;1237;1240;1241;125206;125972;1267;1269;128674;1318;1325;133;133060;13…	KCNE3;INSL5;SLC17A4;ABCB6;KCNMB2;RAMP2;RTN3;NMUR1;CCL26;CACNG2;SLC9A6;CREB3;CHERP;PROCR;CXCL13;SLC34A2;SCGN;CD226;CLDN16;CFTR;CYSLTR1;CCR9;CGA;NMU;NPFFR2;PROKR1;CEACAM4;UTS2;GPR75;KLK8;CD300A;CTRC;CHRNA1;CHRNA3;CHRNA7;CHRNB1;CHRNB4;EFHC1;CHRND;CHRNE;SLC26A9;SLC5A11;ADCYAP1R1;MRGPRX2;CLCN3;CLCN6;CLCNKB;CLN3;CLN5;FGD4;CCR1;SLC24A4;CCR2;CCR3;CCR4;CCR5;CCR6;CCR7;CCR8;CMKLR1;LTB4R;SLC5A10;CALR3;CNP;CN…
transmembrane receptor protein tyrosine kinase signaling pathway(GO Biological Process)	290	GO Biological Process	10010;1012;10140;10174;102;1020;10254;10298;10371;10458;10461;10563;10579;10580;10611;10746;10818;10849;10911;11061;11116;11122;1136;1232;137492;1398;1445;1490;152189;152831;154;1822;183;1839;186;1906;1907;1909;1950;1956;1969;197;1978;1979;2042;2045;2057;2059;2060;2064;2065;2066;2069;207;2149;2155;2160;2185;2241;2242;2247;2248;2252;2254;2255;2260;2261;2262;2263;2264;22808;2308;23161;23177;2321;23…	TANK;CDH13;TOB1;SORBS3;ADAM10;CDK5;STAM2;PAK4;SEMA3A;BAIAP2;MERTK;CXCL13;TACC2;SORBS1;PDLIM5;MAP3K2;FRS2;CD3EAP;UTS2;LECT1;FGFR1OP;PTPRT;CHRNA3;CCR3;VPS37A;CRK;CSK;CTGF;CMTM8;KLB;ADRB2;ATN1;AGT;HBEGF;AGTR2;EDN1;EDN2;EDNRA;EGF;EGFR;EPHA2;AHSG;EIF4EBP1;EIF4EBP2;EPHA3;EPHA7;EPOR;EPS8;EPS15;ERBB2;ERBB3;ERBB4;EREG;AKT1;F2R;F7;F11;PTK2B;FER;FES;FGF2;FGF3;FGF7;FGF9;FGF10;FGFR1;FGFR3;GPC5;FGFR2;FGFR4;MRA…
regulation of lymphocyte activation(GO Biological Process)	148	GO Biological Process	10068;10148;10233;1026;1029;10673;10732;10859;10892;11005;11040;11118;11146;11326;115350;1236;1401;1493;151888;1942;2022;2051;2064;2213;2495;27240;29126;29760;3035;3108;3117;3135;3149;3263;3458;3460;355;3558;3559;3561;3569;3574;3575;3586;3587;3592;3593;3600;3604;3606;3620;3662;3683;3718;382;3820;3932;3958;4068;407977;4267;4282;4690;4860;5047;51284;5141;5150;51513;51561;54941;55423;55620;55643;558…	IL18BP;EBI3;LRRC23;CDKN1A;CDKN2A;TNFSF13B;TCFL5;LILRB1;MALT1;SPINK5;PIM2;BTN3A2;GLMN;VSIG4;FCRL1;CCR7;CRP;CTLA4;BTLA;EFNA1;ENG;EPHB6;ERBB2;FCGR2B;FTH1;SIT1;CD274;BLNK;HARS;HLA-DMA;HLA-DQA1;HLA-G;HMGB3;HPX;IFNG;IFNGR2;FAS;IL2;IL2RA;IL2RG;IL6;IL7;IL7R;IL10;IL10RA;IL12A;IL12B;IL15;TNFRSF9;IL18;INDO;IRF4;ITGAL;JAK3;ARF6;KLRB1;LCK;LGALS3;SH2D1A;TNFSF12-TNFSF13;CD99;MIF;NCK1;NP;PAEP;TLR7;PDE4A;PDE7A;ET…
Neurotrophic factor-mediated Trk receptor signaling(NCI_NATURE Pathways)	96	NCI_NATURE Pathways	4893;207;10287;7222;4145;10971;23327;6016;2036;5608;5608;5335;2889;5606;5606;25970;4803;5594;5594;5170;2810;5906;7529;5598;7533;4916;4916;387;5894;673;25;6654;5584;9844;1759;23263;55179;5921;1432;23623;6776;4914;4914;1793;815;10818;10818;9846;572;2549;627;7531;9500;2309;5923;6014;2002;7442;6774;4208;5607;595;814;5290;4908;9252;30844;1020;1398;3845;9261;1958;6464;5595;5595;2932;5295;5908;6722;3265…	NRAS;AKT1;RGS19;TRPC3;MATK;YWHAQ;NEDD4L;RIT1;EPB41L1;MAP2K6;MAP2K6;PLCG1;RAPGEF1;MAP2K3;MAP2K3;SH2B1;NGF;MAPK1;MAPK1;PDPK1;SFN;RAP1A;YWHAB;MAPK7;YWHAH;NTRK3;NTRK3;RHOA;RAF1;BRAF;ABL1;SOS1;PRKCI;ELMO1;DNM1;MCF2L;FAIM;RASA1;MAPK14;RUSC1;STAT5A;NTRK1;NTRK1;DOCK1;CAMK2A;FRS2;FRS2;GAB2;BAD;GAB1;BDNF;YWHAE;MAGED1;FOXO3;RASGRF1;RIT2;ELK1;TRPV1;STAT3;MEF2C;MAP2K5;CCND1;CAMK4;PIK3CA;NTF3;RPS6KA5;EHD4;CDK5…
regulation of response to stimulus(GO Biological Process)	392	GO Biological Process	10068;1012;10155;10225;10232;10344;10365;10371;10392;10488;1054;10544;10653;10666;10673;10747;10859;10892;11005;11040;11119;11202;11274;11314;11326;1139;114784;114788;114899;116443;117156;1173;1175;1191;1201;1230;1231;1232;1241;124925;125972;1281;133;134;136;1378;1380;1401;1462;151888;1521;1524;1540;1604;161;163;1669;1812;1814;185;1906;1907;1942;197;1997;200316;2051;2069;2147;2149;2150;2151;2152;…	IL18BP;CDH13;TRIM28;CD96;MSLN;CCL26;KLF2;SEMA3A;NOD1;CREB3;CEBPG;PROCR;SPINT2;CD226;TNFSF13B;MASP2;LILRB1;MALT1;SPINK5;PIM2;BTN3A1;KLK8;USP18;CD300A;VSIG4;CHRNA7;CSMD2;CSMD3;C1QTNF3;GRIN3A;SCGB3A2;AP2M1;AP2S1;CLU;CLN3;CCR1;CCR2;CCR3;LTB4R;SEZ6;CALR3;COL3A1;ADM;ADORA1;ADORA2B;CR1;CR2;CRP;VCAN;BTLA;CTSW;CX3CR1;CYLD;CD55;AP2A2;AP2B1;DEFA4;DRD1;DRD3;AGTR1;EDN1;EDN2;EFNA1;AHSG;ELF1;APOBEC3F;EPHB6;EREG…
cell division(GO Biological Process)	272	GO Biological Process	10051;10112;10142;1017;10171;1018;1019;1020;1021;1022;10274;10296;10300;10382;10388;10393;10398;10403;10459;10542;10592;10615;1062;1063;1068;1069;1070;1072;10726;10735;10783;10801;10907;10982;11021;1104;11044;11064;11065;11104;11113;11130;11211;11243;11258;113130;115106;1164;116840;1263;126308;140609;147841;148932;151246;151648;157313;1616;1730;182;1894;205564;220134;22919;22924;22933;23047;23097…	SMC4;KIF20A;AKAP9;CDK2;RCL1;CDK3;CDK4;CDK5;CDK6;CDK7;STAG1;MAEA;KATNB1;TUBB4;SYCP2;ANAPC10;MYL9;NDC80;MAD2L2;HBXIP;SMC2;SPAG5;CENPE;CENPF;CETN1;CETN2;CETN3;CFL1;NUDC;STAG2;NEK6;9-Sep;TXNL4A;MAPRE2;RAB35;RCC1;POLS;CEP110;UBE2C;KATNA1;CIT;ZWINT;FZD10;PMF1;DCTN3;CDCA5;CCDC5;CKS2;CNTROB;PLK3;MOBKL2A;NEK7;SPC24;MOBKL2C;SGOL2;SGOL1;CDCA2;DAXX;DIAPH2;JAG1;ECT2;SENP5;C18orf24;MAPRE1;MAPRE3;SIRT2;PDS5B;CD…
regulation of MAPKKK cascade(GO Biological Process)	97	GO Biological Process	10114;10174;1028;10298;10392;10539;10886;11124;11183;121274;122769;1401;154;1540;163087;171392;183;1845;1859;1906;2039;2051;2149;2213;23162;23263;259;27177;27242;2745;28996;29969;3082;331;3553;3562;3569;3589;4221;4281;4293;4294;4615;4763;4851;5027;5037;50488;50508;51207;51347;51384;51562;5163;54538;55070;5531;5617;5624;56940;57142;5728;5764;5891;5911;5920;5972;5979;6014;6016;60401;613;64853;6714;…	HIPK3;SORBS3;CDKN1C;PAK4;NOD1;GLRX3;NPFFR2;FAF1;MAP4K5;ZNF641;PPIL5;CRP;ADRB2;CYLD;ZNF383;ZNF675;AGT;DUSP3;DYRK1A;EDN1;EPB49;EPHB6;F2R;FCGR2B;MAPK8IP3;MCF2L;AMBP;IL1F8;TNFRSF21;GLRX;HIPK2;MDFIC;HGF;BIRC4;IL1B;IL3;IL6;IL11;MEN1;MID1;MAP3K9;MAP3K10;MYD88;NF1;NOTCH1;P2RX7;PEBP1;MINK1;NOX3;DUSP13;TAOK3;WNT16;MBIP;PDK1;ROBO4;DET1;PPP4C;PRL;PROC;DUSP22;RTN4;PTEN;PTN;RAGE;RAP2A;RARRES3;REN;RET;RIT2;RIT1…
cellular aromatic compound metabolic process(GO Biological Process)	101	GO Biological Process	10243;10588;10606;10797;117;121278;1312;1356;136319;139596;154;1543;1576;1638;1644;1723;18;1806;1807;1812;1813;1814;2052;2079;2184;22978;2346;2348;2356;25902;26002;2618;2643;2644;27284;27304;27430;2903;2954;3062;3067;314;3242;3251;353;3620;4012;4144;4282;4329;4337;4338;438;441024;4507;4522;4548;4929;5053;51004;51151;538;54578;5471;55034;55328;5594;5631;5648;56952;5805;5860;64342;64577;6470;6490;6…	GPHN;MTHFS;PAICS;MTHFD2;ADCYAP1R1;TPH2;COMT;CP;MTPN;UPRT;ADRB2;CYP1A1;CYP3A4;DCT;DDC;DHODH;ABAT;DPYD;DPYS;DRD1;DRD2;DRD3;EPHX1;ERH;FAH;NT5C2;FOLH1;FOLR1;FPGS;MTHFD1L;MOXD1;GART;GCH1;GCHFR;SULT1B1;MOCS3;MAT2B;GRIN2A;GSTZ1;HCRTR2;HDC;AOC2;HPD;HPRT1;APRT;INDO;LNPEP;MAT2A;MIF;ALDH6A1;MOCS1;MOCS2;ASMT;MTHFD2L;MTAP;MTHFD1;MTR;NR4A2;PAH;COQ6;SLC45A2;ATP7A;UGT1A6;PPAT;MOCOS;C10orf59;MAPK1;PRPS1;MASP1;PRT…
regulation of interleukin-8 production(GO Biological Process)	67	GO Biological Process	10392;10394;10859;112744;11314;11326;114609;1215;1232;130367;1308;1622;1906;2149;2155;27179;283455;29110;3001;3269;3354;3355;336;350;355;3600;3605;3620;3778;387;3929;5031;50507;51147;51284;51311;54210;5553;5624;567;57105;5724;5871;5979;602;6288;64127;671;6714;6774;6869;7097;7098;7099;719;7307;7462;7474;796;84632;8533;8915;945;972;9934;9966;998	NOD1;PRG3;LILRB1;IL17F;CD300A;VSIG4;TIRAP;CMA1;CCR3;SGPP2;COL17A1;DBI;EDN1;F2R;F7;IL1F6;KSR2;TBK1;GZMA;HRH1;HTR1E;HTR1F;APOA2;APOH;FAS;IL15;IL17A;INDO;KCNMA1;RHOA;LBP;P2RY6;NOX4;ING4;TLR7;TLR8;TREM1;PRG2;PROC;B2M;CYSLTR2;PTAFR;MAP4K2;RET;BCL3;SAA1;NOD2;BPI;SRC;STAT3;TACR1;TLR2;TLR3;TLR4;C3AR1;U2AF1;LAT2;WNT5A;CALCA;AFAP1L2;COPS3;BCL10;CD33;CD74;P2RY14;TNFSF15;CDC42
cellular ion homeostasis(GO Biological Process)	484	GO Biological Process	10008;10022;10050;10058;10242;10266;10313;10316;10344;10369;10488;10523;10544;10563;10568;10590;10666;10686;1080;10800;10803;1081;10874;10886;10887;1089;10911;10936;11202;11314;11330;1134;1136;1139;1140;1143;114327;1144;1145;115584;117;117194;1182;1185;1188;1201;1203;121512;1230;123041;1231;1232;1233;1234;1235;1236;1237;1240;1241;125206;125972;1267;1269;128674;1318;1325;133;133060;134;1356;136;14…	KCNE3;INSL5;SLC17A4;ABCB6;KCNMB2;RAMP2;RTN3;NMUR1;CCL26;CACNG2;CREB3;CHERP;PROCR;CXCL13;SLC34A2;SCGN;CD226;CLDN16;CFTR;CYSLTR1;CCR9;CGA;NMU;NPFFR2;PROKR1;CEACAM4;UTS2;GPR75;KLK8;CD300A;CTRC;CHRNA1;CHRNA3;CHRNA7;CHRNB1;CHRNB4;EFHC1;CHRND;CHRNE;SLC5A11;ADCYAP1R1;MRGPRX2;CLCN3;CLCN6;CLCNKB;CLN3;CLN5;FGD4;CCR1;SLC24A4;CCR2;CCR3;CCR4;CCR5;CCR6;CCR7;CCR8;CMKLR1;LTB4R;SLC5A10;CALR3;CNP;CNR2;PROKR2;SLC31…
Beta oxidation of hexanoyl-CoA to butanoyl-CoA(REACTOME Pathways)	68	REACTOME Pathways	4704;506;3030;3032;4718;4722;4729;4698;4712;1329;4716;4701;7384;539;4714;4719;1340;4708;54539;509;4726;7386;4694;515;1537;4696;522;4728;7381;4705;27089;9551;4709;7352;7385;4717;55967;2110;498;1892;1349;4710;51079;513;7388;3033;4715;10975;2108;10632;4731;4702;4713;1351;10476;1327;9167;4706;4695;4725;29796;514;1337;4697;4711;521;4700;4720	NDUFA9;ATP5B;HADHA;HADHB;NDUFC2;NDUFS3;NDUFV2;NDUFA5;NDUFB6;COX5B;NDUFB10;NDUFA7;UQCRC1;ATP5O;NDUFB8;NDUFS1;COX6B1;NDUFB2;NDUFB11;ATP5C1;NDUFS6;UQCRFS1;NDUFA1;ATP5F1;CYC1;NDUFA3;ATP5J;NDUFS8;UQCRB;NDUFA10;UQCRQ;ATP5J2;NDUFB3;UCP3;UQCRC2;NDUFC1;NDUFA12;ETFDH;ATP5A1;ECHS1;COX7B;NDUFB4;NDUFA13;ATP5D;UQCRH;HADH;NDUFB9;UQCR;ETFA;ATP5L;NDUFV3;NDUFA8;NDUFB7;COX8A;ATP5H;COX4I1;COX7A2L;NDUFAB1;NDUFA2;NDUF…
Carbohydrate metabolism(Panther Biological Process)	416	Panther Biological Process	10007;10020;10060;10164;10195;10237;10296;10455;10493;10825;10873;10905;10941;10993;11039;1112;1116;1117;1118;11181;11226;11227;11253;11266;112937;113829;114134;114771;116113;117248;124359;124912;125;125206;126;127;128;128178;130;130589;130752;131;131375;132789;133688;134147;135152;136306;137872;1429;1431;144195;145482;1486;152831;154091;160287;1632;167127;168391;1737;178;1798;1891;1892;1962;1998…	GNPDA1;GNE;ABCC9;CHST4;ALG3;SLC35B1;MAEA;PECI;VAT1;NEU3;ME3;MAN1A2;UGT2A1;SDS;FLJ36702;FOXN3;CHI3L1;CHI3L2;CHIT1;TREH;GALNT6;GALNT5;MAN1B1;DUSP12;GLB1L3;SLC35A4;SLC2A13;PGLYRP3;FOXP4;GALNTL2;CDYL2;SPACA3;ADH1B;SLC5A10;ADH1C;ADH4;ADH5;EDARADD;ADH6;GALM;MDH1B;ADH7;LYZL4;GNPDA2;UGT3A1;CMBL;B3GAT2;SVOPL;ADHFE1;CRYZ;CS;SLC2A14;ZADH1;CTBS;KLB;SLC2A12;LDHAL6A;DCI;UGT3A2;GALNTL5;DLAT;AGL;DPAGT1;ECH1;ECHS…
response to abiotic stimulus(GO Biological Process)	384	GO Biological Process	10002;10111;10131;10289;1029;1032;10361;10365;10459;10495;10541;10556;10598;1069;10692;10769;1080;10808;10886;11077;11124;1116;11198;11284;1153;1161;1179;1183;1192;1200;1207;1258;1259;125972;1261;1263;1281;131890;133060;136319;1410;145226;1462;146956;1487;1488;154;1543;157506;1576;1616;162514;1642;169436;1756;1814;1829;1959;1967;200162;2067;2068;2071;2072;2073;2074;2149;2152;2177;2200;2237;22824;…	NR2E3;RAD50;TRAP1;EIF1B;CDKN2A;CDKN2D;NPM2;KLF2;MAD2L2;ENOX2;ANP32B;RPP30;AHSA1;CETN2;RRH;PLK2;CFTR;HSPH1;NPFFR2;HSF2BP;FAF1;CHI3L1;SUPT16H;PNKP;CIRBP;ERCC8;CLCA1;CLCN4;CLIC1;TPP1;CLNS1A;CNGB1;CNGA1;CALR3;CNGA3;PLK3;COL3A1;GRK7;OTOP1;MTPN;CRYAB;RDH12;VCAN;EME1;CTBP1;CTBP2;ADRB2;CYP1A1;RDH10;CYP3A4;DAXX;TRPV3;DDB1;C9orf96;DMD;DRD3;DSG2;EGR2;EIF2B1;SPAG17;ERCC1;ERCC2;ERCC3;ERCC4;ERCC5;ERCC6;F2R;F3;…
regulation of leukocyte activation(GO Biological Process)	165	GO Biological Process	10068;10148;10233;1026;1029;10666;10673;10732;10859;10892;11005;11040;11118;11146;11314;11326;115350;1236;1241;124912;133396;1401;1493;151888;1942;2022;2051;2064;2205;2207;2213;2495;27240;2857;29126;29760;3035;3108;3117;3135;3149;3263;3458;3460;355;3558;3559;3561;3569;3574;3575;3586;3587;3592;3593;3600;3604;3606;3620;3662;3683;3718;382;3820;3929;3932;3958;4068;407977;4267;4282;4668;4690;4860;5047…	IL18BP;EBI3;LRRC23;CDKN1A;CDKN2A;CD226;TNFSF13B;TCFL5;LILRB1;MALT1;SPINK5;PIM2;BTN3A2;GLMN;CD300A;VSIG4;FCRL1;CCR7;LTB4R;SPACA3;IL31RA;CRP;CTLA4;BTLA;EFNA1;ENG;EPHB6;ERBB2;FCER1A;FCER1G;FCGR2B;FTH1;SIT1;GPR34;CD274;BLNK;HARS;HLA-DMA;HLA-DQA1;HLA-G;HMGB3;HPX;IFNG;IFNGR2;FAS;IL2;IL2RA;IL2RG;IL6;IL7;IL7R;IL10;IL10RA;IL12A;IL12B;IL15;TNFRSF9;IL18;INDO;IRF4;ITGAL;JAK3;ARF6;KLRB1;LBP;LCK;LGALS3;SH2D1A;…
Cell structure(Panther Biological Process)	403	Panther Biological Process	10019;10059;10093;10094;10095;10096;10097;10112;10120;10121;10174;10382;10383;10391;10418;10426;10540;10552;10611;10677;10686;1072;1073;10844;10881;10982;11078;11104;1112;11140;11275;112802;11329;11344;11346;114791;114822;1155;116113;116154;117583;120114;121391;122011;122664;125113;125115;126820;127294;1277;1278;1281;1282;1288;1290;1293;1295;1297;1299;1300;1303;1305;1306;1310;1364;1366;137075;139…	SH2B3;DNM1L;ARPC4;ARPC3;ARPC1B;ACTR3;ACTR2;KIF20A;ACTR1B;ACTR1A;SORBS3;TUBB4;TUBB2C;CORO2B;SPON1;TUBGCP3;DCTN2;ARPC1A;PDLIM5;AVIL;CLDN16;CFL1;CFL2;TUBGCP2;ACTL7A;MAPRE2;TRIOBP;KATNA1;FOXN3;CDC37;KLHL2;KRT71;STK38;TWF2;SYNPO;TUBGCP5;RHPN1;TBCB;FOXP4;PHACTR3;PARD3B;FAT3;KRT74;CSNK1A1L;TPPP2;KRT222P;KRT40;WDR63;MYOM3;COL1A1;COL1A2;COL3A1;COL4A1;COL4A6;COL5A2;COL6A3;COL8A1;COL9A1;COL9A3;COL10A1;COL12…
negative regulation of cell adhesion(GO Biological Process)	70	GO Biological Process	10068;1012;10155;102;1029;10631;10913;11061;11156;114908;116143;1215;1361;1463;1490;1499;1969;2048;2065;23560;2517;27289;27299;3082;3091;3182;3371;3570;3611;3827;3956;4324;462;4653;4771;51705;53616;53827;5624;56253;57142;5728;5764;5795;5817;5900;5921;5979;604;650;6502;655;6615;6662;6693;6695;7040;7042;7043;7045;7049;7423;7428;8404;8751;8763;9245;9353;94;9839	IL18BP;CDH13;TRIM28;ADAM10;CDKN2A;POSTN;EDAR;LECT1;PTP4A3;TMEM123;WDR92;CMA1;CPB2;NCAN;CTGF;CTNNB1;EPHA2;EPHB2;ERBB3;GTPBP4;FUCA1;RND1;ADAMDEC1;HGF;HIF1A;HNRPAB;TNC;IL6R;ILK;KNG1;LGALS1;MMP15;SERPINC1;MYOC;NF2;EMCN;ADAM22;FXYD5;PROC;CRTAM;RTN4;PTEN;PTN;PTPRJ;PVR;RALGDS;RASA1;RET;BCL6;BMP2;SKP2;BMP7;SNAI1;SOX9;SPN;SPOCK1;TGFB1;TGFB2;TGFB3;TGFBI;TGFBR3;VEGFB;VHL;SPARCL1;ADAM15;CD164;GCNT3;SLIT2;ACV…
Beta oxidation of decanoyl-CoA to octanoyl-CoA-CoA(REACTOME Pathways)	69	REACTOME Pathways	4704;506;3030;3032;4718;4722;4729;4698;4712;1329;4716;4701;7384;539;4714;4719;1340;4708;54539;509;4726;7386;4694;515;1537;4696;522;4728;7381;34;4705;27089;9551;4709;7352;7385;4717;55967;2110;498;1892;1349;4710;51079;513;7388;3033;4715;10975;2108;10632;4731;4702;4713;1351;10476;1327;9167;4706;4695;4725;29796;514;1337;4697;4711;521;4700;4720	NDUFA9;ATP5B;HADHA;HADHB;NDUFC2;NDUFS3;NDUFV2;NDUFA5;NDUFB6;COX5B;NDUFB10;NDUFA7;UQCRC1;ATP5O;NDUFB8;NDUFS1;COX6B1;NDUFB2;NDUFB11;ATP5C1;NDUFS6;UQCRFS1;NDUFA1;ATP5F1;CYC1;NDUFA3;ATP5J;NDUFS8;UQCRB;ACADM;NDUFA10;UQCRQ;ATP5J2;NDUFB3;UCP3;UQCRC2;NDUFC1;NDUFA12;ETFDH;ATP5A1;ECHS1;COX7B;NDUFB4;NDUFA13;ATP5D;UQCRH;HADH;NDUFB9;UQCR;ETFA;ATP5L;NDUFV3;NDUFA8;NDUFB7;COX8A;ATP5H;COX4I1;COX7A2L;NDUFAB1;NDUFA…
Beta oxidation of myristoyl-CoA to lauroyl-CoA(REACTOME Pathways)	69	REACTOME Pathways	4704;506;3030;3032;4718;4722;4729;4698;4712;1329;4716;4701;7384;539;4714;4719;1340;4708;54539;509;4726;7386;4694;515;1537;4696;522;4728;7381;34;4705;27089;9551;4709;7352;7385;4717;55967;2110;498;1892;1349;4710;51079;513;7388;3033;4715;10975;2108;10632;4731;4702;4713;1351;10476;1327;9167;4706;4695;4725;29796;514;1337;4697;4711;521;4700;4720	NDUFA9;ATP5B;HADHA;HADHB;NDUFC2;NDUFS3;NDUFV2;NDUFA5;NDUFB6;COX5B;NDUFB10;NDUFA7;UQCRC1;ATP5O;NDUFB8;NDUFS1;COX6B1;NDUFB2;NDUFB11;ATP5C1;NDUFS6;UQCRFS1;NDUFA1;ATP5F1;CYC1;NDUFA3;ATP5J;NDUFS8;UQCRB;ACADM;NDUFA10;UQCRQ;ATP5J2;NDUFB3;UCP3;UQCRC2;NDUFC1;NDUFA12;ETFDH;ATP5A1;ECHS1;COX7B;NDUFB4;NDUFA13;ATP5D;UQCRH;HADH;NDUFB9;UQCR;ETFA;ATP5L;NDUFV3;NDUFA8;NDUFB7;COX8A;ATP5H;COX4I1;COX7A2L;NDUFAB1;NDUFA…
Beta oxidation of octanoyl-CoA to hexanoyl-CoA(REACTOME Pathways)	69	REACTOME Pathways	4704;506;3030;3032;4718;4722;4729;4698;4712;1329;4716;4701;7384;539;4714;4719;1340;4708;54539;509;4726;7386;4694;515;1537;4696;522;4728;7381;34;4705;27089;9551;4709;7352;7385;4717;55967;2110;498;1892;1349;4710;51079;513;7388;3033;4715;10975;2108;10632;4731;4702;4713;1351;10476;1327;9167;4706;4695;4725;29796;514;1337;4697;4711;521;4700;4720	NDUFA9;ATP5B;HADHA;HADHB;NDUFC2;NDUFS3;NDUFV2;NDUFA5;NDUFB6;COX5B;NDUFB10;NDUFA7;UQCRC1;ATP5O;NDUFB8;NDUFS1;COX6B1;NDUFB2;NDUFB11;ATP5C1;NDUFS6;UQCRFS1;NDUFA1;ATP5F1;CYC1;NDUFA3;ATP5J;NDUFS8;UQCRB;ACADM;NDUFA10;UQCRQ;ATP5J2;NDUFB3;UCP3;UQCRC2;NDUFC1;NDUFA12;ETFDH;ATP5A1;ECHS1;COX7B;NDUFB4;NDUFA13;ATP5D;UQCRH;HADH;NDUFB9;UQCR;ETFA;ATP5L;NDUFV3;NDUFA8;NDUFB7;COX8A;ATP5H;COX4I1;COX7A2L;NDUFAB1;NDUFA…
Beta oxidation of lauroyl-CoA to decanoyl-CoA-CoA(REACTOME Pathways)	69	REACTOME Pathways	4704;506;3030;3032;4718;4722;4729;4698;4712;1329;4716;4701;7384;539;4714;4719;1340;4708;54539;509;4726;7386;4694;515;1537;4696;522;4728;7381;34;4705;27089;9551;4709;7352;7385;4717;55967;2110;498;1892;1349;4710;51079;513;7388;3033;4715;10975;2108;10632;4731;4702;4713;1351;10476;1327;9167;4706;4695;4725;29796;514;1337;4697;4711;521;4700;4720	NDUFA9;ATP5B;HADHA;HADHB;NDUFC2;NDUFS3;NDUFV2;NDUFA5;NDUFB6;COX5B;NDUFB10;NDUFA7;UQCRC1;ATP5O;NDUFB8;NDUFS1;COX6B1;NDUFB2;NDUFB11;ATP5C1;NDUFS6;UQCRFS1;NDUFA1;ATP5F1;CYC1;NDUFA3;ATP5J;NDUFS8;UQCRB;ACADM;NDUFA10;UQCRQ;ATP5J2;NDUFB3;UCP3;UQCRC2;NDUFC1;NDUFA12;ETFDH;ATP5A1;ECHS1;COX7B;NDUFB4;NDUFA13;ATP5D;UQCRH;HADH;NDUFB9;UQCR;ETFA;ATP5L;NDUFV3;NDUFA8;NDUFB7;COX8A;ATP5H;COX4I1;COX7A2L;NDUFAB1;NDUFA…
Development_Beta-adrenergic receptors signaling via cAMP(GeneGo Pathways)	54	GeneGo Pathways	107;108;10891;109;111;112;113;114;115;1432;154;196883;2778;4216;487;488;5139;5144;5255;5260;5346;5350;5468;5515;5516;5532;5566;5567;5568;5573;5576;5577;5600;5603;5606;5608;5837;6256;6262;6300;7134;7139;7350;775;801;805;808;815;816;817;818;8874;9472;998	ADCY1;ADCY2;PPARGC1A;ADCY3;ADCY5;ADCY6;ADCY7;ADCY8;ADCY9;MAPK14;ADRB2;ADCY4;GNAS;MAP3K4;ATP2A1;ATP2A2;PDE3A;PDE4D;PHKA1;PHKG1;PLIN;PLN;PPARG;PPP2CA;PPP2CB;PPP3CB;PRKACA;PRKACB;PRKACG;PRKAR1A;PRKAR2A;PRKAR2B;MAPK11;MAPK13;MAP2K3;MAP2K6;PYGM;RXRA;RYR2;MAPK12;TNNC1;TNNT2;UCP1;CACNA1C;CALM1;CALM2;CALM3;CAMK2A;CAMK2B;CAMK2D;CAMK2G;ARHGEF7;AKAP6;CDC42
nitrogen compound metabolic process(GO Biological Process)	368	GO Biological Process	10056;10157;10164;10165;10166;10295;10331;10352;1036;10362;10390;10394;10667;10678;10855;10887;10894;10993;11227;11232;11240;11243;112483;112487;11254;112817;113189;113451;115677;1158;1160;117;118672;1201;121278;123283;1244;124454;126792;1312;132949;133121;1356;136319;1373;137362;1401;1428;144193;145389;1476;1486;1491;1497;1503;154;1576;16;1610;1615;1629;1638;1644;1719;1725;1728;1734;18;1812;1813…	FARSB;AASS;CHST4;SLC25A13;SLC25A15;BCKDK;B3GNT3;WARS2;CDO1;HMG20B;CEPT1;PRG3;FARS2;B3GNT2;HPSE;PROKR1;LYVE1;SDS;GALNT5;POLG2;PADI2;PMF1;SAT2;C14orf126;SLC6A14;C10orf65;CHST14;ADC;NOSTRIN;CKM;CKMT2;ADCYAP1R1;PSTK;CLN3;TPH2;TARSL2;ABCC2;EARS2;B3GALT6;COMT;AASDH;ENPP6;CP;MTPN;CPS1;GOT1L1;CRP;CRYM;AMDHD1;SLC38A6;CSTB;CTBS;CTH;CTNS;CTPS;ADRB2;CYP3A4;AARS;DAO;DARS;DBT;DCT;DDC;DHFR;DHPS;NQO1;DIO2;ABAT;D…
Ectoderm development(Panther Biological Process)	371	Panther Biological Process	1004;1006;1007;1008;1009;1010;10178;10231;10371;10409;10418;10439;10505;10512;10562;10924;11012;11075;11099;11113;1112;11123;11202;112802;11346;113878;115548;116113;116362;120114;121391;121441;124540;125981;1270;1272;127343;129831;1308;135;136;137970;1382;1390;140807;144501;1463;151636;152330;1630;1638;1641;166815;1678;182;1827;1840;1855;1856;1857;1909;1910;1912;1959;196374;196403;1969;1993;1994;…	CDH6;CDH8;CDH9;CDH10;CDH11;CDH12;ODZ1;RCAN2;SEMA3A;BASP1;SPON1;OLFM1;SEMA4F;SEMA3C;OLFM4;SMPDL3A;KLK11;STMN2;PTPN21;CIT;FOXN3;RCAN3;KLK8;KRT71;SYNPO;DTX2;FCHO2;FOXP4;RBP7;FAT3;KRT74;NEDD1;MSI2;ASAH3;CNTF;CNTN1;DMBX1;RBM45;COL17A1;ADORA2A;ADORA2B;UNC5D;CRABP2;CREM;KRT72;KRT80;NCAN;DTX3L;CNTN4;DCC;DCT;DCX;TIGD2;TIMM8A;JAG1;RCAN1;DTX1;DVL1;DVL2;DVL3;EDNRA;EDNRB;PHC2;EGR2;KRT78;DTX3;EPHA2;ELAVL2;ELAV…
General vesicle transport(Panther Biological Process)	214	Panther Biological Process	10211;10244;10282;10427;10483;10484;10540;10567;10717;10802;10890;10903;10966;10981;11021;11031;11158;11196;1121;1122;11316;114569;115827;116442;116841;126820;127829;140545;142684;143187;162;163;1639;1778;1780;1781;1783;192670;200081;221079;22796;22818;22820;22872;22931;22999;23011;23085;2319;23259;23303;23673;23682;25837;25934;25956;26225;2631;2664;2665;26958;27019;27031;27183;27314;2804;2813;28…	FLOT1;RABEPK;BET1;SEC24B;SEC23B;SEC23A;DCTN2;RABAC1;AP4B1;SEC24A;RAB10;MTMR11;RAB40B;RAB32;RAB35;RAB31;RABL2B;SEC23IP;CHM;CHML;COPE;MAL2;RAB3C;RAB39B;C1orf142;WDR63;ARL8A;RNF32;RAB40A;VTI1A;AP1B1;AP2B1;DCTN1;DYNC1H1;DYNC1I1;DYNC1I2;DYNC1LI2;EIF2C4;TXLNA;ARL5B;COG2;COPZ1;COPG;SEC31A;RAB18;RIMS1;RAB21;ERC1;FLOT2;DDHD2;KIF13B;STX12;RAB38;RAB26;NIPSNAP3A;SEC31B;ARL5A;GBAS;GDI1;GDI2;COPG2;DNAI1;NPHP3;…
negative regulation of transcription; DNA-dependent(GO Biological Process)	370	GO Biological Process	10002;10014;10023;10036;10049;10084;10155;10174;10284;10468;10499;10522;10589;10590;10608;10614;10664;10765;10771;10919;1112;11176;11278;115196;115677;121274;122953;126068;126069;126070;126382;1269;127396;1407;140733;1408;146050;146540;146542;147694;147741;147837;147929;147948;147949;148156;148266;148268;1487;1488;1523;155061;1616;162972;163049;163059;163071;163087;163255;169270;169792;171023;171…	NR2E3;HDAC5;FRAT1;CHAF1A;DNAJB6;PQBP1;TRIM28;SORBS3;SAP18;FST;NCOA2;DEAF1;DRAP1;SCGN;MXD4;HEXIM1;CTCF;JARID1B;ZMYND11;EHMT2;FOXN3;BAZ2A;KLF12;ZNF554;NOSTRIN;ZNF641;JUNDM2;ZNF441;ZNF491;ZNF440;NR2C2AP;CNR2;ZNF684;CRY1;MACROD2;CRY2;ZSCAN29;ZNF785;ZNF688;ZNF548;ZNF560;ZNF563;ZNF565;ZNF582;ZNF583;ZNF558;ZNF569;ZNF570;CTBP1;CTBP2;CUX1;ZNF746;DAXX;ZNF550;ZNF791;ZNF433;ZNF114;ZNF383;ZNF540;ZNF596;GLIS3;…
Synaptic Long Term Depression (1dez9)(Ingenuity Pathways)	117	Ingenuity Pathways	10672;108;10842;109;111;112;113;114;115;147011;151742;196883;22800;22808;22925;23236;255189;26279;2767;2768;2770;2771;2773;2774;2775;2776;2778;2779;2780;283748;286676;2890;2891;2892;2894;2896;2911;2913;2915;2916;2917;2974;2977;2982;2983;2984;2986;3000;30814;3265;3479;3480;3708;3709;3710;3845;4067;4842;4843;4881;4882;4893;50487;5319;5320;5321;5322;5330;5331;5332;54778;5515;5516;5518;5519;5520;5521…	GNA13;ADCY2;C7orf16;ADCY3;ADCY5;ADCY6;ADCY7;ADCY8;ADCY9;PROCA1;PPM1L;ADCY4;RRAS2;MRAS;PLA2R1;PLCB1;PLA2G4F;PLA2G2D;GNA11;GNA12;GNAI1;GNAI2;GNAI3;GNAL;GNAO1;GNAQ;GNAS;GNAT1;GNAT2;PLA2G4D;ILDR1;GRIA1;GRIA2;GRIA3;GRID1;GRN;GRM1;GRM3;GRM5;GRM6;GRM7;GUCY1B2;GUCY1A2;GUCY1A3;GUCY1B3;GUCY2C;GUCY2F;GUCY2D;PLA2G2E;HRAS;IGF1;IGF1R;ITPR1;ITPR2;ITPR3;KRAS;LYN;NOS1;NOS2A;NPR1;NPR2;NRAS;PLA2G3;PLA2G1B;PLA2G2A;P…
negative regulation of RNA metabolic process(GO Biological Process)	376	GO Biological Process	10002;10014;10023;10036;10049;10084;10155;10174;10284;10468;10499;10522;10589;10590;10608;10614;10664;10765;10771;10772;10919;11052;1112;11176;11278;115196;115677;121274;122953;126068;126069;126070;126382;1269;127396;1407;140733;1408;146050;146540;146542;147694;147741;147837;147929;147948;147949;148156;148266;148268;1487;1488;1523;155061;1616;162972;163049;163059;163071;163087;163255;169270;16979…	NR2E3;HDAC5;FRAT1;CHAF1A;DNAJB6;PQBP1;TRIM28;SORBS3;SAP18;FST;NCOA2;DEAF1;DRAP1;SCGN;MXD4;HEXIM1;CTCF;JARID1B;ZMYND11;FUSIP1;EHMT2;CPSF6;FOXN3;BAZ2A;KLF12;ZNF554;NOSTRIN;ZNF641;JUNDM2;ZNF441;ZNF491;ZNF440;NR2C2AP;CNR2;ZNF684;CRY1;MACROD2;CRY2;ZSCAN29;ZNF785;ZNF688;ZNF548;ZNF560;ZNF563;ZNF565;ZNF582;ZNF583;ZNF558;ZNF569;ZNF570;CTBP1;CTBP2;CUX1;ZNF746;DAXX;ZNF550;ZNF791;ZNF433;ZNF114;ZNF383;ZNF540;…
carboxylic acid metabolic process(GO Biological Process)	481	GO Biological Process	10005;10020;10056;10157;10166;10229;10249;10295;10327;10352;1036;10362;10394;10434;10449;10455;10554;10555;10588;10630;10667;10797;10800;10873;10891;10965;10993;11000;11019;11068;11167;11232;11240;112487;11254;112817;11313;11332;113451;1139;114898;114905;1158;1160;116285;118672;1201;121278;122970;1232;123283;124359;124454;126410;130752;131;132949;134526;1373;137362;1374;1375;1376;137964;1401;1408…	ACOT8;GNE;FARSB;AASS;SLC25A15;COQ7;GLYAT;BCKDK;AKR1A1;WARS2;CDO1;HMG20B;PRG3;LYPLA1;ACAA2;PECI;AGPAT1;AGPAT2;MTHFS;PDPN;FARS2;MTHFD2;CYSLTR1;ME3;PPARGC1A;ACOT2;SDS;SLC27A3;LIAS;CYB561D2;FSTL1;POLG2;PADI2;C14orf126;SLC6A14;C10orf65;LYPLA2;ACOT7;ADC;CHRNA7;C1QTNF2;C1QTNF7;CKM;CKMT2;ACSM1;PSTK;CLN3;TPH2;ACOT4;CCR3;TARSL2;CDYL2;EARS2;CYP4F22;MDH1B;ADH7;AASDH;ACOT12;CPS1;GOT1L1;CPT1A;CPT1B;CPT2;AGPAT6…
positive regulation of protein metabolic process(GO Biological Process)	230	GO Biological Process	10036;10111;10188;10273;10300;10395;10533;10567;10605;10616;10643;10810;10891;10892;10911;10921;10939;11030;11047;11091;11214;11276;116496;118;1230;1236;1240;1269;1272;133396;1398;148;1490;1618;1718;182;183;1840;1906;1942;1984;2058;2064;2066;2146;2149;219402;2205;2213;2219;2247;2261;22841;2317;23474;23513;23529;23645;23710;2520;25852;25897;25950;26190;26234;26272;26509;26548;26577;2675;2690;2729;…	CHAF1A;RAD50;TNK2;STUB1;KATNB1;DLC1;ATG7;RABAC1;PAIP1;RBCK1;IGF2BP3;WASF3;PPARGC1A;MALT1;UTS2;RNPS1;AFG3L2;RBPMS;ADRM1;WDR5;AKAP13;AP1GBP1;FAM129A;ADD1;CCR1;CCR7;CMKLR1;CNR2;CNTN1;IL31RA;CRK;ADRA1A;CTGF;DAZL;DHCR24;JAG1;AGT;DTX1;EDN1;EFNA1;EIF5A;EPRS;ERBB2;ERBB4;EZH2;F2R;MTIF3;FCER1A;FCGR2B;FCN1;FGF2;FGFR3;RAB11FIP2;FLNB;ETHE1;SCRIB;CLCF1;PPP1R15A;GABARAPL1;GAST;ARMC8;RNF19A;RWDD3;FBXW2;FBXL5;FBX…
metal ion homeostasis(GO Biological Process)	321	GO Biological Process	10022;10266;10313;10316;10344;10488;10523;10544;10563;10590;10666;10686;10800;10803;1081;10874;10886;10887;1089;10911;10936;11314;11330;1139;114327;117;117194;1201;1230;123041;1231;1232;1233;1234;1235;1236;1237;1240;1241;125972;1269;128674;1325;133;133060;134;136;140;140803;148;151;1524;1585;1604;1756;1812;1814;1816;183;185;1902;1903;1906;1907;1909;2147;2149;2150;2151;219285;220002;222545;2281;22…	INSL5;RAMP2;RTN3;NMUR1;CCL26;CREB3;CHERP;PROCR;CXCL13;SCGN;CD226;CLDN16;CYSLTR1;CCR9;CGA;NMU;NPFFR2;PROKR1;CEACAM4;UTS2;GPR75;CD300A;CTRC;CHRNA7;EFHC1;ADCYAP1R1;MRGPRX2;CLN3;CCR1;SLC24A4;CCR2;CCR3;CCR4;CCR5;CCR6;CCR7;CCR8;CMKLR1;LTB4R;CALR3;CNR2;PROKR2;CORT;ADM;OTOP1;ADORA1;ADORA2B;ADORA3;TRPM6;ADRA1A;ADRA2B;CX3CR1;CYP11B2;CD55;DMD;DRD1;DRD3;DRD5;AGT;AGTR1;EDG2;EDG3;EDN1;EDN2;EDNRA;F2;F2R;F2RL1;F…
Miscellaneous(Panther Biological Process)	93	Panther Biological Process	10218;11179;11236;1179;122769;123355;127495;1448;151556;153830;158046;158787;1802;22802;23035;23143;23231;23239;23339;23507;23513;254950;255252;26150;267;27010;27332;284827;29095;30001;3060;337880;337959;337960;4034;4057;4950;50813;51388;5411;5469;55003;55054;55144;55227;55312;55379;55631;55749;55805;55914;56262;5627;56605;57554;57631;57805;6400;64708;64798;7018;7286;7380;79139;79442;79577;79705;…	ANGPTL7;ZNF277;RNF139;CLCA1;PPIL5;LRRC28;LRRC39;CSN3;GPR155;RNF145;NXNL2;RIBC1;DPH2;CLCA4;PHLPPL;LRCH1;FLJ21629;PHLPP;VPS39;LRRC8B;SCRIB;KRTAP15-1;LRRC57;RIBC2;AMFR;TPK1;ZNF638;KRTAP13-4;ORMDL2;ERO1L;HCRT;KRTAP11-1;KRTAP13-2;KRTAP13-3;LRCH4;LTF;OCLN;COPS7A;NIP7;PNN;MED1;PAK1IP1;ATG16L1;LRRC8D;LRRC1;RFK;LRRC59;LRRC40;CCAR1;LRP2BP;ERBB2IP;LRRC8A;PROS1;ERO1LB;LRRC7;LRCH2;KIAA1967;SEL1L;COPS7B;DEPDC6…
regulation of cell cycle(GO Biological Process)	617	GO Biological Process	10013;10036;10083;10084;10101;10111;10140;10142;10146;1017;10171;1018;10181;1019;10198;10199;1020;10206;1021;10210;1022;1024;1025;1026;1028;1029;10294;1030;1032;1033;10361;10393;10395;10397;10419;10445;10459;10460;10553;10574;10575;10576;10614;1063;10641;10658;10664;10726;10733;10765;10766;10769;10771;10783;10801;10899;10907;10920;10926;10927;10950;10979;10983;10987;10988;11011;1104;11056;11065;1…	HDAC6;CHAF1A;USH1C;PQBP1;NUBP2;RAD50;TOB1;AKAP9;G3BP1;CDK2;RCL1;CDK3;RBM5;CDK4;MPHOSPH9;MPHOSPH10;CDK5;TRIM13;CDK6;TOPORS;CDK7;CDK8;CDK9;CDKN1A;CDKN1C;CDKN2A;DNAJA2;CDKN2B;CDKN2D;CDKN3;NPM2;ANAPC10;DLC1;NDRG1;PRMT5;MCRS1;MAD2L2;TACC3;HTATIP2;CCT7;CCT4;CCT2;HEXIM1;CENPF;TUSC4;CUGBP1;CTCF;NUDC;PLK4;JARID1B;TOB2;PLK2;ZMYND11;NEK6;9-Sep;JTB;TXNL4A;COPS8;DBF4;SPIN1;BTG3;FERMT2;CCNI;COPS5;METAP2;TLK2;R…
response to hypoxia(GO Biological Process)	103	GO Biological Process	102;10204;10266;10397;10525;10653;10887;112399;11314;1153;133;1387;1490;152579;162515;1909;2022;2033;2034;2057;212;2170;2277;2321;2324;25950;25994;26503;283;285973;29110;3066;3240;331;338442;3491;3611;3627;3727;3741;3757;3776;3778;3909;3934;405;4088;4089;4151;4193;4282;430;4684;476;4843;4851;5024;50514;51006;51147;5176;5371;545;54541;54567;54583;55076;5562;55662;5728;57446;580;581;5888;5935;64428…	ADAM10;NUTF2;RAMP2;NDRG1;HYOU1;SPINT2;PROKR1;EGLN3;CD300A;CIRBP;ADM;CREBBP;CTGF;SCFD2;SLC16A11;EDNRA;ENG;EP300;EPAS1;EPOR;ALAS2;FABP3;FIGF;FLT1;FLT4;RWDD3;HIGD1A;SLC17A5;ANG;ATG9B;TBK1;HDAC2;HP;BIRC4;GPR109A;CYR61;ILK;CXCL10;JUND;KCNA5;KCNH2;KCNK2;KCNMA1;LAMA3;LCN2;ARNT;SMAD3;SMAD4;MB;MDM2;MIF;ASCL2;NCAM1;ATP1A1;NOS2A;NOTCH1;P2RX3;1-Dec;SLC35C2;ING4;SERPINF1;PML;ATR;DDIT4;DLL4;EGLN1;TMEM45A;PRKAA…
Actin Cytoskeleton Signaling (1dez8)(Ingenuity Pathways)	163	Ingenuity Pathways	10092;10093;10094;10095;10096;10097;10109;10152;10163;10298;10398;10451;10458;10552;10672;1072;1073;10787;10788;128239;1398;140465;1445;1729;1730;1793;1950;200576;2147;2149;2245;2247;2248;2252;2254;2255;2258;22800;22808;23191;2335;23365;23396;26230;26281;26999;2768;2885;28964;2909;324;3265;3673;3675;3676;3678;3688;3845;387;3929;3984;3985;4145;4478;4619;4620;4621;4622;4624;4625;4626;4627;4628;4629…	ARPC5;ARPC4;ARPC3;ARPC1B;ACTR3;ACTR2;ARPC2;ABI2;WASF2;PAK4;MYL9;VAV3;BAIAP2;ARPC1A;GNA13;CFL1;CFL2;NCKAP1;IQGAP2;IQGAP3;CRK;MYL6B;CSK;DIAPH1;DIAPH2;DOCK1;EGF;PIP5K3;F2;F2R;FGD1;FGF2;FGF3;FGF7;FGF9;FGF10;FGF13;RRAS2;MRAS;CYFIP1;FN1;ARHGEF12;PIP5K1C;TIAM2;FGF20;CYFIP2;GNA12;GRB2;GIT1;GRLF1;APC;HRAS;ITGA2;ITGA3;ITGA4;ITGA5;ITGB1;KRAS;RHOA;LBP;LIMK1;LIMK2;MATK;MSN;MYH1;MYH2;MYH3;MYH4;MYH6;MYH7;MYH8;M…
establishment of RNA localization(GO Biological Process)	99	GO Biological Process	10128;10189;10212;10482;10528;10541;10657;10762;10772;10921;11097;11165;11260;11269;11338;129401;1984;22794;22916;23039;23165;23225;23279;23293;2332;23381;23511;23636;26019;26993;2733;29107;29118;30000;3069;3087;3181;3267;348995;3842;4116;4141;4686;4927;4928;51808;53371;54847;55110;55308;55677;5569;55706;55746;55916;55998;56000;56001;57122;57187;57510;5903;59343;5976;6311;64783;64901;65109;65110;…	LRPPRC;THOC4;DDX39;NXF1;NOL5A;ANP32B;KHDRBS1;NUP50;FUSIP1;RNPS1;NUPL2;NUDT3;XPOT;DDX19B;U2AF2;NUP35;EIF5A;CASC3;NCBP2;XPO7;NUP205;NUP210;NUP160;SMG6;FMR1;SMG5;NUP188;NUP62;UPF2;AKAP8L;GLE1;NXT1;DDX25;TNPO2;HDLBP;HHEX;HNRNPA2B1;HRB;NUP43;TNPO1;MAGOH;MARS;NCBP1;NUP88;NUP98;RNUXA;NUP54;SIDT1;MAGOHB;DDX19A;IWS1;PKIA;TMEM48;NUP133;NXT2;NXF5;NXF3;NXF2;NUP107;THOC2;XPO5;RANBP2;SENP2;UPF1;ATXN2;RBM15;RAN…
RNA transport(GO Biological Process)	99	GO Biological Process	10128;10189;10212;10482;10528;10541;10657;10762;10772;10921;11097;11165;11260;11269;11338;129401;1984;22794;22916;23039;23165;23225;23279;23293;2332;23381;23511;23636;26019;26993;2733;29107;29118;30000;3069;3087;3181;3267;348995;3842;4116;4141;4686;4927;4928;51808;53371;54847;55110;55308;55677;5569;55706;55746;55916;55998;56000;56001;57122;57187;57510;5903;59343;5976;6311;64783;64901;65109;65110;…	LRPPRC;THOC4;DDX39;NXF1;NOL5A;ANP32B;KHDRBS1;NUP50;FUSIP1;RNPS1;NUPL2;NUDT3;XPOT;DDX19B;U2AF2;NUP35;EIF5A;CASC3;NCBP2;XPO7;NUP205;NUP210;NUP160;SMG6;FMR1;SMG5;NUP188;NUP62;UPF2;AKAP8L;GLE1;NXT1;DDX25;TNPO2;HDLBP;HHEX;HNRNPA2B1;HRB;NUP43;TNPO1;MAGOH;MARS;NCBP1;NUP88;NUP98;RNUXA;NUP54;SIDT1;MAGOHB;DDX19A;IWS1;PKIA;TMEM48;NUP133;NXT2;NXF5;NXF3;NXF2;NUP107;THOC2;XPO5;RANBP2;SENP2;UPF1;ATXN2;RBM15;RAN…
regulation of phosphorylation(GO Biological Process)	284	GO Biological Process	10010;10023;10111;10188;1026;1027;1029;1030;1031;1032;10401;10459;10645;10666;10810;10911;10926;11030;11072;11146;11156;11183;11198;11214;11314;114883;116496;121268;1215;1232;1236;1240;1265;1270;133396;134;136;1398;140;146956;148;1490;151;152831;154;1616;1795;183;1846;1906;1909;1942;1950;1956;2043;2051;2064;2066;2149;2205;2213;2247;2255;2261;22853;22933;22943;23239;23365;23463;23529;23770;2395;25…	TANK;FRAT1;RAD50;TNK2;CDKN1A;CDKN1B;CDKN2A;CDKN2B;CDKN2C;CDKN2D;PIAS3;MAD2L2;CAMKK2;CD226;WASF3;UTS2;DBF4;RBPMS;DUSP14;GLMN;PTP4A3;MAP4K5;SUPT16H;AKAP13;CD300A;OSBPL9;FAM129A;RHEBL1;CMA1;CCR3;CCR7;CMKLR1;CNN2;CNTF;IL31RA;ADORA1;ADORA2B;CRK;ADORA3;EME1;ADRA1A;CTGF;ADRA2B;KLB;ADRB2;DAXX;DOCK3;AGT;DUSP4;EDN1;EDNRA;EFNA1;EGF;EGFR;EPHA4;EPHB6;ERBB2;ERBB4;F2R;FCER1A;FCGR2B;FGF2;FGF10;FGFR3;LMTK2;SIRT2;…
GM-CSF Signaling (xy6k)(Ingenuity Pathways)	57	Ingenuity Pathways	10000;10399;1154;1437;1438;2002;207;208;2113;22800;22808;2885;3055;3265;3717;3845;4067;4893;5286;5287;5288;5289;5290;5291;5292;5293;5294;5295;5296;5530;5532;5533;5534;5535;5579;5594;5595;5604;5605;5781;5894;595;597;598;6237;6464;6654;6655;6772;6774;6777;815;816;817;818;8503;861	AKT3;GNB2L1;CISH;CSF2;CSF2RA;ELK1;AKT1;AKT2;ETS1;RRAS2;MRAS;GRB2;HCK;HRAS;JAK2;KRAS;LYN;NRAS;PIK3C2A;PIK3C2B;PIK3C2G;PIK3C3;PIK3CA;PIK3CB;PIM1;PIK3CD;PIK3CG;PIK3R1;PIK3R2;PPP3CA;PPP3CB;PPP3CC;PPP3R1;PPP3R2;PRKCB1;MAPK1;MAPK3;MAP2K1;MAP2K2;PTPN11;RAF1;CCND1;BCL2A1;BCL2L1;RRAS;SHC1;SOS1;SOS2;STAT1;STAT3;STAT5B;CAMK2A;CAMK2B;CAMK2D;CAMK2G;PIK3R3;RUNX1
cytokinesis(GO Biological Process)	90	GO Biological Process	10112;10142;10171;10382;10398;10459;10542;1069;1072;10726;10801;11021;11064;11258;116840;1263;126308;140609;148932;1616;1730;1894;205564;23594;23603;24137;29127;29954;3054;332;3357;347733;3619;3646;3984;402;4627;4628;4646;4682;4735;51003;51203;51514;5292;5414;54434;54443;5501;55165;55233;55872;55909;55920;55958;55964;56604;585;5885;5921;59286;6093;6500;675;6793;6795;7247;7277;7813;79053;79400;798…	KIF20A;AKAP9;RCL1;TUBB4;MYL9;MAD2L2;HBXIP;CETN2;CFL1;NUDC;9-Sep;RAB35;CEP110;DCTN3;CNTROB;PLK3;MOBKL2A;NEK7;MOBKL2C;DAXX;DIAPH2;ECT2;SENP5;ORC6L;CORO1C;KIF4A;RACGAP1;POMT2;HCFC1;BIRC5;HTR2B;TUBB2B;INCENP;EIF3E;LIMK1;ARL2;MYH9;MYH10;MYO6;NUBP1;2-Sep;MED31;NUSAP1;DTL;PIM1;4-Sep;SSH1;ANLN;PPP1CC;CEP55;MOBKL1B;PBK;BIN3;RCC2;KLHL9;3-Sep;TUBB4Q;BBS4;RAD21;RASA1;UBL5;ROCK1;SKP1;BRCA2;STK10;AURKC;TSN;TUB…
regulation of neurotransmitter levels(GO Biological Process)	73	GO Biological Process	10003;10497;10887;1103;1136;1143;1201;132204;136319;1488;1812;2055;223;22859;22871;22999;2346;23546;23557;2555;2571;2572;2596;26090;2644;2668;27345;28968;29091;3062;3778;3779;3953;4803;4842;5037;51552;55327;5538;56952;57030;57084;5733;57406;5864;60482;63874;6506;6507;6529;6530;6532;6570;6571;6581;6616;6622;6812;6814;6844;6855;6860;773;7915;8224;84231;8573;90134;9342;93664;9600;9783;9899	NAALAD2;UNC13B;PROKR1;CHAT;CHRNA3;CHRNB4;CLN3;SYNPR;MTPN;CTBP2;DRD1;CLN8;ALDH9A1;LPHN1;NLGN1;RIMS1;FOLH1;SYNGR4;SNAPIN;GABRA2;GAD1;GAD2;GAP43;ABHD12;GCHFR;GDNF;KCNMB4;SLC6A16;STXBP6;HCRTR2;KCNMA1;KCNMB1;LEPR;NGF;NOS1;PEBP1;RAB14;LIN7C;PPT1;PRTFDC1;SLC17A7;SLC17A6;PTGER3;ABHD6;RAB3A;SLC5A7;ABHD4;SLC1A2;SLC1A3;SLC6A1;SLC6A2;SLC6A4;SLC18A1;SLC18A2;SLC22A3;SNAP25;SNCA;STXBP1;STXBP3;VAMP2;SYP;SYT4;CAC…
blood coagulation(GO Biological Process)	136	GO Biological Process	10130;10365;10516;10544;10630;10653;10666;10672;11234;118;1207;1281;130749;135;1361;1401;1410;1462;154807;1906;2043;2047;2147;2149;2150;2151;2152;2153;2155;2157;2158;2159;2160;2162;2165;2200;2202;2243;2266;22915;22918;239;2677;27040;2768;2776;2811;2814;3001;3026;3053;307;308;3082;3172;3257;3269;3273;350;3586;3588;3589;3673;3690;375033;3818;3827;3848;3998;4018;4067;4254;4312;4316;4485;462;5023;502…	PDIA6;KLF2;FBLN5;PROCR;PDPN;SPINT2;CD226;GNA13;HPS5;ADD1;CLNS1A;COL3A1;CPO;ADORA2A;CPB2;CRP;CRYAB;VCAN;VKORC1L1;EDN1;EPHA4;EPHB1;F2;F2R;F2RL1;F2RL2;F3;F5;F7;F8;F9;F10;F11;F13A1;F13B;FBN1;EFEMP1;FGA;FGG;MMRN1;CD93;ALOX12;GGCX;LAT;GNA12;GNAQ;GP1BA;GP5;GZMA;HABP2;SERPIND1;ANXA4;ANXA5;HGF;HNF4A;HPS1;HRH1;HRG;APOH;IL10;IL10RB;IL11;ITGA2;ITGB3;PEAR1;KLKB1;KNG1;KRT1;LMAN1;LPA;LYN;KITLG;MMP1;MMP7;MST1;SE…
organic acid metabolic process(GO Biological Process)	484	GO Biological Process	10005;10020;10056;10157;10166;10229;10249;10295;10327;10352;1036;10362;10394;10434;10449;10455;10554;10555;10588;10630;10667;10797;10800;10873;10891;10965;10993;11000;11019;11068;11167;11232;11240;112487;11254;112817;11313;11332;113451;1139;114898;114905;1158;1160;116285;118672;1201;121278;122970;1232;123283;124359;124454;126410;130752;131;132949;134526;1373;137362;1374;1375;1376;137964;1401;1408…	ACOT8;GNE;FARSB;AASS;SLC25A15;COQ7;GLYAT;BCKDK;AKR1A1;WARS2;CDO1;HMG20B;PRG3;LYPLA1;ACAA2;PECI;AGPAT1;AGPAT2;MTHFS;PDPN;FARS2;MTHFD2;CYSLTR1;ME3;PPARGC1A;ACOT2;SDS;SLC27A3;LIAS;CYB561D2;FSTL1;POLG2;PADI2;C14orf126;SLC6A14;C10orf65;LYPLA2;ACOT7;ADC;CHRNA7;C1QTNF2;C1QTNF7;CKM;CKMT2;ACSM1;PSTK;CLN3;TPH2;ACOT4;CCR3;TARSL2;CDYL2;EARS2;CYP4F22;MDH1B;ADH7;AASDH;ACOT12;CPS1;GOT1L1;CPT1A;CPT1B;CPT2;AGPAT6…
Long-term depression(KEGG Pathways)	71	KEGG Pathways	10672;10842;1392;23236;26279;2767;2768;2770;2771;2773;2775;2776;2778;2890;2891;2892;2911;2915;2977;2982;2983;2984;2986;3000;30814;3265;3479;3480;369;3708;3709;3710;3845;4067;4842;4843;4881;4882;4893;50487;5319;5320;5321;5322;5330;5331;5332;5515;5516;5518;5519;5520;5521;5522;5578;5579;5582;5592;5593;5594;5595;5604;5605;5894;6261;64600;673;773;81579;8398;84647	GNA13;C7orf16;CRH;PLCB1;PLA2G2D;GNA11;GNA12;GNAI1;GNAI2;GNAI3;GNAO1;GNAQ;GNAS;GRIA1;GRIA2;GRIA3;GRM1;GRM5;GUCY1A2;GUCY1A3;GUCY1B3;GUCY2C;GUCY2F;GUCY2D;PLA2G2E;HRAS;IGF1;IGF1R;ARAF;ITPR1;ITPR2;ITPR3;KRAS;LYN;NOS1;NOS2A;NPR1;NPR2;NRAS;PLA2G3;PLA2G1B;PLA2G2A;PLA2G4A;PLA2G5;PLCB2;PLCB3;PLCB4;PPP2CA;PPP2CB;PPP2R1A;PPP2R1B;PPP2R2A;PPP2R2B;PPP2R2C;PRKCA;PRKCB1;PRKCG;PRKG1;PRKG2;MAPK1;MAPK3;MAP2K1;MAP2K2…
lipid metabolic process(GO Biological Process)	765	GO Biological Process	10005;10026;10087;10136;10170;10202;10226;10249;10273;10280;10350;10390;10394;10396;1040;10400;10402;10434;10449;10455;10554;10555;10577;10588;10630;10654;10682;10699;1071;10800;10825;10826;10858;10886;10891;10908;10917;10924;10930;10948;10965;11000;11001;11041;1109;11119;11120;11161;11167;1119;11253;112724;113026;11313;11332;1139;114876;114879;114880;114882;114883;114884;114885;114898;1149;11490…	ACOT8;PIGK;COL4A3BP;ELA3A;DHRS9;DHRS2;M6PRBP1;GLYAT;STUB1;OPRS1;ABCA9;CEPT1;PRG3;ATP8A1;CDS1;PEMT;ST3GAL6;LYPLA1;ACAA2;PECI;AGPAT1;AGPAT2;NPC2;MTHFS;PDPN;PMVK;EBP;CORIN;CETP;CYSLTR1;NEU3;C5orf4;CYP46A1;NPFFR2;PPARGC1A;PNPLA6;BTNL3;SMPDL3A;APOBEC2;STARD3;ACOT2;SLC27A3;SLC27A2;B3GNT1;AKR1C4;BTN3A1;BTN2A1;C14orf1;FSTL1;CHKA;MAN1B1;RDH13;PLCD3;LYPLA2;ACOT7;CHRNA7;OSBPL1A;OSBPL5;OSBPL6;OSBPL8;OSBPL9;O…
Development_A3 receptor signaling(GeneGo Pathways)	64	GeneGo Pathways	10000;10681;107;1147;140;1499;2002;207;208;2185;23236;2767;2770;2771;2773;2775;2776;2783;2786;2787;2791;2793;2885;2932;3265;3551;3708;3709;3710;4609;4790;4791;4792;5170;5290;5291;5293;5294;5330;5331;5332;5566;5567;5568;5573;5576;5577;5581;5594;5595;55970;5604;5605;5894;5923;59345;595;5966;5970;6464;6654;6655;6774;6934	AKT3;GNB5;ADCY1;CHUK;ADORA3;CTNNB1;ELK1;AKT1;AKT2;PTK2B;PLCB1;GNA11;GNAI1;GNAI2;GNAI3;GNAO1;GNAQ;GNB2;GNG4;GNG5;GNG11;GNGT2;GRB2;GSK3B;HRAS;IKBKB;ITPR1;ITPR2;ITPR3;MYC;NFKB1;NFKB2;NFKBIA;PDPK1;PIK3CA;PIK3CB;PIK3CD;PIK3CG;PLCB2;PLCB3;PLCB4;PRKACA;PRKACB;PRKACG;PRKAR1A;PRKAR2A;PRKAR2B;PRKCE;MAPK1;MAPK3;GNG12;MAP2K1;MAP2K2;RAF1;RASGRF1;GNB4;CCND1;REL;RELA;SHC1;SOS1;SOS2;STAT3;TCF7L2
IL1-mediated signaling events(NCI_NATURE Pathways)	195	NCI_NATURE Pathways	1387;5970;4209;7514;3552;3559;3458;1843;5578;5578;5592;7189;10891;11261;1540;10971;10971;1437;5581;6416;5588;5588;2664;4790;3576;8061;23118;5608;7391;11213;7867;3554;8517;5606;1959;5063;5899;7525;3654;2810;3662;2625;994;2534;9020;836;836;5966;7529;2033;7533;5898;353376;5770;3726;8569;5894;79589;7850;3932;3932;51135;5584;8550;4214;8986;2005;1960;1432;1432;1432;4792;10454;356;3315;23770;4286;3838;7…	CREBBP;RELA;MEF2D;XPO1;IL1A;IL2RA;IFNG;DUSP1;PRKCA;PRKCA;PRKG1;TRAF6;PPARGC1A;SLC9A1BP;CYLD;YWHAQ;YWHAQ;CSF2;PRKCE;MAP2K4;PRKCQ;PRKCQ;GDI1;NFKB1;IL8;FOSL1;MAP3K7IP2;MAP2K6;USF1;IRAK3;MAPKAPK3;IL1R1;IKBKG;MAP2K3;EGR2;PAK3;RALB;YES1;IRAK1;SFN;IRF4;GATA3;CDC25B;FYN;MAP3K14;CASP3;CASP3;REL;YWHAB;EP300;YWHAH;RALA;TICAM2;PTPN1;JUNB;MKNK1;RAF1;RNF128;IL1R2;LCK;LCK;IRAK4;PRKCI;MAPKAPK5;MAP3K1;RPS6KA4;ELK…
Inositol Phosphate Metabolism (dt2)(Ingenuity Pathways)	120	Ingenuity Pathways	1017;1019;1020;1021;1022;1024;113026;114971;117283;1326;1452;1453;1612;1760;1859;200576;204851;206426;208;22876;23203;23228;23236;23396;253430;27124;2868;2869;2870;2923;3612;3613;3628;3631;3633;3635;3636;3654;369;3707;3984;3985;4117;4293;472;4751;4952;5058;5062;5063;51196;5129;51447;51763;5286;5287;5288;5289;5290;5291;5292;5293;5294;5295;5296;5297;5298;5305;5330;5331;5332;5333;5334;5335;5336;5347…	CDK2;CDK4;CDK5;CDK6;CDK7;CDK8;PLCD3;PTPMT1;IHPK3;MAP3K8;CSNK1A1;CSNK1D;DAPK1;DMPK;DYRK1A;PIP5K3;HIPK1;MGC26597;AKT2;INPP5F;PMPCA;PLCL2;PLCB1;PIP5K1C;IPMK;PIB5PA;GRK4;GRK5;GRK6;PDIA3;IMPA1;IMPA2;INPP1;INPP4A;INPP5B;INPP5D;INPPL1;IRAK1;ARAF;ITPKB;LIMK1;LIMK2;MAK;MAP3K9;ATM;NEK2;OCRL;PAK1;PAK2;PAK3;PLCE1;PCTK3;IHPK2;SKIP;PIK3C2A;PIK3C2B;PIK3C2G;PIK3C3;PIK3CA;PIK3CB;PIM1;PIK3CD;PIK3CG;PIK3R1;PIK3R2;P…
protein amino acid lipidation(GO Biological Process)	51	GO Biological Process	10026;10533;1121;1122;128869;19;2057;2339;2342;23556;23746;2641;284098;29801;4547;4836;51114;51125;51304;51604;5229;5277;5279;5281;5283;5329;54503;54872;54965;55650;5875;5876;79844;79929;80055;80235;83734;84243;84720;84992;8733;8813;8818;9091;930;93183;9374;9397;94005;9487;9488	PIGK;ATG7;CHM;CHML;PIGU;ABCA1;EPOR;FNTA;FNTB;PIGN;AIPL1;GCG;PIGW;ZDHHC8;MTTP;NMT1;ZDHHC9;GOLGA7;ZDHHC3;PIGT;PGGT1B;PIGA;PIGC;PIGF;PIGH;PLAUR;ZDHHC13;PIGG;PIGX;PIGV;RABGGTA;RABGGTB;ZDHHC11;MAP6D1;ISPD3024;PIGZ;ATG10;ZDHHC18;PIGO;PIGY;GPAA1;DPM1;DPM2;PIGQ;CD19;PIGM;PPT2;NMT2;PIGS;PIGL;PIGB
lipoprotein biosynthetic process(GO Biological Process)	51	GO Biological Process	10026;10533;1121;1122;128869;19;2057;2339;2342;23556;23746;2641;284098;29801;4547;4836;51114;51125;51304;51604;5229;5277;5279;5281;5283;5329;54503;54872;54965;55650;5875;5876;79844;79929;80055;80235;83734;84243;84720;84992;8733;8813;8818;9091;930;93183;9374;9397;94005;9487;9488	PIGK;ATG7;CHM;CHML;PIGU;ABCA1;EPOR;FNTA;FNTB;PIGN;AIPL1;GCG;PIGW;ZDHHC8;MTTP;NMT1;ZDHHC9;GOLGA7;ZDHHC3;PIGT;PGGT1B;PIGA;PIGC;PIGF;PIGH;PLAUR;ZDHHC13;PIGG;PIGX;PIGV;RABGGTA;RABGGTB;ZDHHC11;MAP6D1;ISPD3024;PIGZ;ATG10;ZDHHC18;PIGO;PIGY;GPAA1;DPM1;DPM2;PIGQ;CD19;PIGM;PPT2;NMT2;PIGS;PIGL;PIGB
Inhibition of apoptosis(Panther Biological Process)	97	Panther Biological Process	10000;10014;10017;10110;10892;112401;1154;115708;1438;1603;2066;207;208;23017;23678;23770;26574;2668;29949;3065;3066;329;330;331;332;3442;3443;3445;3447;3455;3456;3458;3480;3563;3567;3569;3574;3581;3586;3596;3600;3643;3645;374407;4170;4193;4194;4602;4603;4605;4671;4790;4791;51564;5197;5286;5287;5288;5290;5291;5293;5294;53834;55006;55869;56848;57099;57448;58484;5966;597;5970;598;599;6013;6019;627;…	AKT3;HDAC5;BCL2L10;SGK2;MALT1;BIRC8;CISH;C14orf172;CSF2RA;DAD1;ERBB4;AKT1;AKT2;FAIM2;SGK3;FKBP8;AATF;GDNF;IL19;HDAC1;HDAC2;BIRC2;BIRC3;BIRC4;BIRC5;IFNA5;IFNA6;IFNA8;IFNA13;IFNAR2;IFNB1;IFNG;IGF1R;IL3RA;IL5;IL6;IL7;IL9R;IL10;IL13;IL15;INSR;INSRR;DNAJB13;MCL1;MDM2;MDM4;MYB;MYBL1;MYBL2;NAIP;NFKB1;NFKB2;HDAC7A;PF4V1;PIK3C2A;PIK3C2B;PIK3C2G;PIK3CA;PIK3CB;PIK3CD;PIK3CG;FGFRL1;FLJ20628;HDAC8;SPHK2;AVEN;…
mRNA export from nucleus(GO Biological Process)	52	GO Biological Process	10128;10189;10212;10482;10541;10772;10921;11097;11165;11269;11338;1984;22916;23279;23293;23381;26019;26993;2733;29118;30000;3087;3267;3842;4116;4686;4928;55308;55677;5569;55746;55916;55998;56000;56001;57122;57187;5976;64783;65109;65110;6626;7175;7307;7919;8021;8106;84321;8480;9444;9887;9939	LRPPRC;THOC4;DDX39;NXF1;ANP32B;FUSIP1;RNPS1;NUPL2;NUDT3;DDX19B;U2AF2;EIF5A;NCBP2;NUP160;SMG6;SMG5;UPF2;AKAP8L;GLE1;DDX25;TNPO2;HHEX;HRB;TNPO1;MAGOH;NCBP1;NUP98;DDX19A;IWS1;PKIA;NUP133;NXT2;NXF5;NXF3;NXF2;NUP107;THOC2;UPF1;RBM15;UPF3B;UPF3A;SNRPA;TPR;U2AF1;BAT1;NUP214;PABPN1;THOC3;RAE1;QKI;SMG7;RBM8A
Beta oxidation of butanoyl-CoA to acetyl-CoA(REACTOME Pathways)	66	REACTOME Pathways	4704;506;4718;4722;4729;4698;4712;1329;4716;4701;7384;539;4714;4719;1340;4708;54539;509;4726;7386;4694;515;1537;4696;522;4728;7381;4705;27089;9551;4709;7352;7385;4717;55967;2110;498;1892;1349;4710;51079;513;7388;3033;4715;10975;2108;10632;4731;4702;4713;1351;10476;1327;9167;4706;4695;4725;29796;514;1337;4697;4711;521;4700;4720	NDUFA9;ATP5B;NDUFC2;NDUFS3;NDUFV2;NDUFA5;NDUFB6;COX5B;NDUFB10;NDUFA7;UQCRC1;ATP5O;NDUFB8;NDUFS1;COX6B1;NDUFB2;NDUFB11;ATP5C1;NDUFS6;UQCRFS1;NDUFA1;ATP5F1;CYC1;NDUFA3;ATP5J;NDUFS8;UQCRB;NDUFA10;UQCRQ;ATP5J2;NDUFB3;UCP3;UQCRC2;NDUFC1;NDUFA12;ETFDH;ATP5A1;ECHS1;COX7B;NDUFB4;NDUFA13;ATP5D;UQCRH;HADH;NDUFB9;UQCR;ETFA;ATP5L;NDUFV3;NDUFA8;NDUFB7;COX8A;ATP5H;COX4I1;COX7A2L;NDUFAB1;NDUFA2;NDUFS5;HSPC119;A…
positive regulation of protein modification process(GO Biological Process)	138	GO Biological Process	10036;10111;10188;10273;10395;10533;10567;10616;10810;10891;10892;10911;11030;11091;11214;1240;133396;1398;148;1718;1840;1906;1942;2064;2066;2146;2205;2213;2247;2261;23474;23529;23645;23710;2520;25897;25950;26234;26509;26548;2675;2690;285;2920;2935;29949;3059;3273;331;3553;3558;3562;3569;3589;3592;3597;3643;3717;3718;3757;3973;4015;4067;4159;4254;4867;5021;50507;50604;50616;51094;51147;5119;51206…	CHAF1A;RAD50;TNK2;STUB1;DLC1;ATG7;RABAC1;RBCK1;WASF3;PPARGC1A;MALT1;UTS2;RBPMS;WDR5;AKAP13;CMKLR1;IL31RA;CRK;ADRA1A;DHCR24;DTX1;EDN1;EFNA1;ERBB2;ERBB4;EZH2;FCER1A;FCGR2B;FGF2;FGFR3;ETHE1;CLCF1;PPP1R15A;GABARAPL1;GAST;RNF19A;RWDD3;FBXL5;FER1L3;ITGB1BP2;GFRA2;GHR;ANGPT2;CXCL2;GSPT1;IL19;HCLS1;HRG;BIRC4;IL1B;IL2;IL3;IL6;IL11;IL12A;IL13RA1;INSR;JAK2;JAK3;KCNH2;LHCGR;LOX;LYN;MC3R;KITLG;NPHP1;OXTR;NOX4…
Neurotrophin TRK Signaling (cir)(Ingenuity Pathways)	55	Ingenuity Pathways	10253;10488;10818;1386;148327;207;22800;22808;2353;2549;2885;3265;3725;3817;3845;4217;4803;4893;4908;4914;4915;4916;5170;5286;5287;5288;5289;5290;5291;5293;5294;5295;5296;5335;5594;5595;5599;5604;5605;5606;5607;5608;5609;5781;5894;6195;6237;627;6416;6464;6654;6655;8503;9586;998	SPRY2;CREB3;FRS2;ATF2;CREB3L4;AKT1;RRAS2;MRAS;FOS;GAB1;GRB2;HRAS;JUN;KLK2;KRAS;MAP3K5;NGF;NRAS;NTF3;NTRK1;NTRK2;NTRK3;PDPK1;PIK3C2A;PIK3C2B;PIK3C2G;PIK3C3;PIK3CA;PIK3CB;PIK3CD;PIK3CG;PIK3R1;PIK3R2;PLCG1;MAPK1;MAPK3;MAPK8;MAP2K1;MAP2K2;MAP2K3;MAP2K5;MAP2K6;MAP2K7;PTPN11;RAF1;RPS6KA1;RRAS;BDNF;MAP2K4;SHC1;SOS1;SOS2;PIK3R3;CREB5;CDC42
regulation of JNK cascade(GO Biological Process)	57	GO Biological Process	10114;1028;10298;10539;11124;11183;122769;1401;1540;171392;1845;1906;2039;2051;23162;23263;259;27242;2745;28996;29969;331;3553;3562;4221;4293;4294;4615;50488;51347;51384;51562;55070;5531;56940;57142;5911;5920;6014;60401;64853;6714;6885;7098;7099;7124;7164;80342;8312;84817;85477;8717;8792;928;9344;939;9855	HIPK3;CDKN1C;PAK4;GLRX3;FAF1;MAP4K5;PPIL5;CRP;CYLD;ZNF675;DUSP3;EDN1;EPB49;EPHB6;MAPK8IP3;MCF2L;AMBP;TNFRSF21;GLRX;HIPK2;MDFIC;BIRC4;IL1B;IL3;MEN1;MAP3K9;MAP3K10;MYD88;MINK1;TAOK3;WNT16;MBIP;DET1;PPP4C;DUSP22;RTN4;RAP2A;RARRES3;RIT2;EDA2R;C1orf80;SRC;MAP3K7;TLR3;TLR4;TNF;TPD52L1;TRAF3IP3;AXIN1;TXNDC17;SCIN;TRADD;TNFRSF11A;CD9;TAOK2;CD27;FARP2
muscle cell differentiation(GO Biological Process)	82	GO Biological Process	10150;10529;10911;11146;114781;182;2069;2317;23345;25776;27086;27302;30000;3225;3265;34;3475;3479;3486;3679;3756;3759;3845;3956;4088;4154;4303;4593;4624;4625;4627;4629;4633;4654;4756;4842;4851;4892;4893;50804;51192;51517;53339;5340;55796;57496;57591;58529;5925;5948;6237;6256;6272;6300;652;6604;6926;6934;70;7111;7248;7273;7412;7471;79727;8038;8048;8291;84033;8434;84665;84675;8502;859;8912;90;905;9…	MBNL2;NEBL;UTS2;GLMN;BTBD9;JAG1;EREG;FLNB;SYNE1;CBY1;FOXP1;BMP10;TNPO2;HOXC9;HRAS;ACADM;IFRD1;IGF1;IGFBP3;ITGA7;KCNH1;KCNJ2;KRAS;LGALS1;SMAD3;MBNL1;FOXO4;MUSK;MYH6;MYH7;MYH9;MYH11;MYL2;MYOD1;NEO1;NOS1;NOTCH1;NRAP;NRAS;MYEF2;CKLF;NCKIPSD;BTBD1;PLG;MBNL3;MKL2;MKL1;MYOZ1;RB1;RBP2;RRAS;RXRA;SORT1;MAPK12;BMP4;SMARCD3;TBX3;TCF7L2;ACTC1;TMOD1;TSC1;TTN;VCAM1;WNT1;LIN28;ADAM12;CSRP3;DYSF;OBSCN;RECK;MYPN;T…
T cell receptor signaling pathway(KEGG Pathways)	81	KEGG Pathways	10000;10125;1019;10298;10451;10725;10892;11261;1147;1326;1437;1493;207;208;2353;2534;27040;2885;3265;3458;3551;3558;3567;3586;3702;3725;3845;387;3932;3937;4690;4772;4775;4790;4791;4792;4893;5058;5062;5063;5163;5290;5291;5293;5294;5295;5296;5335;5530;5532;5533;5534;5535;5588;56924;57144;5777;5788;6654;6655;7006;7124;7409;7410;7535;8503;8517;867;868;8915;9020;915;916;917;919;920;926;940;9402;959;998	AKT3;RASGRP1;CDK4;PAK4;VAV3;NFAT5;MALT1;SLC9A1BP;CHUK;MAP3K8;CSF2;CTLA4;AKT1;AKT2;FOS;FYN;LAT;GRB2;HRAS;IFNG;IKBKB;IL2;IL5;IL10;ITK;JUN;KRAS;RHOA;LCK;LCP2;NCK1;NFATC1;NFATC3;NFKB1;NFKB2;NFKBIA;NRAS;PAK1;PAK2;PAK3;PDK1;PIK3CA;PIK3CB;PIK3CD;PIK3CG;PIK3R1;PIK3R2;PLCG1;PPP3CA;PPP3CB;PPP3CC;PPP3R1;PPP3R2;PRKCQ;PAK6;PAK7;PTPN6;PTPRC;SOS1;SOS2;TEC;TNF;VAV1;VAV2;ZAP70;PIK3R3;IKBKG;CBL;CBLB;BCL10;MAP3K14;…
Development_PIP3 signaling in cardiac myocytes(GeneGo Pathways)	63	GeneGo Pathways	10000;10672;10681;10971;1978;207;208;2309;2475;2549;2768;2783;2786;2787;2791;2793;2810;2885;2931;2932;2997;3265;3480;3643;3667;4233;4609;5170;5290;5291;5293;5294;5295;5296;5590;55970;56288;572;5728;5770;59345;595;598;6009;6194;6195;6196;6197;6198;6464;6654;6655;7248;7249;7529;7531;7532;7533;84612;8503;894;896;998	AKT3;GNA13;GNB5;YWHAQ;EIF4EBP1;AKT1;AKT2;FOXO3;FRAP1;GAB1;GNA12;GNB2;GNG4;GNG5;GNG11;GNGT2;SFN;GRB2;GSK3A;GSK3B;GYS1;HRAS;IGF1R;INSR;IRS1;MET;MYC;PDPK1;PIK3CA;PIK3CB;PIK3CD;PIK3CG;PIK3R1;PIK3R2;PRKCZ;GNG12;PARD3;BAD;PTEN;PTPN1;GNB4;CCND1;BCL2L1;RHEB;RPS6;RPS6KA1;RPS6KA2;RPS6KA3;RPS6KB1;SHC1;SOS1;SOS2;TSC1;TSC2;YWHAB;YWHAE;YWHAG;YWHAH;PARD6B;PIK3R3;CCND2;CCND3;CDC42
Development_Endothelin-1/EDNRA signaling(GeneGo Pathways)	68	GeneGo Pathways	10000;107;108;109;111;112;113;114;115;1432;1499;1906;1909;196883;2002;207;208;2185;2767;2770;2771;2773;2775;2776;2778;2885;2932;3265;3708;3709;3710;4214;4216;4879;5290;5291;5293;5295;5296;5331;5580;5581;5594;5595;5599;5601;5602;5604;5605;5608;5894;595;6416;6464;6654;6655;6714;6934;801;805;808;815;816;817;818;8503;9855;998	AKT3;ADCY1;ADCY2;ADCY3;ADCY5;ADCY6;ADCY7;ADCY8;ADCY9;MAPK14;CTNNB1;EDN1;EDNRA;ADCY4;ELK1;AKT1;AKT2;PTK2B;GNA11;GNAI1;GNAI2;GNAI3;GNAO1;GNAQ;GNAS;GRB2;GSK3B;HRAS;ITPR1;ITPR2;ITPR3;MAP3K1;MAP3K4;NPPB;PIK3CA;PIK3CB;PIK3CD;PIK3R1;PIK3R2;PLCB3;PRKCD;PRKCE;MAPK1;MAPK3;MAPK8;MAPK9;MAPK10;MAP2K1;MAP2K2;MAP2K6;RAF1;CCND1;MAP2K4;SHC1;SOS1;SOS2;SRC;TCF7L2;CALM1;CALM2;CALM3;CAMK2A;CAMK2B;CAMK2D;CAMK2G;PIK3R3…
positive regulation of transferase activity(GO Biological Process)	404	GO Biological Process	10159;1020;10298;10333;10392;10454;10461;10539;10550;10563;10595;10645;10673;10746;10800;10818;10887;10892;10911;10936;11124;11171;11183;11184;11214;112744;11275;1136;1139;114609;114898;1154;12;121268;1215;121536;1232;1235;1236;1240;1241;1265;1269;128674;134;136;1395;1398;140;1401;1445;151;1524;154;1540;1606;1607;1608;160851;1616;1814;183;1855;1859;1906;1907;1908;1909;1950;1956;2004;2039;2047;205…	ATP6AP2;CDK5;PAK4;TLR6;NOD1;MAP3K7IP1;MERTK;GLRX3;ARL6IP5;CXCL13;ERN2;CAMKK2;TNFSF13B;MAP3K2;CYSLTR1;FRS2;PROKR1;MALT1;UTS2;GPR75;FAF1;STRAP;MAP4K5;MAP4K1;AKAP13;IL17F;KLHL2;CHRNA3;CHRNA7;TIRAP;C1QTNF2;CISH;SERPINA3;RHEBL1;CMA1;AEBP2;CCR3;CCR6;CCR7;CMKLR1;LTB4R;CNN2;CNR2;PROKR2;ADORA1;ADORA2B;CRHR2;CRK;ADORA3;CRP;CSK;ADRA2B;CX3CR1;ADRB2;CYLD;DGKA;DGKB;DGKG;DGKH;DAXX;DRD3;AGT;DVL1;DYRK1A;EDN1;EDN2…
positive regulation of transport(GO Biological Process)	158	GO Biological Process	10072;10392;10523;10666;10673;1080;10913;10982;11146;112744;114548;114898;117;1241;124912;1263;1269;128240;136;148;152189;156;1812;1908;197;2149;2205;2207;2255;22900;22916;2331;23327;23513;23529;23586;23705;2520;255738;2580;25924;260434;26119;26277;2691;2692;283;285;2857;2911;2925;306;3060;3082;30844;3269;338557;342510;3458;3460;350;353514;355;3558;3563;3586;3604;3702;387;3953;4088;4210;4646;4925…	DPP3;NOD1;CHERP;CD226;TNFSF13B;CFTR;EDAR;MAPRE2;GLMN;IL17F;NLRP3;C1QTNF2;ADCYAP1R1;LTB4R;SPACA3;PLK3;CNR2;APOA1BP;ADORA2B;ADRA1A;CMTM8;ADRBK1;DRD1;EDN3;AHSG;F2R;FCER1A;FCER1G;FGF10;CARD8;NCBP2;FMOD;NEDD4L;SCRIB;CLCF1;DDX58;CADM1;GAST;PCSK9;GAK;MYRIP;PYDC1;LDLRAP1;TINF2;GHRH;GHRHR;ANG;ANGPT2;GPR34;GRM1;GRPR;ANXA3;HCRT;HGF;EHD4;HRH1;GPR120;CD300E;IFNG;IFNGR2;APOH;LILRA5;FAS;IL2;IL3RA;IL10;TNFRSF9;I…
Apoptosis and survival_TNFR1 signaling pathway(GeneGo Pathways)	43	GeneGo Pathways	1147;27429;317;329;330;331;3551;3725;4214;4790;4791;4792;51752;5599;5601;5602;5609;56616;581;5871;5966;5970;637;6416;7124;7132;7186;835;836;839;840;841;842;843;8517;8717;8737;8738;8772;8837;9530;9577;9994	CHUK;HTRA2;APAF1;BIRC2;BIRC3;BIRC4;IKBKB;JUN;MAP3K1;NFKB1;NFKB2;NFKBIA;ERAP1;MAPK8;MAPK9;MAPK10;MAP2K7;DIABLO;BAX;MAP4K2;REL;RELA;BID;MAP2K4;TNF;TNFRSF1A;TRAF2;CASP2;CASP3;CASP6;CASP7;CASP8;CASP9;CASP10;IKBKG;TRADD;RIPK1;CRADD;FADD;CFLAR;BAG4;BRE;CASP8AP2
PDGF Signaling (cja)(Ingenuity Pathways)	65	Ingenuity Pathways	1398;1457;1460;2002;22800;22808;2353;25;27;2885;3265;3635;3636;3716;3717;3718;3725;3845;4214;4609;4893;5154;5155;5156;5159;52;5286;5287;5288;5289;5290;5291;5293;5294;5295;5296;5335;5336;5578;5579;5594;5595;5599;56034;5604;5605;5610;56848;5894;5921;6237;6416;6464;6654;6655;6714;6722;6772;6774;7297;80310;8503;857;859;8877	CRK;CSNK2A1;CSNK2B;ELK1;RRAS2;MRAS;FOS;ABL1;ABL2;GRB2;HRAS;INPP5D;INPPL1;JAK1;JAK2;JAK3;JUN;KRAS;MAP3K1;MYC;NRAS;PDGFA;PDGFB;PDGFRA;PDGFRB;ACP1;PIK3C2A;PIK3C2B;PIK3C2G;PIK3C3;PIK3CA;PIK3CB;PIK3CD;PIK3CG;PIK3R1;PIK3R2;PLCG1;PLCG2;PRKCA;PRKCB1;MAPK1;MAPK3;MAPK8;PDGFC;MAP2K1;MAP2K2;EIF2AK2;SPHK2;RAF1;RASA1;RRAS;MAP2K4;SHC1;SOS1;SOS2;SRC;SRF;STAT1;STAT3;TYK2;PDGFD;PIK3R3;CAV1;CAV3;SPHK1
regulation of cell adhesion(GO Biological Process)	204	GO Biological Process	100;10068;10076;1012;10155;102;1021;10235;10272;1029;10298;10516;10631;10800;10913;11047;11061;11156;11234;114908;116143;1215;1272;1361;1401;143903;1463;148;1490;1499;1524;154;1601;1803;1823;1901;1906;1909;1969;2013;2022;2043;2048;2050;2051;2064;2065;2160;2208;2242;2264;22918;23560;239;2517;2523;2525;25948;26986;27032;2706;27289;27299;284217;285;3037;3038;3082;3091;30968;3182;3235;3371;3381;350;3…	ADA;IL18BP;PTPRU;CDH13;TRIM28;ADAM10;CDK6;RASGRP2;FSTL3;CDKN2A;PAK4;FBLN5;POSTN;CYSLTR1;EDAR;ADRM1;LECT1;PTP4A3;HPS5;TMEM123;WDR92;CMA1;CNTN1;CPB2;CRP;LAYN;NCAN;ADRA1A;CTGF;CTNNB1;CX3CR1;ADRB2;DAB2;DPP4;DSC1;EDG1;EDN1;EDNRA;EPHA2;EMP2;ENG;EPHA4;EPHB2;EPHB4;EPHB6;ERBB2;ERBB3;F11;FCER2;FES;FGFR4;CD93;GTPBP4;ALOX12;FUCA1;FUT1;FUT3;KBTBD2;PABPC1;ATP2C1;GJB2;RND1;ADAMDEC1;LAMA1;ANGPT2;HAS2;HAS3;HGF;HI…
Leukocyte Extravasation Signaling (1deyj)(Ingenuity Pathways)	145	Ingenuity Pathways	1003;10395;10451;10686;1364;1366;137075;1398;1432;149461;1495;1496;1499;1500;1535;2017;2185;2241;23562;25;26285;27035;2770;2771;2773;2909;29119;3383;3385;3676;3683;3684;3688;3689;3702;387;392;394;395;399;4216;4267;4301;4312;4313;4314;4316;4319;4322;4323;4324;4325;4327;4478;4637;4689;50508;50848;51208;5175;5286;5287;5288;5289;5290;5291;5293;5294;5295;5296;5335;5336;5578;5579;5580;5581;5582;5583;55…	CDH5;DLC1;VAV3;CLDN16;CLDN4;CLDN7;CLDN23;CRK;MAPK14;CLDN19;CTNNA1;CTNNA2;CTNNB1;CTNND1;CYBA;CTTN;PTK2B;FER;CLDN14;ABL1;CLDN17;NOX1;GNAI1;GNAI2;GNAI3;GRLF1;CTNNA3;ICAM1;ICAM3;ITGA4;ITGAL;ITGAM;ITGB1;ITGB2;ITK;RHOA;ARHGAP1;ARHGAP5;ARHGAP6;RHOH;MAP3K4;CD99;MLLT4;MMP1;MMP2;MMP3;MMP7;MMP10;MMP13;MMP14;MMP15;MMP16;MMP19;MSN;MYL6;NCF4;NOX3;F11R;CLDN18;PECAM1;PIK3C2A;PIK3C2B;PIK3C2G;PIK3C3;PIK3CA;PIK3CB;…
cytokine and chemokine mediated signaling pathway(GO Biological Process)	143	GO Biological Process	10148;10254;10516;10746;10800;11072;1116;11167;11213;112616;113540;121340;1230;1231;1235;1241;131578;1316;133396;150290;1524;163702;171392;1907;1984;2069;2242;23529;23586;23780;2495;2532;2596;26146;27063;2838;2867;29126;2919;3055;3459;3460;3553;3554;3560;3562;3588;3598;3600;3611;3627;3654;3716;3717;3718;3727;3815;387;3925;3932;3977;4067;4282;4327;4582;50506;5058;51135;51192;51554;51744;5355;53905…	EBI3;STAM2;FBLN5;MAP3K2;CYSLTR1;DUSP14;CHI3L1;FSTL1;IRAK3;CMTM7;CMTM1;SP7;CCR1;CCR2;CCR6;LTB4R;LRRC15;KLF6;IL31RA;DUSP18;CX3CR1;IL28RA;ZNF675;EDN2;EIF5A;EREG;FES;CLCF1;DDX58;APOL2;FTH1;DARC;GAP43;TRAF3IP1;ANKRD1;GPR15;FFAR2;CD274;CXCL1;HCK;IFNGR1;IFNGR2;IL1B;IL1R1;IL2RB;IL3;IL10RB;IL13RA2;IL15;ILK;CXCL10;IRAK1;JAK1;JAK2;JAK3;JUND;KIT;RHOA;STMN1;LCK;LIFR;LYN;MIF;MMP19;MUC1;DUOX2;PAK1;IRAK4;CKLF;CC…
chemical homeostasis(GO Biological Process)	590	GO Biological Process	10008;10022;10050;10058;10242;10266;10313;10316;10344;10369;10479;10488;10523;10544;10560;10563;10568;10577;10590;10666;10686;1071;10786;1080;10800;10803;1081;10874;10886;10887;1089;10891;10911;10936;11202;11314;11330;1134;1136;1139;1140;1143;114327;1144;1145;115019;115584;117;117194;1182;1185;1188;1201;1203;121512;1230;123041;1231;1232;1233;1234;1235;1236;1237;1240;1241;125206;125972;1267;1269;1…	KCNE3;INSL5;SLC17A4;ABCB6;KCNMB2;RAMP2;RTN3;NMUR1;CCL26;CACNG2;SLC9A6;CREB3;CHERP;PROCR;SLC19A2;CXCL13;SLC34A2;NPC2;SCGN;CD226;CLDN16;CETP;SLC17A3;CFTR;CYSLTR1;CCR9;CGA;NMU;NPFFR2;PROKR1;CEACAM4;PPARGC1A;UTS2;GPR75;KLK8;CD300A;CTRC;CHRNA1;CHRNA3;CHRNA7;CHRNB1;CHRNB4;EFHC1;CHRND;CHRNE;SLC26A9;SLC5A11;ADCYAP1R1;MRGPRX2;CLCN3;CLCN6;CLCNKB;CLN3;CLN5;FGD4;CCR1;SLC24A4;CCR2;CCR3;CCR4;CCR5;CCR6;CCR7;CCR…
male sex differentiation(GO Biological Process)	54	GO Biological Process	10046;11172;113540;127247;128821;132625;1618;168507;1718;1761;190;2175;2254;2288;2492;2516;269;3293;3295;367;3973;4201;4436;50846;51533;5156;51665;5270;54361;55366;55632;5568;56311;56956;58524;63946;657;6662;6716;6736;6776;6777;6926;7259;7490;7812;8031;81602;8433;84432;89882;89885;92;9730	MAMLD1;INSL6;CMTM1;ASB17;CST9L;ZFP42;DAZL;PKD1L1;DHCR24;DMRT1;NR0B1;FANCA;FGF9;FKBP4;FSHR;NR5A1;AMHR2;HSD17B3;HSD17B4;AR;LHCGR;MEA1;MSH2;DHH;PHF7;PDGFRA;ASB1;SERPINE2;WNT4;LGR4;KIAA1333;PRKACG;ANKRD7;LHX9;DMRT3;DMRTC2;BMPR1A;SOX9;SRD5A2;SRY;STAT5A;STAT5B;TBX3;TSPYL1;WT1;CSDE1;NCOA4;CDADC1;UTF1;PROK1;TPD52L3;FATE1;ACVR2A;VPRBP
regulation of protein kinase activity(GO Biological Process)	561	GO Biological Process	10023;10114;10159;1020;1022;10221;10253;1026;1028;1029;10298;1032;1033;10333;10392;10454;10461;10539;10550;10563;10595;10614;10645;10673;10746;10766;10800;10818;10887;10892;10911;10936;10983;11072;11124;11142;11171;11183;11184;11214;112744;11275;1136;1139;114609;114898;1154;1164;12;121268;1215;1232;1235;1236;1240;1241;1265;126823;1269;1270;128674;134;136;137492;1395;1398;140;1401;142679;1445;1469…	FRAT1;HIPK3;ATP6AP2;CDK5;CDK7;TRIB1;SPRY2;CDKN1A;CDKN1C;CDKN2A;PAK4;CDKN2D;CDKN3;TLR6;NOD1;MAP3K7IP1;MERTK;GLRX3;ARL6IP5;CXCL13;ERN2;HEXIM1;CAMKK2;TNFSF13B;MAP3K2;TOB2;CYSLTR1;FRS2;PROKR1;MALT1;UTS2;GPR75;CCNI;DUSP14;FAF1;PKIG;STRAP;MAP4K5;MAP4K1;AKAP13;IL17F;KLHL2;CHRNA3;CHRNA7;TIRAP;C1QTNF2;CISH;CKS2;SERPINA3;RHEBL1;CMA1;CCR3;CCR6;CCR7;CMKLR1;LTB4R;CNN2;KLHDC9;CNR2;CNTF;PROKR2;ADORA1;ADORA2B;VP…
regulation of cell differentiation(GO Biological Process)	334	GO Biological Process	1009;10154;1017;1021;10272;1028;1029;10371;10397;10468;10567;10664;10732;10766;10781;10859;10962;11005;11040;11202;11274;1136;1138;115350;116154;117195;117581;118738;121551;122060;1236;129685;1495;149685;150094;152330;1618;1627;1642;171392;1808;1814;182;1830;1834;1840;190;192669;192670;2048;2050;2051;2064;2069;2113;2138;219736;2247;2254;2255;2261;2267;22808;22871;22882;22902;22943;23072;23081;230…	CDH11;PLXNC1;CDK2;CDK6;FSTL3;CDKN1C;CDKN2A;SEMA3A;NDRG1;FST;RABAC1;CTCF;TCFL5;TOB2;ZNF266;LILRB1;MLLT11;SPINK5;PIM2;KLK8;USP18;CHRNA3;CHRNA5;FCRL1;PHACTR3;MRGPRX3;TWIST2;ZNF488;BTBD11;SLAIN1;CCR7;TAF8;CTNNA1;ADIG;SNF1LK;CNTN4;DAZL;DBN1;DDB1;ZNF675;DPYSL2;DRD3;JAG1;DSG3;DSPP;DTX1;NR0B1;EIF2C3;EIF2C4;EPHB2;EPHB4;EPHB6;ERBB2;EREG;ETS1;EYA1;STOX1;FGF2;FGF9;FGF10;FGFR3;FGL1;MRAS;NLGN1;ZHX2;RUFY3;DKK1;…
regulation of lymphocyte mediated immunity(GO Biological Process)	65	GO Biological Process	10225;10232;10892;125972;1401;151888;1521;1669;197;2205;2207;23705;27036;29121;3106;3107;3133;3135;3458;3558;3559;3586;3592;3593;3600;382;3820;3821;3824;3903;4068;51270;51279;51744;5272;57292;57823;5788;5817;5858;59067;604;627;6360;6693;6778;6885;716;718;7186;7187;7189;79180;80381;8284;84519;8744;89845;8995;941;942;9437;965;966;970	CD96;MSLN;MALT1;CALR3;CRP;BTLA;CTSW;DEFA4;AHSG;FCER1A;FCER1G;CADM1;SIGLEC7;CLEC2D;HLA-B;HLA-C;HLA-E;HLA-G;IFNG;IL2;IL2RA;IL10;IL12A;IL12B;IL15;ARF6;KLRB1;KLRC1;KLRD1;LAIR1;SH2D1A;TFDP3;C1RL;CD244;SERPINB9;KIR2DL5A;SLAMF7;PTPRC;PVR;PZP;IL21;BCL6;BDNF;CCL16;SPN;STAT6;MAP3K7;C1S;C3;TRAF2;TRAF3;TRAF6;EFHD2;CD276;JARID1D;ACRBP;TNFSF9;ABCC10;TNFSF18;CD80;CD86;NCR1;CD58;CD59;CD70
VEGF Signaling (cj5)(Ingenuity Pathways)	73	Ingenuity Pathways	10000;10209;1964;1965;1967;1968;1994;207;208;2185;2277;22800;22808;2308;2309;2321;2324;2810;2885;3091;3265;3791;3845;405;4893;5286;5287;5288;5289;5290;5291;5293;5294;5295;5296;5335;5336;5578;5579;5594;5595;5604;5605;572;5747;5829;5894;598;60;6093;6237;6464;6654;6655;70;71;72;7414;7422;7423;7424;7531;81;8503;87;88;8890;8891;8893;8894;89;9086;9475	AKT3;EIF1;EIF1AX;EIF2S1;EIF2B1;EIF2S3;ELAVL1;AKT1;AKT2;PTK2B;FIGF;RRAS2;MRAS;FOXO1;FOXO3;FLT1;FLT4;SFN;GRB2;HIF1A;HRAS;KDR;KRAS;ARNT;NRAS;PIK3C2A;PIK3C2B;PIK3C2G;PIK3C3;PIK3CA;PIK3CB;PIK3CD;PIK3CG;PIK3R1;PIK3R2;PLCG1;PLCG2;PRKCA;PRKCB1;MAPK1;MAPK3;MAP2K1;MAP2K2;BAD;PTK2;PXN;RAF1;BCL2L1;ACTB;ROCK1;RRAS;SHC1;SOS1;SOS2;ACTC1;ACTG1;ACTG2;VCL;VEGFA;VEGFB;VEGFC;YWHAE;ACTN4;PIK3R3;ACTN1;ACTN2;EIF2B4;EIF…
regulation of coagulation(GO Biological Process)	48	GO Biological Process	10365;10544;10653;1401;1462;1906;2147;2149;2150;2151;2152;2153;2155;2811;3026;3053;307;308;3273;350;3818;3827;3848;462;5028;5054;5104;51156;5154;5155;5270;5328;5340;5345;5553;5624;5627;5858;6291;64805;7035;7056;7103;725;7391;79001;857;8858	KLF2;PROCR;SPINT2;CRP;VCAN;EDN1;F2;F2R;F2RL1;F2RL2;F3;F5;F7;GP1BA;HABP2;SERPIND1;ANXA4;ANXA5;HRG;APOH;KLKB1;KNG1;KRT1;SERPINC1;P2RY1;SERPINE1;SERPINA5;SERPINA10;PDGFA;PDGFB;SERPINE2;PLAU;PLG;SERPINF2;PRG2;PROC;PROS1;PZP;SAA4;P2RY12;TFPI;THBD;TSPAN8;C4BPB;USF1;VKORC1;CAV1;PROZ
Calcium mediated signaling(Panther Biological Process)	95	Panther Biological Process	10019;10040;10451;10590;10645;1068;1069;1070;11261;116143;154;163688;164633;1909;1910;2287;2288;2289;23125;23589;2798;2919;2920;2921;30820;3576;3577;3579;3708;3709;3710;4082;5021;51150;5154;5155;552;5534;5535;5578;5579;55799;5580;5581;5582;5583;5584;5588;5590;56344;5681;57113;57118;57172;57685;5954;5955;6261;6262;6263;63928;7125;7134;7220;7222;7223;7224;7225;7409;7410;781;79012;793;794;801;80333;…	SH2B3;TOM1L1;VAV3;SCGN;CAMKK2;CETN1;CETN2;CETN3;SLC9A1BP;WDR92;ADRB2;CALML6;CABP7;EDNRA;EDNRB;FKBP3;FKBP4;FKBP5;CAMTA2;CARHSP1;GNRHR;CXCL1;CXCL2;CXCL3;KCNIP1;IL8;IL8RA;IL8RB;ITPR1;ITPR2;ITPR3;MARCKS;OXTR;SDF4;PDGFA;PDGFB;AVPR1A;PPP3R1;PPP3R2;PRKCA;PRKCB1;CACNA2D3;PRKCD;PRKCE;PRKCG;PRKCH;PRKCI;PRKCQ;PRKCZ;CABP5;PSKH1;TRPC7;CAMK1D;CAMK1G;CACHD1;RCN1;RCN2;RYR1;RYR2;RYR3;CHP2;TNNC2;TNNC1;TRPC1;TRPC3;…
negative regulation of protein kinase cascade(GO Biological Process)	74	GO Biological Process	10114;1028;10401;10539;10673;11124;122769;1540;1611;163087;171392;1813;1814;1845;2039;2051;2213;222643;22900;23239;23291;2580;25855;259;26146;283455;2879;29099;3275;338322;3597;3598;399;4210;4221;4281;462;4763;4771;4851;5027;5037;51207;51347;51397;51562;54472;54538;5515;5518;55620;5617;56957;5728;5920;64853;6548;7128;7186;7249;7444;7453;7763;8115;83931;84196;84817;8533;857;859;8651;9077;9146;9924	HIPK3;CDKN1C;PIAS3;GLRX3;TNFSF13B;FAF1;PPIL5;CYLD;DAP;ZNF383;ZNF675;DRD2;DRD3;DUSP3;EPB49;EPHB6;FCGR2B;UNC5CL;CARD8;PHLPP;FBXW11;GAK;BRMS1;AMBP;TRAF3IP1;KSR2;GPX4;COMMD9;PRMT2;NLRP10;IL13RA1;IL13RA2;RHOH;MEFV;MEN1;MID1;SERPINC1;NF1;NF2;NOTCH1;P2RX7;PEBP1;DUSP13;TAOK3;COMMD10;MBIP;TOLLIP;ROBO4;PPP2CA;PPP2R1A;STAP2;PRL;OTUD7B;PTEN;RARRES3;C1orf80;SLC9A1;TNFAIP3;TRAF2;TSC2;VRK2;WARS;ZFAND5;TCL1A;STK…
Transport_ACM3 in salivary glands(GeneGo Pathways)	52	GeneGo Pathways	112;1131;114;23236;23683;25865;2767;2770;2771;2773;2775;2776;2974;2977;2982;2983;3708;3709;3710;4638;4842;5330;5331;5332;5566;5567;5568;5573;5576;5577;5578;5579;5580;5581;5582;5583;5584;5587;5590;5592;5593;6616;6804;6843;801;805;808;815;816;817;818;85366	ADCY6;CHRM3;ADCY8;PLCB1;PRKD3;PRKD2;GNA11;GNAI1;GNAI2;GNAI3;GNAO1;GNAQ;GUCY1B2;GUCY1A2;GUCY1A3;GUCY1B3;ITPR1;ITPR2;ITPR3;MYLK;NOS1;PLCB2;PLCB3;PLCB4;PRKACA;PRKACB;PRKACG;PRKAR1A;PRKAR2A;PRKAR2B;PRKCA;PRKCB1;PRKCD;PRKCE;PRKCG;PRKCH;PRKCI;PRKD1;PRKCZ;PRKG1;PRKG2;SNAP25;STX1A;VAMP1;CALM1;CALM2;CALM3;CAMK2A;CAMK2B;CAMK2D;CAMK2G;MYLK2
carboxylic acid biosynthetic process(GO Biological Process)	84	GO Biological Process	10394;10554;10555;10800;11167;1139;1232;1909;2152;2194;2205;2264;23600;239;241;242;246;247;27035;27349;284111;2947;32;3248;338442;347;3992;3995;4048;4258;4282;4706;51102;51302;51422;5168;5319;5320;5321;5337;53632;54898;54988;54995;5553;5562;5563;5564;5565;5571;55825;5624;57140;5740;5742;5743;59344;60481;623;6288;6296;6319;64834;6714;6718;672;6785;6850;7099;7130;7167;7358;7391;79071;79152;79966;83…	PRG3;AGPAT1;AGPAT2;CYSLTR1;FSTL1;CHRNA7;CCR3;EDNRA;F3;FASN;FCER1A;FGFR4;AMACR;ALOX12;ALOX5AP;ALOX12B;ALOX15;ALOX15B;NOX1;MCAT;SLC13A5;GSTM3;ACACB;HPGD;GPR109A;APOD;FADS1;FADS3;LTA4H;MGST2;MIF;NDUFAB1;MECR;CYP39A1;PRKAG2;ENPP2;PLA2G1B;PLA2G2A;PLA2G4A;PLD1;PRKAG3;ELOVL2;ACSM5;OXSM;PRG2;PRKAA1;PRKAA2;PRKAB1;PRKAB2;PRKAG1;PECR;PROC;RNPEPL1;PTGIS;PTGS1;PTGS2;ALOXE3;ELOVL5;BDKRB1;SAA1;ACSM3;SCD;ELOVL1;…
organic acid biosynthetic process(GO Biological Process)	84	GO Biological Process	10394;10554;10555;10800;11167;1139;1232;1909;2152;2194;2205;2264;23600;239;241;242;246;247;27035;27349;284111;2947;32;3248;338442;347;3992;3995;4048;4258;4282;4706;51102;51302;51422;5168;5319;5320;5321;5337;53632;54898;54988;54995;5553;5562;5563;5564;5565;5571;55825;5624;57140;5740;5742;5743;59344;60481;623;6288;6296;6319;64834;6714;6718;672;6785;6850;7099;7130;7167;7358;7391;79071;79152;79966;83…	PRG3;AGPAT1;AGPAT2;CYSLTR1;FSTL1;CHRNA7;CCR3;EDNRA;F3;FASN;FCER1A;FGFR4;AMACR;ALOX12;ALOX5AP;ALOX12B;ALOX15;ALOX15B;NOX1;MCAT;SLC13A5;GSTM3;ACACB;HPGD;GPR109A;APOD;FADS1;FADS3;LTA4H;MGST2;MIF;NDUFAB1;MECR;CYP39A1;PRKAG2;ENPP2;PLA2G1B;PLA2G2A;PLA2G4A;PLD1;PRKAG3;ELOVL2;ACSM5;OXSM;PRG2;PRKAA1;PRKAA2;PRKAB1;PRKAB2;PRKAG1;PECR;PROC;RNPEPL1;PTGIS;PTGS1;PTGS2;ALOXE3;ELOVL5;BDKRB1;SAA1;ACSM3;SCD;ELOVL1;…
Cytokinesis(Panther Biological Process)	74	Panther Biological Process	10096;10097;10112;10120;10121;10190;10801;10881;11113;11140;122011;126308;139741;1452;1453;1454;1455;1456;148932;151011;1819;219988;23157;23176;25843;259266;29899;3619;4619;4620;4621;4622;4624;4625;4626;4733;4735;51412;51529;5300;5301;53944;5414;55664;55752;55860;55964;57180;5822;60;63940;64431;6790;6794;6795;6847;70;71;72;7272;79817;79913;81569;84065;84517;86;8735;9055;9212;93973;9585;9616;989;9…	ACTR3;ACTR2;KIF20A;ACTR1B;ACTR1A;TXNDC9;9-Sep;ACTL7A;CIT;CDC37;CSNK1A1L;MOBKL2A;ACTRT1;CSNK1A1;CSNK1D;CSNK1E;CSNK1G2;CSNK1G3;MOBKL2C;10-Sep;DRG2;PATL1;6-Sep;8-Sep;MOBKL3;ASPM;GPSM2;INCENP;MYH1;MYH2;MYH3;MYH4;MYH6;MYH7;MYH8;DRG1;2-Sep;ACTL6B;ANAPC11;PIN1;PIN1L;CSNK1G1;4-Sep;CDC37L1;11-Sep;ACTR10;3-Sep;ACTR3B;PWP2;ACTB;GPSM3;ACTR6;AURKA;STK11;AURKC;SYCP1;ACTC1;ACTG1;ACTG2;TTK;MOBKL2B;ACTR5;ACTL8;C1…
mRNA transport(GO Biological Process)	85	GO Biological Process	10128;10189;10212;10482;10541;10762;10772;10921;11097;11165;11269;11338;129401;1984;22794;22916;23039;23165;23225;23279;23293;2332;23381;23511;23636;26019;26993;2733;29118;30000;3087;3267;348995;3842;4116;4686;4927;4928;53371;55110;55308;55677;5569;55706;55746;55916;55998;56000;56001;57122;57187;5903;59343;5976;64783;64901;65109;65110;6626;7175;727851;7307;7514;79023;7919;79902;8021;8106;81929;84…	LRPPRC;THOC4;DDX39;NXF1;ANP32B;NUP50;FUSIP1;RNPS1;NUPL2;NUDT3;DDX19B;U2AF2;NUP35;EIF5A;CASC3;NCBP2;XPO7;NUP205;NUP210;NUP160;SMG6;FMR1;SMG5;NUP188;NUP62;UPF2;AKAP8L;GLE1;DDX25;TNPO2;HHEX;HRB;NUP43;TNPO1;MAGOH;NCBP1;NUP88;NUP98;NUP54;MAGOHB;DDX19A;IWS1;PKIA;TMEM48;NUP133;NXT2;NXF5;NXF3;NXF2;NUP107;THOC2;RANBP2;SENP2;UPF1;RBM15;RANBP17;UPF3B;UPF3A;SNRPA;TPR;RGPD8;U2AF1;XPO1;NUP37;BAT1;NUP85;NUP214;…
leukocyte mediated immunity(GO Biological Process)	169	GO Biological Process	100;10225;10228;10232;10382;10383;1054;10563;10578;10666;10673;10747;10814;10892;11027;11126;112744;1130;11326;1191;1241;125972;127833;135250;1361;1378;1380;140;1401;151888;1521;1604;1669;197;203068;2067;2205;2207;2208;2268;2331;23705;27036;27040;27434;2794;2857;29121;2919;2956;2999;3055;3106;3107;3108;3133;3135;3221;3426;3458;3558;3559;3561;3586;3592;3593;3600;3627;3716;3718;382;3820;3821;3824;3…	ADA;CD96;STX6;MSLN;TUBB4;TUBB2C;CEBPG;CXCL13;GNLY;CD226;TNFSF13B;MASP2;CPLX2;MALT1;LILRA2;CD160;IL17F;LYST;VSIG4;CLU;LTB4R;CALR3;SYT2;RAET1E;CPB2;CR1;CR2;ADORA3;CRP;BTLA;CTSW;CD55;DEFA4;AHSG;TUBB;ERCC1;FCER1A;FCER1G;FCER2;FGR;FMOD;CADM1;SIGLEC7;LAT;POLM;GNL1;GPR34;CLEC2D;CXCL1;MSH6;GZMH;HCK;HLA-B;HLA-C;HLA-DMA;HLA-E;HLA-G;HOXC4;CFI;IFNG;IL2;IL2RA;IL2RG;IL10;IL12A;IL12B;IL15;CXCL10;JAK1;JAK3;ARF6;…
regulation of small GTPase mediated signal transduction(GO Biological Process)	138	GO Biological Process	10276;10298;10395;10451;10567;10788;10800;10928;11214;116984;116985;116987;116988;121268;121512;128239;128637;137735;1501;152273;153090;154;154796;161742;1794;1859;1894;1906;200958;2051;221178;221472;2245;22821;23179;23229;23365;2339;23636;23654;26130;26286;2889;28964;29;2925;29933;3265;3267;3636;366;3757;382;3845;3958;3964;4653;4763;4853;4893;4983;5027;5029;5048;51114;51196;51256;51735;5176;5499…	NET1;PAK4;DLC1;VAV3;RABAC1;IQGAP2;CYSLTR1;RALBP1;AKAP13;CENTD1;CENTD2;CENTG2;CENTG3;RHEBL1;FGD4;IQGAP3;TBC1D20;ABRA;CTNND2;FGD5;DAB2IP;ADRB2;AMOT;SPRED1;DOCK2;DYRK1A;ECT2;EDN1;MUC20;EPHB6;SPATA13;FGD2;FGD1;RASA3;RGL1;ARHGEF9;ARHGEF12;FNTA;NUP62;PLXNB2;GAPVD1;ARFGAP3;RAPGEF1;GIT1;ABR;GRPR;GPR132;HRAS;HRB;INPPL1;AQP9;KCNH2;ARF6;KRAS;LGALS3;LGALS8;MYOC;NF1;NOTCH2;NRAS;OPHN1;P2RX7;P2RY2;PAFAH1B1;ZDHH…
T Cell Receptor Signaling (cj7)(Ingenuity Pathways)	86	Ingenuity Pathways	10125;10451;10725;10892;1147;1445;1493;2002;22800;22808;2353;2534;27040;2885;3265;3551;3702;3725;3845;3932;3937;4214;4772;4775;4790;4791;4792;4893;5286;5287;5288;5289;5290;5291;5293;5294;5295;5296;5335;5530;5532;5533;5534;5535;55824;5588;5594;5595;5599;5604;5605;5778;5788;5794;5894;5921;5970;6237;6416;6461;660;6654;6655;695;7006;7294;7409;7410;7535;801;805;808;814;8503;8517;867;8915;915;916;917;9…	RASGRP1;VAV3;NFAT5;MALT1;CHUK;CSK;CTLA4;ELK1;RRAS2;MRAS;FOS;FYN;LAT;GRB2;HRAS;IKBKB;ITK;JUN;KRAS;LCK;LCP2;MAP3K1;NFATC1;NFATC3;NFKB1;NFKB2;NFKBIA;NRAS;PIK3C2A;PIK3C2B;PIK3C2G;PIK3C3;PIK3CA;PIK3CB;PIK3CD;PIK3CG;PIK3R1;PIK3R2;PLCG1;PPP3CA;PPP3CB;PPP3CC;PPP3R1;PPP3R2;PAG1;PRKCQ;MAPK1;MAPK3;MAPK8;MAP2K1;MAP2K2;PTPN7;PTPRC;PTPRH;RAF1;RASA1;RELA;RRAS;MAP2K4;SHB;BMX;SOS1;SOS2;BTK;TEC;TXK;VAV1;VAV2;ZAP70…
proteoglycan metabolic process(GO Biological Process)	43	GO Biological Process	10855;11046;11061;112744;113189;1301;176;2131;2132;2135;2137;22856;26035;26229;3340;3423;3479;411;4669;54360;54808;55454;55790;55959;5654;60495;64102;64131;64132;64579;6480;650;655;79690;83539;8509;90161;92126;9348;9469;9653;9951;9956	HPSE;SLC35D2;LECT1;IL17F;CHST14;COL11A1;ACAN;EXT1;EXT2;EXTL2;EXTL3;CHSY1;GLCE;B3GAT3;NDST1;IDS;IGF1;ARSB;NAGLU;CYTL1;DYM;DKFZp686H13226;ChGn;SULF2;HTRA1;HPSE2;TNMD;XYLT1;XYLT2;NDST4;ST6GAL1;BMP2;BMP7;GAL3ST4;CHST9;NDST2;HS6ST2;DSEL;NDST3;CHST3;HS2ST1;HS3ST4;HS3ST2
IL-6 Signaling (cj9)(Ingenuity Pathways)	81	Ingenuity Pathways	10454;1147;1277;1432;1457;1460;1588;2;2002;22800;22808;2353;26525;27177;27178;27179;2885;3265;3315;3316;3551;3552;3553;3554;3557;3569;3570;3572;3576;3606;3717;3725;3845;3929;4790;4791;4792;4893;4982;5243;5594;5595;5599;5600;5601;5602;5603;5604;5605;5606;5608;5609;56300;5781;5894;5970;602;6237;6300;6416;6464;6654;6655;6722;6774;6885;7124;7130;7132;7133;7186;7189;7850;84639;8517;8651;8988;9020;9261…	MAP3K7IP1;CHUK;COL1A1;MAPK14;CSNK2A1;CSNK2B;CYP19A1;A2M;ELK1;RRAS2;MRAS;FOS;IL1F5;IL1F8;IL1F7;IL1F6;GRB2;HRAS;HSPB1;HSPB2;IKBKB;IL1A;IL1B;IL1R1;IL1RN;IL6;IL6R;IL6ST;IL8;IL18;JAK2;JUN;KRAS;LBP;NFKB1;NFKB2;NFKBIA;NRAS;TNFRSF11B;ABCB1;MAPK1;MAPK3;MAPK8;MAPK11;MAPK9;MAPK10;MAPK13;MAP2K1;MAP2K2;MAP2K3;MAP2K6;MAP2K7;IL1F9;PTPN11;RAF1;RELA;BCL3;RRAS;MAPK12;MAP2K4;SHC1;SOS1;SOS2;SRF;STAT3;MAP3K7;TNF;TNFA…
Antigen processing and presentation(KEGG Pathways)	60	KEGG Pathways	10197;10437;115653;1508;1514;1520;2923;3105;3106;3107;3108;3109;3111;3112;3113;3115;3117;3118;3119;3122;3126;3133;3134;3135;3303;3304;3305;3306;3308;3309;3312;3320;3326;3442;3443;3445;3447;3805;3821;3823;3824;4049;4800;4801;5641;567;5720;57292;5993;5994;6890;6891;6892;811;821;8302;8625;920;926;972	PSME3;IFI30;KIR3DL3;CTSB;CTSL1;CTSS;PDIA3;HLA-A;HLA-B;HLA-C;HLA-DMA;HLA-DMB;HLA-DOA;HLA-DOB;HLA-DPA1;HLA-DPB1;HLA-DQA1;HLA-DQA2;HLA-DQB1;HLA-DRA;HLA-DRB4;HLA-E;HLA-F;HLA-G;HSPA1A;HSPA1B;HSPA1L;HSPA2;HSPA4;HSPA5;HSPA8;HSP90AA1;HSP90AB1;IFNA5;IFNA6;IFNA8;IFNA13;KIR2DL4;KLRC1;KLRC3;KLRD1;LTA;NFYA;NFYB;LGMN;B2M;PSME1;KIR2DL5A;RFX5;RFXAP;TAP1;TAP2;TAPBP;CALR;CANX;KLRC4;RFXANK;CD4;CD8B;CD74
mRNA catabolic process(GO Biological Process)	49	GO Biological Process	10605;10658;10921;167227;1993;1996;22882;22916;23019;23293;23381;246175;255967;26019;27257;28960;2935;29883;3184;3304;4116;4292;5073;51247;51585;5393;5394;54464;549;56478;57472;5976;6041;6050;65109;65110;677;678;6780;7458;7538;7812;80153;83759;8570;9775;9887;9924;9939	PAIP1;CUGBP1;RNPS1;DCP2;ELAVL2;ELAVL4;ZHX2;NCBP2;CNOT1;SMG6;SMG5;CNOT6L;PAN3;UPF2;LSM1;DCPS;GSPT1;CNOT7;HNRPD;HSPA1B;MAGOH;MLH1;PARN;PAIP2;PCF11;EXOSC9;EXOSC10;XRN1;AUH;EIF4ENIF1;CNOT6;UPF1;RNASEL;RNH1;UPF3B;UPF3A;ZFP36L1;ZFP36L2;STAU1;EIF4H;ZFP36;CSDE1;EDC3;RBM4B;KHSRP;EIF4A3;SMG7;PAN2;RBM8A
positive regulation of angiogenesis(GO Biological Process)	42	GO Biological Process	10631;133;136;14;140;154796;1909;2191;2247;22937;23576;239;27329;28985;3082;3091;3232;3381;388;3897;3934;3958;4233;4249;4316;51752;5364;55109;5724;58189;6360;6368;660;6678;7032;7295;7423;7424;7852;861;8877;976	POSTN;ADM;ADORA2B;AAMP;ADORA3;AMOT;EDNRA;FAP;FGF2;SCAP;DDAH1;ALOX12;ANGPTL3;MCTS1;HGF;HIF1A;HOXD3;IBSP;RHOB;L1CAM;LCN2;LGALS3;MET;MGAT5;MMP7;ERAP1;PLXNB1;AGGF1;PTAFR;WFDC1;CCL16;CCL23;BMX;SPARC;TFF2;TXN;VEGFB;VEGFC;CXCR4;RUNX1;SPHK1;CD97
RNA localization(GO Biological Process)	103	GO Biological Process	10128;10150;10189;10212;10482;10528;10541;10657;10762;10772;10921;11097;11165;11260;11269;11338;129401;1984;22794;22916;23039;23165;23225;23279;23293;2332;23381;23511;23636;26019;26993;27327;2733;29107;29118;30000;3069;3087;3181;3267;348995;3842;4116;4141;4686;4927;4928;51808;53371;54847;55110;55308;55677;5569;55706;55746;55916;55998;56000;56001;57122;57187;57510;5903;59343;5976;6311;636;64783;64…	LRPPRC;MBNL2;THOC4;DDX39;NXF1;NOL5A;ANP32B;KHDRBS1;NUP50;FUSIP1;RNPS1;NUPL2;NUDT3;XPOT;DDX19B;U2AF2;NUP35;EIF5A;CASC3;NCBP2;XPO7;NUP205;NUP210;NUP160;SMG6;FMR1;SMG5;NUP188;NUP62;UPF2;AKAP8L;TNRC6A;GLE1;NXT1;DDX25;TNPO2;HDLBP;HHEX;HNRNPA2B1;HRB;NUP43;TNPO1;MAGOH;MARS;NCBP1;NUP88;NUP98;RNUXA;NUP54;SIDT1;MAGOHB;DDX19A;IWS1;PKIA;TMEM48;NUP133;NXT2;NXF5;NXF3;NXF2;NUP107;THOC2;XPO5;RANBP2;SENP2;UPF1;AT…
DNA damage response; signal transduction by p53 class mediator(GO Biological Process)	51	GO Biological Process	10155;11198;1195;144321;149708;152579;1984;22943;23368;256710;26574;27244;2765;28996;29965;3428;3491;3622;3663;4193;4194;4292;4436;4646;4683;472;4851;51512;5371;5378;5395;545;54739;55800;56997;57060;5884;5888;602;6615;666;672;675;7157;7508;81572;8445;8794;8879;9521;9766	TRIM28;SUPT16H;CLK1;GLIPR1L2;WFDC5;SCFD2;EIF5A;DKK1;PPP1R13B;GLIPR1L1;AATF;SESN1;GML;HIPK2;C16orf5;IFI16;CYR61;ING2;IRF5;MDM2;MDM4;MLH1;MSH2;MYO6;NBN;ATM;NOTCH1;GTSE1;PML;PMS1;PMS2;ATR;HSXIAPAF1;SCN3B;CABC1;PCBP4;RAD17;RAD51;BCL3;SNAI1;BOK;BRCA1;BRCA2;TP53;XPC;PDRG1;DYRK2;TNFRSF10C;SGPL1;EEF1E1;KIAA0247
Regulation of Telomerase(NCI_NATURE Pathways)	64	NCI_NATURE Pathways	5810;7337;3458;207;10111;1950;26277;25942;4683;3659;4790;3065;7520;2475;4084;5594;5594;5883;10038;4691;65057;3455;8819;25;8658;7013;23381;1027;7490;23293;3558;1736;57169;4088;7531;4361;2099;4609;472;595;10284;641;5928;1869;2547;7015;7015;3320;5595;5595;3364;7026;3183;5931;3066;7486;1956;6198;25913;2353;3725;54984;7014;54386	RAD1;UBE3A;IFNG;AKT1;RAD50;EGF;TINF2;SIN3A;NBN;IRF1;NFKB1;HDAC1;XRCC5;FRAP1;MXD1;MAPK1;MAPK1;RAD9A;PARP2;NCL;ACD;IFNAR2;SAP30;ABL1;TNKS;TERF1;SMG5;CDKN1B;WT1;SMG6;IL2;DKC1;ZNFX1;SMAD3;YWHAE;MRE11A;ESR1;MYC;ATM;CCND1;SAP18;BLM;RBBP4;E2F1;XRCC6;TERT;TERT;HSP90AA1;MAPK3;MAPK3;HUS1;NR2F2;HNRNPC;RBBP7;HDAC2;WRN;EGFR;RPS6KB1;POT1;FOS;JUN;LPTL;TERF2;TERF2IP
locomotory behavior(GO Biological Process)	319	GO Biological Process	10068;1012;10154;10171;10190;10203;10344;10371;10488;10563;10578;10663;10694;10800;10803;10911;10928;1103;1130;113540;1136;1143;115019;1215;1230;1231;1232;1233;1234;1235;1236;1237;1238;123803;1240;1241;1267;1269;135;1401;1432;1445;1476;1490;149461;1524;158131;161742;1668;1794;1808;1812;1813;1814;1822;1906;1907;1909;1910;1942;197;199;202052;2055;2065;2149;2207;2241;2242;2247;2255;2268;22901;23019;…	IL18BP;CDH13;PLXNC1;RCL1;TXNDC9;CALCRL;CCL26;SEMA3A;CREB3;CXCL13;GNLY;CXCR6;CCT8;CYSLTR1;CCR9;UTS2;RALBP1;CHAT;LYST;CMTM1;CHRNA3;CHRNB4;SLC26A9;CMA1;CCR1;CCR2;CCR3;CCR4;CCR5;CCR6;CCR7;CCR8;CCBP2;NTAN1;CMKLR1;LTB4R;CNP;CNR2;ADORA2A;CRP;MAPK14;CSK;CSTB;CTGF;CLDN19;CX3CR1;OR1Q1;SPRED1;DEFA3;DOCK2;DPYSL2;DRD1;DRD2;DRD3;ATN1;EDN1;EDN2;EDNRA;EDNRB;EFNA1;AHSG;AIF1;DNAJC18;CLN8;ERBB3;F2R;FCER1G;FER;FES;F…
oxidation reduction(GO Biological Process)	297	GO Biological Process	10157;10165;10170;10202;1036;10495;10553;10765;10797;10858;10873;10935;10954;10975;11062;11068;11112;112399;11283;121278;122945;127;128;130;130752;131;1352;1355;137902;140809;1429;145226;1487;1488;150209;1528;1534;1535;1537;1545;1573;157506;1576;1581;1583;1584;1585;1586;1588;1591;1592;1594;1610;1717;1718;1723;1728;1733;1734;1806;2108;2110;218;220;220002;221037;2230;224;22921;22992;23028;23081;231…	AASS;SLC25A13;DHRS9;DHRS2;CDO1;ENOX2;HTATIP2;JARID1B;MTHFD2;CYP46A1;ME3;PRDX3;PDIA5;UQCR;DUS4L;CYB561D2;HIBADH;EGLN3;CYP4F8;TPH2;C14orf148;ADH4;ADH5;ADH6;MDH1B;ADH7;COX10;COX15;PXDNL;SRXN1;CRYZ;RDH12;CTBP1;CTBP2;AIFM3;CYB5A;CYB561;CYBA;CYC1;CYP1B1;CYP2J2;RDH10;CYP3A4;CYP7A1;CYP11A1;CYP11B1;CYP11B2;CYP17A1;CYP19A1;CYP24A1;CYP26A1;CYP27B1;DAO;DHCR7;DHCR24;DHODH;NQO1;DIO1;DIO2;DPYD;ETFA;ETFDH;ALDH3A…
angiogenesis(GO Biological Process)	252	GO Biological Process	10111;10203;10218;10525;10553;10563;10631;10672;10855;10887;10908;11005;11061;11082;11138;112744;113026;116150;1215;1285;128674;1288;1306;133;136;14;140;1401;1475;1490;1524;154796;154810;182;183;1893;1901;1906;1909;1942;1950;1969;2004;2022;2028;2034;2050;2064;2069;2078;2149;2152;2160;2191;2242;2247;2254;2277;22846;22937;2308;23129;2321;2324;23405;23452;23462;23509;23576;239;26085;2683;2689;27035;…	RAD50;CALCRL;ANGPTL7;HYOU1;HTATIP2;CXCL13;POSTN;GNA13;HPSE;PROKR1;PNPLA6;SPINK5;LECT1;ESM1;TBC1D8;IL17F;PLCD3;NUS1;CMA1;COL4A3;PROKR2;COL4A6;COL15A1;ADM;ADORA2B;AAMP;ADORA3;CRP;CSTA;CTGF;CX3CR1;AMOT;AMOTL1;JAG1;AGT;ECM1;EDG1;EDN1;EDNRA;EFNA1;EGF;EPHA2;ELK3;ENG;ENPEP;EPAS1;EPHB4;ERBB2;EREG;ERG;F2R;F3;F11;FAP;FES;FGF2;FGF9;FIGF;VASH1;SCAP;FOXO1;PLXND1;FLT1;FLT4;DICER1;ANGPTL2;HEY1;POFUT1;DDAH1;ALOX…
Syndecan-1-mediated signaling events(NCI_NATURE Pathways)	63	NCI_NATURE Pathways	207;11184;10048;6416;30011;5335;2889;5594;5594;5594;5170;5728;5906;5894;6654;5921;8573;4233;6352;1793;572;2549;3636;4217;9146;2002;11146;5795;10855;6774;5747;1499;5290;5605;4690;2185;1398;200958;6382;6464;5595;5595;5595;5295;3082;682;5908;867;5829;3265;5599;5058;5604;3635;6198;5781;2353;3725;6386;5566;5479;6714;2885	AKT1;MAP4K1;RANBP9;MAP2K4;SH3KBP1;PLCG1;RAPGEF1;MAPK1;MAPK1;MAPK1;PDPK1;PTEN;RAP1A;RAF1;SOS1;RASA1;CASK;MET;CCL5;DOCK1;BAD;GAB1;INPPL1;MAP3K5;HGS;ELK1;GLMN;PTPRJ;HPSE;STAT3;PTK2;CTNNB1;PIK3CA;MAP2K2;NCK1;PTK2B;CRK;MUC20;SDC1;SHC1;MAPK3;MAPK3;MAPK3;PIK3R1;HGF;BSG;RAP1B;CBL;PXN;HRAS;MAPK8;PAK1;MAP2K1;INPP5D;RPS6KB1;PTPN11;FOS;JUN;SDCBP;PRKACA;PPIB;SRC;GRB2
G-protein signaling; coupled to IP3 second messenger (phospholipase C activating)(GO Biological Process)	132	GO Biological Process	10316;10800;10874;10911;10936;1129;1154;1241;128674;134;136;140;148;1606;1607;1608;160851;1812;1813;1816;183;185;1855;1902;1906;1907;1909;1910;1956;2043;2064;2065;2149;2151;2258;23365;23683;25780;2596;27040;2740;2767;2776;2791;2796;2798;283;2847;2863;2911;2915;2919;2925;29933;3060;3062;3082;3269;3357;3358;3579;3603;3973;4159;4543;5020;5021;5028;5029;5030;5031;51196;5179;5306;5311;5330;5338;5367;5…	NMUR1;CYSLTR1;NMU;UTS2;GPR75;CHRM2;CISH;LTB4R;PROKR2;ADORA1;ADORA2B;ADORA3;ADRA1A;DGKA;DGKB;DGKG;DGKH;DRD1;DRD2;DRD5;AGT;AGTR1;DVL1;EDG2;EDN1;EDN2;EDNRA;EDNRB;EGFR;EPHA4;ERBB2;ERBB3;F2R;F2RL2;FGF13;ARHGEF12;PRKD3;RASGRP3;GAP43;LAT;GLP1R;GNA11;GNAQ;GNG11;GNRH1;GNRHR;ANG;MCHR1;GPR39;GRM1;GRM5;CXCL1;GRPR;GPR132;HCRT;HCRTR2;HGF;HRH1;HTR2B;HTR2C;IL8RB;IL16;LHCGR;MC3R;MTNR1A;OXT;OXTR;P2RY1;P2RY2;P2RY4;…
Proteolysis(Panther Biological Process)	660	Panther Biological Process	10003;10047;10072;10075;10107;10136;10197;102;10206;10269;10277;10279;10346;10393;10404;10406;10437;10475;10531;10533;10537;10600;10616;10626;10653;10699;10713;10730;10739;10747;1075;10753;10845;10863;10868;10869;10892;10939;10942;10988;11012;11059;11060;11074;11085;11086;11096;11098;11131;11174;11202;11236;11274;112858;112885;11330;114088;114769;114804;115123;115209;115557;117584;117854;118424;1…	NAALAD2;CST8;DPP3;HUWE1;TRIM10;ELA3A;PSME3;ADAM10;TRIM13;ZMPSTE24;UBE4B;PRSS16;TRIM22;ANAPC10;PGCP;WFDC2;IFI30;TRIM38;PITRM1;ATG7;UBD;USP16;RBCK1;TRIM16;SPINT2;CORIN;USP39;YME1L1;RFPL2;MASP2;CTSC;CAPN9;CLPX;ADAM28;USP20;USP19;MALT1;AFG3L2;PRSS21;METAP2;KLK11;WWP1;WWP2;TRIM31;ADAM30;ADAM29;ADAMTS5;PRSS23;CAPN11;ADAMTS6;KLK8;RNF139;USP18;TP53RK;PHF21B;CTRC;TRIM9;COP1;RNF157;3-Mar;OMA1;p63RhoGEF;RFF…
Translation _Alpha-1 adrenergic receptors regulation of translation(GeneGo Pathways)	53	GeneGo Pathways	10681;148;1938;1973;1974;1978;1981;2185;23236;2475;2767;2775;2776;2783;2786;2787;2791;2793;29904;3265;3708;3709;3710;387;5291;5295;5337;5338;5580;5581;5585;5594;55970;5604;5605;5894;59345;6009;6198;6199;6464;6654;6714;7249;7410;801;805;808;815;816;817;818;8672	GNB5;ADRA1A;EEF2;EIF4A1;EIF4A2;EIF4EBP1;EIF4G1;PTK2B;PLCB1;FRAP1;GNA11;GNAO1;GNAQ;GNB2;GNG4;GNG5;GNG11;GNGT2;EEF2K;HRAS;ITPR1;ITPR2;ITPR3;RHOA;PIK3CB;PIK3R1;PLD1;PLD2;PRKCD;PRKCE;PKN1;MAPK1;GNG12;MAP2K1;MAP2K2;RAF1;GNB4;RHEB;RPS6KB1;RPS6KB2;SHC1;SOS1;SRC;TSC2;VAV2;CALM1;CALM2;CALM3;CAMK2A;CAMK2B;CAMK2D;CAMK2G;EIF4G3
interferon-gamma production(GO Biological Process)	44	GO Biological Process	10068;10148;1054;10803;11126;1139;1241;1401;2051;29121;29126;3117;3592;3593;3600;3606;3820;3821;5045;51284;51311;51561;51744;5266;55643;5732;5734;59067;5914;602;7098;7294;80380;80381;84868;8740;8744;8807;8809;8995;942;9466;952;9966	IL18BP;EBI3;CEBPG;CCR9;CD160;CHRNA7;LTB4R;CRP;EPHB6;CLEC2D;CD274;HLA-DQA1;IL12A;IL12B;IL15;IL18;KLRB1;KLRC1;FURIN;TLR7;TLR8;IL23A;CD244;PI3;BTBD2;PTGER2;PTGER4;IL21;RARA;BCL3;TLR3;TXK;PDCD1LG2;CD276;HAVCR2;TNFSF14;TNFSF9;IL18RAP;IL18R1;TNFSF18;CD86;IL27RA;CD38;TNFSF15
pigment metabolic process(GO Biological Process)	50	GO Biological Process	10058;10588;10606;11234;1352;1353;1355;1371;1528;154;157807;1638;196294;210;211;212;22978;23593;2395;2495;259;2618;3162;3257;3422;3658;4779;4935;4948;51151;51312;538;53940;5447;5471;5498;563;644;6490;706;7299;7306;7389;7390;8190;84343;8544;8833;8943;91734	ABCB6;MTHFS;PAICS;HPS5;COX10;COX11;COX15;CPOX;CYB5A;ADRB2;RLBP1L1;DCT;IMMP1L;ALAD;ALAS1;ALAS2;NT5C2;HEBP2;FXN;FTH1;AMBP;GART;HMOX1;HPS1;IDI1;IREB2;NFE2L1;GPR143;OCA2;SLC45A2;SLC25A37;ATP7A;FTHL17;POR;PPAT;PPOX;AZGP1;BLVRA;SILV;TSPO;TYR;TYRP1;UROD;UROS;MIA;HPS3;PIR;GMPS;AP3D1;IDI2
Chemotaxis_Lipoxin inhibitory action on neutrophil migration(GeneGo Pathways)	80	GeneGo Pathways	10000;10092;10093;10094;10095;10096;10097;10109;103910;10398;10552;10627;10681;1072;1073;1241;140465;207;208;23396;2358;2770;2771;2773;2775;2783;2786;2787;2791;2793;29895;3383;3576;3577;3683;3689;3984;4619;4620;4621;4622;4624;4625;4626;4627;4628;4629;4632;4633;4634;4635;4636;4637;4638;4659;5058;5170;5294;5337;5500;5590;5594;5595;55970;57180;57580;5880;59345;60;7094;71;81;83660;8394;8395;85366;87;…	AKT3;ARPC5;ARPC4;ARPC3;ARPC1B;ACTR3;ACTR2;ARPC2;MRLC2;MYL9;ARPC1A;MRCL3;GNB5;CFL1;CFL2;LTB4R;MYL6B;AKT1;AKT2;PIP5K1C;FPRL1;GNAI1;GNAI2;GNAI3;GNAO1;GNB2;GNG4;GNG5;GNG11;GNGT2;MGC13450;ICAM1;IL8;IL8RA;ITGAL;ITGB2;LIMK1;MYH1;MYH2;MYH3;MYH4;MYH6;MYH7;MYH8;MYH9;MYH10;MYH11;MYL1;MYL2;MYL3;MYL4;MYL5;MYL6;MYLK;PPP1R12A;PAK1;PDPK1;PIK3CG;PLD1;PPP1CB;PRKCZ;MAPK1;MAPK3;GNG12;ACTR3B;PREX1;RAC2;GNB4;ACTB;TLN1…
Cell cycle_Sister chromatid cohesion(GeneGo Pathways)	29	GeneGo Pathways	10274;10735;11044;114799;23244;3005;3006;3007;3009;3010;3021;3024;5111;5885;5982;5983;5984;5985;63922;7150;79075;8243;85417;891;9126;9133;9232;9700;983	STAG1;STAG2;POLS;ESCO1;PDS5A;H1F0;HIST1H1C;HIST1H1D;HIST1H1B;HIST1H1T;H3F3B;HIST1H1A;PCNA;RAD21;RFC2;RFC3;RFC4;RFC5;CHTF18;TOP1;DSCC1;SMC1A;CCNB3;CCNB1;SMC3;CCNB2;PTTG1;ESPL1;CDC2
Cell surface interactions at the vascular wall(REACTOME Pathways)	55	REACTOME Pathways	3687;51744;5335;3678;57126;338;10461;914;3689;2534;857;285;3676;961;4973;6654;2207;1278;7056;3690;1277;8832;3684;23759;5175;51206;51378;5777;6404;83700;90952;5290;5336;6464;962;58494;5295;50848;3683;120425;682;54210;3265;2153;2335;3635;3685;1525;6850;5781;5624;965;2147;6714;2885	ITGAX;CD244;PLCG1;ITGA5;CD177;APOB;MERTK;CD2;ITGB2;FYN;CAV1;ANGPT2;ITGA4;CD47;OLR1;SOS1;FCER1G;COL1A2;THBD;ITGB3;COL1A1;CD84;ITGAM;PPIL2;PECAM1;GP6;ANGPT4;PTPN6;SELPLG;JAM3;ESAM;PIK3CA;PLCG2;SHC1;CD48;JAM2;PIK3R1;F11R;ITGAL;AMICA1;BSG;TREM1;HRAS;F5;FN1;INPP5D;ITGAV;CXADR;SYK;PTPN11;PROC;CD58;F2;SRC;GRB2
striated muscle contraction(GO Biological Process)	37	GO Biological Process	10324;11123;1134;154;156;1837;2548;3749;3759;384;4090;4624;4625;4633;4634;4635;476;477;4842;487;5025;55800;5606;5608;6271;6426;6717;6901;7134;7140;7169;7273;845;85366;859;8654;8736	KBTBD10;RCAN3;CHRNA1;ADRB2;ADRBK1;DTNA;GAA;KCNC4;KCNJ2;ARG2;SMAD5;MYH6;MYH7;MYL2;MYL3;MYL4;ATP1A1;ATP1A2;NOS1;ATP2A1;P2RX4;SCN3B;MAP2K3;MAP2K6;S100A1;SFRS1;SRI;TAZ;TNNC1;TNNT3;TPM2;TTN;CASQ2;MYLK2;CAV3;PDE5A;MYOM1
development of primary male sexual characteristics(GO Biological Process)	49	GO Biological Process	10046;11172;113540;127247;128821;132625;1618;168507;1718;1761;190;2175;2254;2492;2516;269;3293;3295;367;3973;4201;4436;50846;51533;5156;51665;5270;54361;55366;55632;5568;56311;56956;58524;63946;6662;6716;6736;6926;7259;7490;7812;8031;81602;8433;84432;89882;89885;92	MAMLD1;INSL6;CMTM1;ASB17;CST9L;ZFP42;DAZL;PKD1L1;DHCR24;DMRT1;NR0B1;FANCA;FGF9;FSHR;NR5A1;AMHR2;HSD17B3;HSD17B4;AR;LHCGR;MEA1;MSH2;DHH;PHF7;PDGFRA;ASB1;SERPINE2;WNT4;LGR4;KIAA1333;PRKACG;ANKRD7;LHX9;DMRT3;DMRTC2;SOX9;SRD5A2;SRY;TBX3;TSPYL1;WT1;CSDE1;NCOA4;CDADC1;UTF1;PROK1;TPD52L3;FATE1;ACVR2A
G-protein signaling_RAC1 in cellular process(GeneGo Pathways)	35	GeneGo Pathways	10092;10093;10094;10095;10096;10097;10109;10163;10458;10552;10787;1535;1760;23263;23396;26999;387;4690;5058;5062;5063;5337;55845;5590;5599;5601;5602;57180;60;71;8394;8395;84612;8936;998	ARPC5;ARPC4;ARPC3;ARPC1B;ACTR3;ACTR2;ARPC2;WASF2;BAIAP2;ARPC1A;NCKAP1;CYBA;DMPK;MCF2L;PIP5K1C;CYFIP2;RHOA;NCK1;PAK1;PAK2;PAK3;PLD1;C3orf10;PRKCZ;MAPK8;MAPK9;MAPK10;ACTR3B;ACTB;ACTG1;PIP5K1A;PIP5K1B;PARD6B;WASF1;CDC42
positive regulation of lymphocyte activation(GO Biological Process)	88	GO Biological Process	10148;10233;1026;10673;10892;11040;2051;2213;29126;29760;3035;3108;3263;3458;355;3558;3561;3569;3574;3592;3593;3604;3606;3683;3718;3820;3932;4068;407977;4267;4690;4860;51284;5150;51513;51561;54941;55423;5588;56244;56262;572;5788;59067;5914;604;641;6490;6693;6776;6777;6778;6850;6885;7048;7070;7186;7187;7189;7292;7535;80328;80381;8284;8455;84957;8546;8740;8744;8876;8915;916;920;921;939;9398;940;941…	EBI3;LRRC23;CDKN1A;TNFSF13B;MALT1;PIM2;EPHB6;FCGR2B;CD274;BLNK;HARS;HLA-DMA;HPX;IFNG;FAS;IL2;IL2RG;IL6;IL7;IL12A;IL12B;TNFRSF9;IL18;ITGAL;JAK3;KLRB1;LCK;SH2D1A;TNFSF12-TNFSF13;CD99;NCK1;NP;TLR7;PDE7A;ETV7;IL23A;RNF125;SIRPG;PRKCQ;BTNL2;LRRC8A;BAD;PTPRC;IL21;RARA;BCL6;BLM;SILV;SPN;STAT5A;STAT5B;STAT6;SYK;MAP3K7;TGFBR2;THY1;TRAF2;TRAF3;TRAF6;TNFSF4;ZAP70;ULBP2;CD276;JARID1D;ATRN;RELT;AP3B1;TNFSF14;…
Development_Alpha-2 adrenergic receptor activation of ERK(GeneGo Pathways)	57	GeneGo Pathways	10000;10681;11343;151;1558;1839;1956;207;208;2185;221955;2770;2771;2773;2775;2783;2786;2787;2791;2793;2885;3265;3708;3709;3710;3725;5170;5290;5291;5293;5295;5296;5321;5330;5331;5594;5595;55970;5604;5605;5894;59345;6464;6654;6655;6714;747;801;8038;805;808;815;816;817;818;8503;8605	AKT3;GNB5;MGLL;ADRA2B;CYP2C8;HBEGF;EGFR;AKT1;AKT2;PTK2B;DAGLB;GNAI1;GNAI2;GNAI3;GNAO1;GNB2;GNG4;GNG5;GNG11;GNGT2;GRB2;HRAS;ITPR1;ITPR2;ITPR3;JUN;PDPK1;PIK3CA;PIK3CB;PIK3CD;PIK3R1;PIK3R2;PLA2G4A;PLCB2;PLCB3;MAPK1;MAPK3;GNG12;MAP2K1;MAP2K2;RAF1;GNB4;SHC1;SOS1;SOS2;SRC;DAGLA;CALM1;ADAM12;CALM2;CALM3;CAMK2A;CAMK2B;CAMK2D;CAMK2G;PIK3R3;PLA2G4C
mRNA splicing(Panther Biological Process)	150	Panther Biological Process	10137;10171;10236;10262;10286;10291;10432;10492;10523;10569;10594;10658;10713;10772;10921;10929;10946;10973;11051;11066;11129;11338;1153;122402;125950;126668;127933;134430;135295;138046;138716;165545;1659;1660;1665;170506;199746;22827;22907;22913;23020;23199;23435;23450;23451;23658;24144;24148;25804;25929;25980;26121;26528;27257;27258;27288;27339;283742;2926;29896;3181;3182;3183;3184;3185;3188;31…	RBM12;RCL1;HNRNPR;SF3B4;BCAS2;SF3A1;RBM14;SYNCRIP;CHERP;SLU7;PRPF8;CUGBP1;USP39;FUSIP1;RNPS1;SFRS2B;SF3A3;ASCC3;NUDT21;MGC138160;SFRS16;U2AF2;CIRBP;TDRD9;RAVER1;TDRD10;UHMK1;WDR36;FLJ33484;RALYL;C9orf23;DQX1;DHX8;DHX9;DHX15;DHX36;U2AF1L4;PUF60;DHX30;RALY;ASCC3L1;KIAA0182;TARDBP;SF3B3;SF3B1;LSM5;TFIP11;PRPF6;LSM4;GEMIN5;C20orf4;PRPF31;DAZAP1;LSM1;LSM3;RBMXL2;PRPF19;FAM98B;GRSF1;TRA2A;HNRNPA2B1;HNR…
tRNA processing(GO Biological Process)	53	GO Biological Process	10056;10248;10352;10556;10557;10667;10775;10799;10940;11062;11102;118672;142940;158234;16;23064;23536;25821;26995;27079;4234;51095;54517;54802;54888;54920;54931;54974;55039;55253;55520;55621;55687;57505;5859;60528;6301;64118;6741;79042;79691;79897;80746;81627;81890;83448;83480;83707;84881;8634;9054;91893;93587	FARSB;POP7;WARS2;RPP30;RPP38;FARS2;POP4;RPP40;POP1;DUS4L;RPP14;PSTK;TRUB1;RG9MTD3;AARS;SETX;ADAT1;MTO1;TRUB2;RPUSD2;METTL1;TRNT1;PUS7;TRIT1;NSUN2;DUS2L;RG9MTD1;THG1L;TRMT12;TYW1;ELAC1;TRMT1;TRMU;AARS2;QARS;ELAC2;SARS;DUS1L;SSB;TSEN34;QTRTD1;RPP21;TSEN2;C1orf25;QTRT1;PUS7L;PUS3;TRPT1;RPUSD4;RTCD1;NFS1;LOC91893;RG9MTD2
regulation of protein complex assembly(GO Biological Process)	57	GO Biological Process	10344;10460;10845;10892;11013;11124;11171;1230;1236;1269;1272;1616;1859;1942;2146;2149;26206;2935;29766;3054;3059;3512;3587;382;4134;4214;4690;54434;55832;5653;567;56882;56993;5728;580;5898;5921;59340;6101;627;6275;64127;65057;6834;716;7443;7528;7852;84342;8826;9087;9113;917;92610;9532;9820;998	CCL26;TACC3;CLPX;MALT1;TMSL8;FAF1;STRAP;CCR1;CCR7;CNR2;CNTN1;DAXX;DYRK1A;EFNA1;EZH2;F2R;SPAG8;GSPT1;TMOD3;HCFC1;HCLS1;IGJ;IL10RA;ARF6;MAP4;MAP3K1;NCK1;SSH1;CAND1;KLK6;B2M;CDC42SE1;TOMM22;PTEN;BARD1;RALA;RASA1;HRH4;RP1;BDNF;S100A4;NOD2;ACD;SURF1;C1S;VRK1;YY1;CXCR4;COG8;IQGAP1;TMSB4Y;LATS1;CD3G;T2BP;BAG2;CUL7;CDC42
Angiopoietin receptor Tie2-mediated signaling(NCI_NATURE Pathways)	42	NCI_NATURE Pathways	5970;207;2242;1997;1026;3678;5594;5594;2534;285;5921;1432;6776;6776;2002;51378;5338;1998;6777;2888;7124;5747;5290;4690;1398;6464;5595;5595;185;5295;2308;660;5829;5599;2113;5058;2335;6198;5781;2247;2147;2885	RELA;AKT1;FES;ELF1;CDKN1A;ITGA5;MAPK1;MAPK1;FYN;ANGPT2;RASA1;MAPK14;STAT5A;STAT5A;ELK1;ANGPT4;PLD2;ELF2;STAT5B;GRB14;TNF;PTK2;PIK3CA;NCK1;CRK;SHC1;MAPK3;MAPK3;AGTR1;PIK3R1;FOXO1;BMX;PXN;MAPK8;ETS1;PAK1;FN1;RPS6KB1;PTPN11;FGF2;F2;GRB2
cellular macromolecular complex subunit organization(GO Biological Process)	466	GO Biological Process	10001;10010;10013;10036;10093;10095;10152;1020;10209;1022;1024;10240;1025;10285;10289;10291;10298;10300;10302;10344;10421;10460;10497;10526;10527;10569;10576;1058;10594;10605;1062;10621;10622;1063;10677;10713;10767;10772;10810;10907;10939;10946;10988;11011;11013;1104;11075;11078;11129;11177;11186;11193;11198;11202;11218;11338;1136;115106;118;119;1230;1236;1269;1272;134;1352;1353;1355;140;140890;1…	MED6;TANK;HDAC6;CHAF1A;ARPC4;ARPC1B;ABI2;CDK5;EIF1;CDK7;CDK8;MRPS31;CDK9;SMNDC1;EIF1B;SF3A1;PAK4;KATNB1;SNAPC5;CCL26;CD2BP2;TACC3;UNC13B;IPO8;IPO7;SLU7;CCT2;CENPA;PRPF8;PAIP1;CENPE;POLR3F;POLR3G;CENPF;AVIL;USP39;HBS1L;FUSIP1;WASF3;TXNL4A;AFG3L2;SF3A3;METAP2;TLK2;TMSL8;RCC1;STMN2;TRIOBP;SFRS16;BAZ1A;RASSF1;WBP4;SUPT16H;KLK8;DDX20;U2AF2;CHRNA3;CCDC5;ADD1;ADD2;CCR1;CCR7;CNR2;CNTN1;ADORA1;COX10;COX11…
di-; tri-valent inorganic cation transport(GO Biological Process)	198	GO Biological Process	10058;10316;10368;10369;10681;10686;10874;1139;116443;117;117144;117155;123041;1231;123606;1241;1259;140803;1447;1594;162514;169026;170572;1809;1814;219931;22;2213;2281;22821;22859;23365;23428;23516;2495;2520;2534;254428;25769;259249;261729;2694;27032;27091;27092;27173;2798;2823;285242;2892;2903;2904;29760;29986;30061;3060;3064;3077;30845;3263;3359;347732;3586;3708;3709;3710;4308;4842;4852;487;48…	ABCB6;NMUR1;CACNG3;CACNG2;GNB5;CLDN16;NMU;CHRNA7;GRIN3A;ADCYAP1R1;CATSPER1;CATSPER2;SLC24A4;CCR2;NIPA1;LTB4R;CNGA1;TRPM6;CSN2;CYP27B1;TRPV3;SLC30A8;HTR3C;DPYSL3;DRD3;TPCN2;ABCB7;FCGR2B;FKBP1B;RASA3;LPHN1;ARHGEF12;SLC7A8;SLC39A14;FTH1;GAST;FYN;SLC41A1;SLC24A2;MRGPRX1;STEAP2;GIF;ATP2C1;CACNG5;CACNG4;SLC39A1;GNRHR;GPM6A;HTR3E;GRIA3;GRIN2A;GRIN2B;BLNK;SLC39A2;SLC40A1;HCRT;HTT;HFE;EHD3;HPX;HTR3A;CATSP…
vasculature development(GO Biological Process)	293	GO Biological Process	1000;1003;10052;10085;10111;10203;10218;1046;10525;10553;10563;10630;10631;10672;10800;10855;10887;10908;11005;11061;11082;11138;1121;11235;112744;113026;116150;1215;1285;128674;1288;1306;133;136;14;140;1401;1471;1475;1490;1524;154;154796;154810;1717;182;183;186;1893;1901;1906;1909;1942;1950;1969;2004;2022;2028;2034;2050;2064;2069;207;2078;2149;2152;2160;2191;2242;2247;2254;2255;2277;22846;22937;…	CDH2;CDH5;GJC1;EDIL3;RAD50;CALCRL;ANGPTL7;CDX4;HYOU1;HTATIP2;CXCL13;PDPN;POSTN;GNA13;CYSLTR1;HPSE;PROKR1;PNPLA6;SPINK5;LECT1;ESM1;TBC1D8;CHM;PDCD10;IL17F;PLCD3;NUS1;CMA1;COL4A3;PROKR2;COL4A6;COL15A1;ADM;ADORA2B;AAMP;ADORA3;CRP;CST3;CSTA;CTGF;CX3CR1;ADRB2;AMOT;AMOTL1;DHCR7;JAG1;AGT;AGTR2;ECM1;EDG1;EDN1;EDNRA;EFNA1;EGF;EPHA2;ELK3;ENG;ENPEP;EPAS1;EPHB4;ERBB2;EREG;AKT1;ERG;F2R;F3;F11;FAP;FES;FGF2;FGF…
cellular calcium ion homeostasis(GO Biological Process)	294	GO Biological Process	10022;10266;10313;10316;10344;10488;10523;10544;10563;10590;10666;10800;10803;1081;10874;10886;10887;1089;10911;10936;11314;11330;1139;114327;117;117194;1201;1230;123041;1231;1232;1233;1234;1235;1236;1237;1240;1241;125972;1269;128674;1325;133;133060;134;136;140;140803;148;151;1524;1604;1756;1812;1814;1816;183;185;1902;1903;1906;1907;1909;2147;2149;2150;2151;219285;222545;2281;22821;23365;23436;23…	INSL5;RAMP2;RTN3;NMUR1;CCL26;CREB3;CHERP;PROCR;CXCL13;SCGN;CD226;CYSLTR1;CCR9;CGA;NMU;NPFFR2;PROKR1;CEACAM4;UTS2;GPR75;CD300A;CTRC;CHRNA7;EFHC1;ADCYAP1R1;MRGPRX2;CLN3;CCR1;SLC24A4;CCR2;CCR3;CCR4;CCR5;CCR6;CCR7;CCR8;CMKLR1;LTB4R;CALR3;CNR2;PROKR2;CORT;ADM;OTOP1;ADORA1;ADORA2B;ADORA3;TRPM6;ADRA1A;ADRA2B;CX3CR1;CD55;DMD;DRD1;DRD3;DRD5;AGT;AGTR1;EDG2;EDG3;EDN1;EDN2;EDNRA;F2;F2R;F2RL1;F2RL2;SAMD9L;GPR…
regulation of interleukin-2 production(GO Biological Process)	45	GO Biological Process	10233;10892;11146;112744;11326;1493;2051;25865;2798;29126;3117;3586;3608;3662;3702;382;4543;5141;5150;51564;5588;5774;5858;6304;6441;6461;6776;6777;6885;6935;7186;7189;8744;8761;89795;914;916;920;921;940;941;942;952;966;969	LRRC23;MALT1;GLMN;IL17F;VSIG4;CTLA4;EPHB6;PRKD2;GNRHR;CD274;HLA-DQA1;IL10;ILF2;IRF4;ITK;ARF6;MTNR1A;PDE4A;PDE7A;HDAC7A;PRKCQ;PTPN3;PZP;SATB1;SFTPD;SHB;STAT5A;STAT5B;MAP3K7;ZEB1;TRAF2;TRAF6;TNFSF9;PABPC4;NAV3;CD2;CD3E;CD4;CD5;CD28;CD80;CD86;CD38;CD59;CD69
cell chemotaxis(GO Biological Process)	90	GO Biological Process	10068;10154;10344;10563;10578;1130;1215;1230;1231;1232;1233;1236;1240;1241;1269;1490;1524;1794;1808;1906;1907;1910;1942;199;2207;2268;2638;26585;2767;2867;2919;3035;3055;3458;355;3553;3570;3576;3579;3586;3592;3603;3605;3627;3689;3702;3932;3950;4067;4283;5047;51192;5319;5321;5578;56477;56889;5729;58191;5880;5909;59340;6223;623;6280;6288;6346;6347;6360;6366;6368;6372;6376;6403;643;6441;6850;6869;72…	IL18BP;PLXNC1;CCL26;CXCL13;GNLY;LYST;CMA1;CCR1;CCR2;CCR3;CCR4;CCR7;CMKLR1;LTB4R;CNR2;CTGF;CX3CR1;DOCK2;DPYSL2;EDN1;EDN2;EDNRB;EFNA1;AIF1;FCER1G;FGR;GC;GREM1;GNA11;FFAR2;CXCL1;HARS;HCK;IFNG;FAS;IL1B;IL6R;IL8;IL8RB;IL10;IL12A;IL16;IL17A;CXCL10;ITGB2;ITK;LCK;LECT2;LYN;CXCL9;PAEP;CKLF;PLA2G1B;PLA2G4A;PRKCA;CCL28;TM9SF3;PTGDR;CXCL16;RAC2;RAP1GAP;HRH4;RPS19;BDKRB1;S100A9;SAA1;CCL1;CCL2;CCL16;CCL21;CCL2…
leukocyte chemotaxis(GO Biological Process)	90	GO Biological Process	10068;10154;10344;10563;10578;1130;1215;1230;1231;1232;1233;1236;1240;1241;1269;1490;1524;1794;1808;1906;1907;1910;1942;199;2207;2268;2638;26585;2767;2867;2919;3035;3055;3458;355;3553;3570;3576;3579;3586;3592;3603;3605;3627;3689;3702;3932;3950;4067;4283;5047;51192;5319;5321;5578;56477;56889;5729;58191;5880;5909;59340;6223;623;6280;6288;6346;6347;6360;6366;6368;6372;6376;6403;643;6441;6850;6869;72…	IL18BP;PLXNC1;CCL26;CXCL13;GNLY;LYST;CMA1;CCR1;CCR2;CCR3;CCR4;CCR7;CMKLR1;LTB4R;CNR2;CTGF;CX3CR1;DOCK2;DPYSL2;EDN1;EDN2;EDNRB;EFNA1;AIF1;FCER1G;FGR;GC;GREM1;GNA11;FFAR2;CXCL1;HARS;HCK;IFNG;FAS;IL1B;IL6R;IL8;IL8RB;IL10;IL12A;IL16;IL17A;CXCL10;ITGB2;ITK;LCK;LECT2;LYN;CXCL9;PAEP;CKLF;PLA2G1B;PLA2G4A;PRKCA;CCL28;TM9SF3;PTGDR;CXCL16;RAC2;RAP1GAP;HRH4;RPS19;BDKRB1;S100A9;SAA1;CCL1;CCL2;CCL16;CCL21;CCL2…
negative regulation of growth(GO Biological Process)	130	GO Biological Process	10083;10140;10158;10209;1026;1027;1029;10298;1031;1032;10365;10934;11010;11107;11122;11202;11236;11274;1215;1263;1269;131566;1490;154;1543;1601;1630;1811;1819;186;2023;2100;22943;2296;2308;247;26512;2658;2660;27173;27302;27330;2764;2786;29117;2950;29946;3060;3091;3172;323;340348;3482;3727;3956;4088;4089;4633;4722;4879;4881;51079;51147;51447;5167;5371;5515;5518;5538;55832;55904;5641;5654;57060;572…	USH1C;TOB1;PDZK1IP1;EIF1;CDKN1A;CDKN1B;CDKN2A;PAK4;CDKN2C;CDKN2D;KLF2;MORF4;GLIPR1;PRDM5;PTPRT;KLK8;RNF139;USP18;CMA1;PLK3;CNR2;DCBLD2;CTGF;ADRB2;CYP1A1;DAB2;DCC;SLC26A3;DRG2;AGTR2;ENO1;ESR2;DKK1;FOXC1;FOXO1;ALOX15B;INTS6;GDF2;MSTN;SLC39A1;BMP10;RPS6KA6;GMFB;GNG4;BRD7;GSTP1;SERTAD3;HCRT;HIF1A;HNF4A;APBB2;TSPAN33;IGF2R;JUND;LGALS1;SMAD3;SMAD4;MYL2;NDUFS3;NPPB;NPR1;NDUFA13;ING4;IHPK2;ENPP1;PML;PPP2…
Cell adhesion_ECM remodeling(GeneGo Pathways)	54	GeneGo Pathways	1277;1278;1281;1282;1285;1286;1287;1288;1462;1839;1956;2335;284217;3479;3480;354;3576;3577;3672;3678;3688;3816;3817;3909;3910;3912;3915;3918;4312;4313;4314;4316;4319;4322;4323;4324;4325;4478;4811;5054;5270;5327;5328;5329;5340;6383;6678;7076;7077;7078;7430;7448;871;960	COL1A1;COL1A2;COL3A1;COL4A1;COL4A3;COL4A4;COL4A5;COL4A6;VCAN;HBEGF;EGFR;FN1;LAMA1;IGF1;IGF1R;KLK3;IL8;IL8RA;ITGA1;ITGA5;ITGB1;KLK1;KLK2;LAMA3;LAMA4;LAMB1;LAMC1;LAMC2;MMP1;MMP2;MMP3;MMP7;MMP10;MMP13;MMP14;MMP15;MMP16;MSN;NID1;SERPINE1;SERPINE2;PLAT;PLAU;PLAUR;PLG;SDC2;SPARC;TIMP1;TIMP2;TIMP3;EZR;VTN;SERPINH1;CD44
peptidyl-threonine phosphorylation(GO Biological Process)	76	GO Biological Process	10114;1017;1025;10298;10494;10645;10783;10922;11040;112858;11329;1196;12;1263;130399;23178;23678;255239;25778;25865;26353;269;28996;29941;30811;30849;369;3985;472;4750;4751;4752;5062;54101;54822;55872;5596;5616;56924;6046;65018;65125;65267;657;658;659;65975;676;6789;7016;7204;7443;7444;7786;7867;8317;83931;83942;8428;8444;8445;8491;8558;8576;8658;9064;9113;9149;91754;92;94;9448;96626;9833;9891;99…	HIPK3;CDK2;CDK9;PAK4;STK25;CAMKK2;NEK6;FASTK;PIM2;TP53RK;STK38;CLK2;SERPINA3;PLK3;ACVR1C;PASK;SGK3;ANKK1;RIPK5;PRKD2;HSPB8;AMHR2;HIPK2;PKN3;HUNK;PIK3R4;ARAF;LIMK2;ATM;NEK1;NEK2;NEK3;PAK2;RIPK4;TRPM7;PBK;MAPK4;PRKY;PAK6;BRD2;PINK1;WNK1;WNK3;BMPR1A;BMPR1B;BMPR2;STK33;BRDT;STK4;TESK1;TRIO;VRK1;VRK2;MAP3K12;MAPKAPK3;CDC7;STK40;TSSK1B;STK24;DYRK3;DYRK2;MAP4K3;CDK10;STK16;TNKS;MAP3K6;LATS1;DYRK1B;NEK9;…
ECM-receptor interaction(KEGG Pathways)	62	KEGG Pathways	1277;1278;1281;1282;1286;1288;1289;1290;1293;1301;1605;22801;22862;2335;252995;2811;2814;284217;3161;3339;3371;3381;3655;3672;3673;3675;3676;3678;3679;3680;3685;3688;3690;3693;3695;3696;3908;3909;3910;3911;3912;3915;3918;51206;5649;6382;6383;6385;63923;6696;7057;7058;7059;7060;7448;8515;8516;948;960;961;9899;9900	COL1A1;COL1A2;COL3A1;COL4A1;COL4A4;COL4A6;COL5A1;COL5A2;COL6A3;COL11A1;DAG1;ITGA11;FNDC3A;FN1;FNDC5;GP1BA;GP5;LAMA1;HMMR;HSPG2;TNC;IBSP;ITGA6;ITGA1;ITGA2;ITGA3;ITGA4;ITGA5;ITGA7;ITGA9;ITGAV;ITGB1;ITGB3;ITGB5;ITGB7;ITGB8;LAMA2;LAMA3;LAMA4;LAMA5;LAMB1;LAMC1;LAMC2;GP6;RELN;SDC1;SDC2;SDC4;TNN;SPP1;THBS1;THBS2;THBS3;THBS4;VTN;ITGA10;ITGA8;CD36;CD44;CD47;SV2B;SV2A
cellular nitrogen compound metabolic process(GO Biological Process)	361	GO Biological Process	10056;10157;10164;10165;10166;10295;10331;10352;1036;10362;10390;10394;10667;10678;10855;10894;10993;11227;11232;11240;11243;112483;112487;11254;112817;113189;113451;115677;1158;1160;117;118672;1201;121278;123283;124454;126792;1312;132949;133121;1356;136319;1373;137362;1401;1428;144193;1476;1486;1491;1497;1503;154;1576;16;1610;1615;1629;1638;1644;1719;1725;1728;1734;18;1812;1813;1814;186;191;1956…	FARSB;AASS;CHST4;SLC25A13;SLC25A15;BCKDK;B3GNT3;WARS2;CDO1;HMG20B;CEPT1;PRG3;FARS2;B3GNT2;HPSE;LYVE1;SDS;GALNT5;POLG2;PADI2;PMF1;SAT2;C14orf126;SLC6A14;C10orf65;CHST14;ADC;NOSTRIN;CKM;CKMT2;ADCYAP1R1;PSTK;CLN3;TPH2;TARSL2;EARS2;B3GALT6;COMT;AASDH;ENPP6;CP;MTPN;CPS1;GOT1L1;CRP;CRYM;AMDHD1;CSTB;CTBS;CTH;CTNS;CTPS;ADRB2;CYP3A4;AARS;DAO;DARS;DBT;DCT;DDC;DHFR;DHPS;NQO1;DIO2;ABAT;DRD1;DRD2;DRD3;AGTR2;A…
Muscle contraction(Panther Biological Process)	132	Panther Biological Process	10345;103910;10398;10529;10627;10911;1134;1140;1144;1145;1152;1158;1160;1241;1265;1266;127294;134;135;136;140465;1410;148;1837;1838;1909;1910;22998;23022;23064;2520;259266;262;26509;27306;283284;285025;29114;2925;29895;3708;3709;3710;3759;3762;3778;3779;3927;4008;4604;4606;4619;4620;4621;4622;4624;4625;4626;4632;4633;4634;4635;4636;4637;4638;4703;4892;4951;5020;5021;51083;5260;5261;54346;551;552;…	TRDN;MRLC2;MYL9;NEBL;MRCL3;UTS2;CHRNA1;CHRNB1;CHRND;CHRNE;CKB;CKM;CKMT2;LTB4R;CNN2;CNN3;MYOM3;ADORA1;ADORA2A;ADORA2B;MYL6B;CRYAB;ADRA1A;DTNA;DTNB;EDNRA;EDNRB;LIMCH1;PALLD;SETX;GAST;ASPM;AMD1;FER1L3;PGDS;IGSF22;CCDC141;TAGLN3;GRPR;MGC13450;ITPR1;ITPR2;ITPR3;KCNJ2;KCNJ5;KCNMA1;KCNMB1;LASP1;LMO7;MYBPC1;MYBPC2;MYH1;MYH2;MYH3;MYH4;MYH6;MYH7;MYH8;MYL1;MYL2;MYL3;MYL4;MYL5;MYL6;MYLK;NEB;NRAP;OCM;OXT;OXTR…
negative regulation of protein kinase activity(GO Biological Process)	127	GO Biological Process	10023;10114;10221;10253;1026;1028;1029;10614;11072;11142;11183;137492;1401;142679;148266;150290;161742;163255;1647;171392;1845;1846;1848;197;2167;23239;23636;2580;2587;259;260434;26524;27250;2810;2828;283455;285464;2879;3156;324;3339;3586;3611;382;3821;3958;4040;4221;4616;4763;5052;5062;51130;51497;51562;51654;51657;5176;5359;54622;54810;54900;54920;54935;5494;54961;5515;5518;55364;5537;5569;5570…	FRAT1;HIPK3;TRIB1;SPRY2;CDKN1A;CDKN1C;CDKN2A;HEXIM1;DUSP14;PKIG;MAP4K5;VPS37A;CRP;DUSP19;ZNF569;DUSP18;SPRED1;ZNF540;GADD45A;ZNF675;DUSP3;DUSP4;DUSP6;AHSG;FABP4;PHLPP;NUP62;GAK;GALR1;AMBP;PYDC1;LATS2;PDCD4;SFN;GPR4;KSR2;CRIPAK;GPX4;HMGCR;APC;HSPG2;IL10;ILK;ARF6;KLRC1;LGALS3;LRP6;MEN1;GADD45B;NF1;PRDX1;PAK2;ASB3;TH1L;MBIP;CDK5RAP1;STYXL1;SERPINF1;PLSCR1;ARL15;GIPC2;LAX1;DUS2L;DUSP23;PPM1A;SSH3;PPP…
regulation of cell activation(GO Biological Process)	173	GO Biological Process	10068;10148;10233;1026;1029;10666;10673;10732;10859;10892;11005;11040;11118;11146;11314;11326;115350;1236;1241;124912;133396;1401;1493;151888;1942;2022;2051;2064;2205;2207;2213;2495;27240;2857;29126;29760;3035;3108;3117;3135;3149;3263;3275;3458;3460;350;355;3558;3559;3561;3569;3574;3575;3586;3587;3592;3593;3600;3604;3606;3620;3662;3683;3718;382;3820;3929;3932;3958;4068;407977;4267;4282;4668;4690;…	IL18BP;EBI3;LRRC23;CDKN1A;CDKN2A;CD226;TNFSF13B;TCFL5;LILRB1;MALT1;SPINK5;PIM2;BTN3A2;GLMN;CD300A;VSIG4;FCRL1;CCR7;LTB4R;SPACA3;IL31RA;CRP;CTLA4;BTLA;EFNA1;ENG;EPHB6;ERBB2;FCER1A;FCER1G;FCGR2B;FTH1;SIT1;GPR34;CD274;BLNK;HARS;HLA-DMA;HLA-DQA1;HLA-G;HMGB3;HPX;PRMT2;IFNG;IFNGR2;APOH;FAS;IL2;IL2RA;IL2RG;IL6;IL7;IL7R;IL10;IL10RA;IL12A;IL12B;IL15;TNFRSF9;IL18;INDO;IRF4;ITGAL;JAK3;ARF6;KLRB1;LBP;LCK;LGA…
Cytoskeleton remodeling_Cytoskeleton remodeling(GeneGo Pathways)	142	GeneGo Pathways	10092;10093;10094;10095;10096;10097;10109;1026;103910;10398;10552;10627;1072;1073;1277;1278;1282;1285;1286;1287;1288;1398;140465;1432;1457;1460;1499;1793;1973;1974;1978;1981;1982;2316;2335;23396;284217;2885;2932;29895;3265;331;3611;3681;3683;3684;3687;3689;3725;3791;387;3912;3915;3985;4088;4296;4322;4609;4619;4620;4621;4622;4624;4625;4626;4627;4628;4629;4632;4633;4634;4635;4636;4637;4638;4659;469…	ARPC5;ARPC4;ARPC3;ARPC1B;ACTR3;ACTR2;ARPC2;CDKN1A;MRLC2;MYL9;ARPC1A;MRCL3;CFL1;CFL2;COL1A1;COL1A2;COL4A1;COL4A3;COL4A4;COL4A5;COL4A6;CRK;MYL6B;MAPK14;CSNK2A1;CSNK2B;CTNNB1;DOCK1;EIF4A1;EIF4A2;EIF4EBP1;EIF4G1;EIF4G2;FLNA;FN1;PIP5K1C;LAMA1;GRB2;GSK3B;MGC13450;HRAS;BIRC4;ILK;ITGAD;ITGAL;ITGAM;ITGAX;ITGB2;JUN;KDR;RHOA;LAMB1;LAMC1;LIMK2;SMAD3;MAP3K11;MMP13;MYC;MYH1;MYH2;MYH3;MYH4;MYH6;MYH7;MYH8;MYH9;M…
fertilization(GO Biological Process)	78	GO Biological Process	10171;10343;1047;10566;10919;11055;117144;117155;117285;1191;124912;148229;1618;164684;167;183;203102;2054;22862;22918;23553;2515;255394;26476;26493;26659;26716;2683;2689;2741;284359;3010;3026;3074;3117;3680;4184;4240;49;4905;4956;5047;5104;53340;55210;55346;56;5617;5619;5620;57055;57829;5864;6590;6674;6677;6954;7455;7783;7784;79400;796;8086;81833;83890;84750;84812;8747;8748;8749;8756;8852;8913;8…	RCL1;PKDREJ;CLGN;AKAP3;EHMT2;ZPBP;CATSPER1;CATSPER2;DEFB118;CLU;SPACA3;ATP8B3;DAZL;WBP2NL;CRISP1;AGT;ADAM32;STX2;FNDC3A;CD93;HYAL4;ADAM2;TCP11L2;OR10J1;OR8B8;OR7A5;OR2H1;B4GALT1;GH2;GLRA1;IZUMO1;HIST1H1T;HABP2;HEXB;HLA-DQA1;ITGA9;SMCP;MFGE8;ACR;NSF;ODF1;PAEP;SERPINA5;SPA17;ATAD3A;TCP11L1;ACRV1;PRL;PRM1;PRM2;DAZ2;ZP4;RAB3A;SLPI;SPAG1;SPAM1;TCP11;ZAN;ZP2;ZP3;NOX5;CALCA;AAAS;SPACA1;SPATA9;FUT10;PLCD…
proton transport(GO Biological Process)	46	GO Biological Process	10312;10476;10632;133308;153201;206358;23041;23530;23545;27035;27109;285641;487;496;498;506;50617;509;513;514;515;517;518;521;522;525;526;529;535;537;539;64924;6564;6573;6583;7350;7351;7352;79400;79751;83959;84329;84539;8992;90423;9914	TCIRG1;ATP5H;ATP5L;NHEDC2;SLC36A2;SLC36A1;MON2;NNT;ATP6V0A2;NOX1;ATP5S;SLC36A3;ATP2A1;ATP4B;ATP5A1;ATP5B;ATP6V0A4;ATP5C1;ATP5D;ATP5E;ATP5F1;ATP5G2;ATP5G3;ATP5I;ATP5J;ATP6V1B1;ATP6V1B2;ATP6V1E1;ATP6V0A1;ATP6AP1;ATP5O;SLC30A5;SLC15A1;SLC19A1;SLC22A4;UCP1;UCP2;UCP3;NOX5;SLC25A22;SLC4A11;HVCN1;MCHR2;ATP6V0E1;ATP6V1E2;ATP2C2
cell structure disassembly during apoptosis(GO Biological Process)	36	GO Biological Process	1029;1149;1263;133;150209;1676;1677;1776;1777;2021;22980;23087;23332;27141;2999;3001;3002;3248;4312;4609;51451;51701;5366;54739;5538;56848;58511;6383;6647;7164;7917;79444;836;84034;9131;940	CDKN2A;CIDEA;PLK3;ADM;AIFM3;DFFA;DFFB;DNASE1L3;DNASE2;ENDOG;TCF25;TRIM35;CLASP1;CIDEB;GZMH;GZMA;GZMB;HPGD;MMP1;MYC;LCMT1;NLK;PMAIP1;HSXIAPAF1;PPT1;SPHK2;DNASE2B;SDC2;SOD1;TPD52L1;BAT3;BIRC7;CASP3;EMILIN2;AIFM1;CD28
Metabolism of Xenobiotics by Cytochrome P450 (1dez5)(Ingenuity Pathways)	64	Ingenuity Pathways	10170;10202;10941;1109;11283;125;126;127;128;130;131;137872;1543;1544;1545;1549;1555;1557;1558;1559;1562;1571;1572;1573;1576;1580;1588;1595;199974;2052;217;218;220;221;221357;222;260293;27087;27306;2940;2941;2944;2946;2947;2948;2949;2950;2952;2953;2954;373156;4232;4257;4258;4259;54578;55790;57834;64816;66002;7363;7364;8644;9446	DHRS9;DHRS2;UGT2A1;AKR1C4;CYP4F8;ADH1B;ADH1C;ADH4;ADH5;ADH6;ADH7;ADHFE1;CYP1A1;CYP1A2;CYP1B1;CYP2A7;CYP2B6;CYP2C19;CYP2C8;CYP2C9;CYP2C18;CYP2E1;CYP2F1;CYP2J2;CYP3A4;CYP4B1;CYP19A1;CYP51A1;CYP4Z1;EPHX1;ALDH2;ALDH3A1;ALDH1A3;ALDH3B1;GSTA5;ALDH3B2;CYP4X1;B3GAT1;PGDS;GSTA3;GSTA4;GSTM1;GSTM2;GSTM3;GSTM4;GSTM5;GSTP1;GSTT1;GSTT2;GSTZ1;GSTK1;MEST;MGST1;MGST2;MGST3;UGT1A6;ChGn;CYP4F11;CYP3A43;CYP4F12;UGT2…
negative regulation of transcription factor activity(GO Biological Process)	53	GO Biological Process	10221;1029;1054;10614;10616;10848;11124;11143;114548;149951;1840;2039;2314;2316;23411;23474;260434;26146;28511;28512;29995;3054;3275;3313;3398;3399;4221;4851;51701;5176;5195;54583;55620;55655;5624;597;5978;64127;64332;64428;6489;6590;6672;7351;7528;79155;79931;80895;83593;8558;8841;9454;9924	TRIB1;CDKN2A;CEBPG;HEXIM1;RBCK1;PPP1R13L;FAF1;MYST2;NLRP3;COMMD7;DTX1;EPB49;FLII;FLNA;SIRT1;ETHE1;PYDC1;TRAF3IP1;NKIRAS2;NKIRAS1;LMCD1;HCFC1;PRMT2;HSPA9;ID2;ID3;MEN1;NOTCH1;NLK;SERPINF1;PEX14;EGLN1;STAP2;NLRP2;PROC;BCL2A1;REST;NOD2;NFKBIZ;NARFL;ST8SIA1;SLPI;SP100;UCP2;YY1;TNIP2;TNIP3;ILKAP;RASSF5;CDK10;HDAC3;HOMER3;PAN2
positive regulation of phosphate metabolic process(GO Biological Process)	186	GO Biological Process	10010;10111;10188;10395;10459;10567;10645;10666;10810;10911;11030;11146;11183;11214;116496;121268;1215;1236;1240;1265;133396;134;136;1398;148;1490;151;152831;154;183;1906;1909;1942;1950;1956;2051;2064;2066;2149;2205;2213;2247;2255;2261;23365;23529;23645;2520;26509;26548;2675;2690;283;2847;285;2867;2911;2920;29949;3059;3269;3273;3371;3553;3558;3562;3569;3589;3592;3597;3627;3643;3717;3718;3757;3973…	TANK;RAD50;TNK2;DLC1;MAD2L2;RABAC1;CAMKK2;CD226;WASF3;UTS2;RBPMS;GLMN;MAP4K5;AKAP13;FAM129A;RHEBL1;CMA1;CCR7;CMKLR1;CNN2;IL31RA;ADORA1;ADORA2B;CRK;ADRA1A;CTGF;ADRA2B;KLB;ADRB2;AGT;EDN1;EDNRA;EFNA1;EGF;EGFR;EPHB6;ERBB2;ERBB4;F2R;FCER1A;FCGR2B;FGF2;FGF10;FGFR3;ARHGEF12;CLCF1;PPP1R15A;GAST;FER1L3;ITGB1BP2;GFRA2;GHR;ANG;MCHR1;ANGPT2;FFAR2;GRM1;CXCL2;IL19;HCLS1;HRH1;HRG;TNC;IL1B;IL2;IL3;IL6;IL11;IL12A…
positive regulation of phosphorus metabolic process(GO Biological Process)	186	GO Biological Process	10010;10111;10188;10395;10459;10567;10645;10666;10810;10911;11030;11146;11183;11214;116496;121268;1215;1236;1240;1265;133396;134;136;1398;148;1490;151;152831;154;183;1906;1909;1942;1950;1956;2051;2064;2066;2149;2205;2213;2247;2255;2261;23365;23529;23645;2520;26509;26548;2675;2690;283;2847;285;2867;2911;2920;29949;3059;3269;3273;3371;3553;3558;3562;3569;3589;3592;3597;3627;3643;3717;3718;3757;3973…	TANK;RAD50;TNK2;DLC1;MAD2L2;RABAC1;CAMKK2;CD226;WASF3;UTS2;RBPMS;GLMN;MAP4K5;AKAP13;FAM129A;RHEBL1;CMA1;CCR7;CMKLR1;CNN2;IL31RA;ADORA1;ADORA2B;CRK;ADRA1A;CTGF;ADRA2B;KLB;ADRB2;AGT;EDN1;EDNRA;EFNA1;EGF;EGFR;EPHB6;ERBB2;ERBB4;F2R;FCER1A;FCGR2B;FGF2;FGF10;FGFR3;ARHGEF12;CLCF1;PPP1R15A;GAST;FER1L3;ITGB1BP2;GFRA2;GHR;ANG;MCHR1;ANGPT2;FFAR2;GRM1;CXCL2;IL19;HCLS1;HRH1;HRG;TNC;IL1B;IL2;IL3;IL6;IL11;IL12A…
Inositol phosphate metabolism(KEGG Pathways)	43	KEGG Pathways	113026;114971;200576;23236;23396;253430;27124;3612;3613;3628;3631;3633;3636;3705;3707;4952;51196;51763;5289;5290;5291;5293;5294;5297;5298;5305;5330;5331;5332;5333;5335;5336;5728;64768;79837;8394;8395;84812;8821;8867;8871;89869;9562	PLCD3;PTPMT1;PIP5K3;PLCB1;PIP5K1C;IPMK;PIB5PA;IMPA1;IMPA2;INPP1;INPP4A;INPP5B;INPPL1;ITPK1;ITPKB;OCRL;PLCE1;SKIP;PIK3C3;PIK3CA;PIK3CB;PIK3CD;PIK3CG;PI4KA;PI4KB;PIP4K2A;PLCB2;PLCB3;PLCB4;PLCD1;PLCG1;PLCG2;PTEN;IPPK;PIP4K2C;PIP5K1A;PIP5K1B;PLCD4;INPP4B;SYNJ1;SYNJ2;PLCZ1;MINPP1
ear development(GO Biological Process)	39	GO Biological Process	10253;10804;11197;133060;146183;1523;1687;1749;182;1906;2138;222662;2254;2255;2261;2299;25861;2672;3199;3280;357;3778;4609;4647;50508;51804;53405;627;6299;6647;7007;7471;79158;7976;80184;8323;8516;8575;9132	SPRY2;GJB6;WIF1;OTOP1;OTOA;CUX1;DFNA5;DLX5;JAG1;EDN1;EYA1;LHFPL5;FGF9;FGF10;FGFR3;FOXI1;DFNB31;GFI1;HOXA2;HES1;SHROOM2;KCNMA1;MYC;MYO7A;NOX3;SIX4;CLIC5;BDNF;SALL1;SOD1;TECTA;WNT1;GNPTAB;FZD3;CEP290;FZD6;ITGA8;PRKRA;KCNQ4
blood vessel development(GO Biological Process)	292	GO Biological Process	1000;1003;10052;10085;10111;10203;10218;1046;10525;10553;10563;10631;10672;10800;10855;10887;10908;11005;11061;11082;11138;1121;11235;112744;113026;116150;1215;1285;128674;1288;1306;133;136;14;140;1401;1471;1475;1490;1524;154;154796;154810;1717;182;183;186;1893;1901;1906;1909;1942;1950;1969;2004;2022;2028;2034;2050;2064;2069;207;2078;2149;2152;2160;2191;2242;2247;2254;2255;2277;22846;22937;2296;2…	CDH2;CDH5;GJC1;EDIL3;RAD50;CALCRL;ANGPTL7;CDX4;HYOU1;HTATIP2;CXCL13;POSTN;GNA13;CYSLTR1;HPSE;PROKR1;PNPLA6;SPINK5;LECT1;ESM1;TBC1D8;CHM;PDCD10;IL17F;PLCD3;NUS1;CMA1;COL4A3;PROKR2;COL4A6;COL15A1;ADM;ADORA2B;AAMP;ADORA3;CRP;CST3;CSTA;CTGF;CX3CR1;ADRB2;AMOT;AMOTL1;DHCR7;JAG1;AGT;AGTR2;ECM1;EDG1;EDN1;EDNRA;EFNA1;EGF;EPHA2;ELK3;ENG;ENPEP;EPAS1;EPHB4;ERBB2;EREG;AKT1;ERG;F2R;F3;F11;FAP;FES;FGF2;FGF9;FGF…
positive regulation of organelle organization(GO Biological Process)	53	GO Biological Process	10036;10174;10300;10615;10769;10891;11091;11177;11214;116840;118;121441;1230;1236;1269;1272;1490;1942;2146;2149;2317;25913;26277;3059;3796;382;387;3984;4018;4134;4214;4690;4771;5027;5062;5119;54971;55125;55835;56254;57381;59340;6101;6275;648;660;7334;7852;79960;800;8826;9063;998	CHAF1A;SORBS3;KATNB1;SPAG5;PLK2;PPARGC1A;WDR5;BAZ1A;AKAP13;CNTROB;ADD1;NEDD1;CCR1;CCR7;CNR2;CNTN1;CTGF;EFNA1;EZH2;F2R;FLNB;POT1;TINF2;HCLS1;KIF2A;ARF6;RHOA;LIMK1;LPA;MAP4;MAP3K1;NCK1;NF2;P2RX7;PAK2;CHMP1A;BANP;CEP192;CENPJ;RNF20;RHOJ;HRH4;RP1;S100A4;BMI1;BMX;UBE2N;CXCR4;PHF17;CALD1;IQGAP1;PIAS2;CDC42
Development_Prolactin receptor signaling(GeneGo Pathways)	53	GeneGo Pathways	10000;1387;1447;2033;207;208;2534;2688;2885;2908;3265;3659;3667;3717;3725;387;4609;4752;4790;4938;5290;5291;5293;5295;5296;5335;5336;5580;5594;5595;5604;5605;5617;5618;5781;5894;595;5970;598;6464;6654;6655;6714;6772;6774;6776;6777;7006;7409;7410;8651;867;9111	AKT3;CREBBP;CSN2;EP300;AKT1;AKT2;FYN;GH1;GRB2;NR3C1;HRAS;IRF1;IRS1;JAK2;JUN;RHOA;MYC;NEK3;NFKB1;OAS1;PIK3CA;PIK3CB;PIK3CD;PIK3R1;PIK3R2;PLCG1;PLCG2;PRKCD;MAPK1;MAPK3;MAP2K1;MAP2K2;PRL;PRLR;PTPN11;RAF1;CCND1;RELA;BCL2L1;SHC1;SOS1;SOS2;SRC;STAT1;STAT3;STAT5A;STAT5B;TEC;VAV1;VAV2;SOCS1;CBL;NMI
Protein folding(Panther Biological Process)	119	Panther Biological Process	10049;10105;10131;10283;10294;10465;1047;10471;10574;10575;10576;10598;10693;10694;10808;10845;11140;11328;1155;125972;126393;130872;134266;145165;150160;150353;200576;222658;2281;22824;2286;2287;2288;2289;22948;23398;23759;23770;25822;26353;27230;283237;285126;285755;30001;3301;3303;3304;3305;3306;3308;3309;3310;3312;3313;3315;3316;3320;3326;3337;360132;4043;4189;4258;4259;4820;51103;51182;51303…	DNAJB6;PPIF;TRAP1;SDCCAG10;DNAJA2;PPIH;CLGN;PFDN6;CCT7;CCT4;CCT2;AHSA1;CCT6B;CCT8;HSPH1;CLPX;CDC37;FKBP9;TBCB;CALR3;HSPB6;AHSA2;GRPEL2;FAM10A4;CCT8L2;DNAJB7;PIP5K3;KCTD20;FKBP1B;HSPA4L;FKBP2;FKBP3;FKBP4;FKBP5;CCT5;PPWD1;PPIL2;FKBP8;DNAJB5;HSPB8;SERP1;TTC9C;DNAJC5G;PPIL6;ERO1L;DNAJA1;HSPA1A;HSPA1B;HSPA1L;HSPA2;HSPA4;HSPA5;HSPA6;HSPA8;HSPA9;HSPB1;HSPB2;HSP90AA1;HSP90AB1;DNAJB1;FKBP9L;LRPAP1;DNAJB9;…
Development_Dopamine D2 receptor transactivation of EGFR(GeneGo Pathways)	37	GeneGo Pathways	10000;10681;1813;1839;1956;207;208;2770;2771;2773;2775;2783;2786;2787;2791;2793;2885;3265;5170;5290;5291;5293;5295;5296;5594;5595;55970;5604;5605;5894;59345;6464;6654;6655;6714;8038;8503	AKT3;GNB5;DRD2;HBEGF;EGFR;AKT1;AKT2;GNAI1;GNAI2;GNAI3;GNAO1;GNB2;GNG4;GNG5;GNG11;GNGT2;GRB2;HRAS;PDPK1;PIK3CA;PIK3CB;PIK3CD;PIK3R1;PIK3R2;MAPK1;MAPK3;GNG12;MAP2K1;MAP2K2;RAF1;GNB4;SHC1;SOS1;SOS2;SRC;ADAM12;PIK3R3
oxidoreduction coenzyme metabolic process(GO Biological Process)	35	GO Biological Process	10135;10229;10495;11112;22934;23057;23475;23590;2539;27035;27235;338442;349565;3620;4199;4837;51004;51117;51181;54981;55068;55191;55312;5587;56997;57107;5906;64802;65220;6999;79400;80308;84274;8564;8942	PBEF1;COQ7;ENOX2;HIBADH;RPIA;NMNAT2;QPRT;PDSS1;G6PD;NOX1;COQ2;GPR109A;NMNAT3;INDO;ME1;NNMT;COQ6;COQ4;DCXR;C9orf95;ENOX1;NADSYN1;RFK;PRKD1;CABC1;PDSS2;RAP1A;NMNAT1;NADK;TDO2;NOX5;FLAD1;COQ5;KMO;KYNU
Galactose Metabolism (drx)(Ingenuity Pathways)	38	Ingenuity Pathways	10020;10327;112937;231;23193;2538;2548;2582;2584;2585;2592;2595;2645;2683;2717;2720;3098;3099;3906;3938;4058;4668;5211;5213;5214;5236;5238;5239;55276;5589;57733;7360;8574;8704;8789;8972;89944;92579	GNE;AKR1A1;GLB1L3;AKR1B1;GANAB;G6PC;GAA;GALE;GALK1;GALK2;GALT;GANC;GCK;B4GALT1;GLA;GLB1;HK1;HK2;LALBA;LCT;LTK;NAGA;PFKL;PFKM;PFKP;PGM1;PGM3;PGM5;PGM2;PRKCSH;GBA3;UGP2;AKR7A2;B4GALT2;FBP2;MGAM;GLB1L2;G6PC3
energy reserve metabolic process(GO Biological Process)	38	GO Biological Process	114898;154;178;207;2538;2548;26353;2641;2645;2673;2778;2887;2932;2992;2997;2998;3572;3643;3952;3953;51422;5167;5213;5255;5256;5260;5261;54704;5499;5500;5504;7957;79660;8445;8908;92579;9365;9945	C1QTNF2;ADRB2;AGL;AKT1;G6PC;GAA;HSPB8;GCG;GCK;GFPT1;GNAS;GRB10;GSK3B;GYG1;GYS1;GYS2;IL6ST;INSR;LEP;LEPR;PRKAG2;ENPP1;PFKM;PHKA1;PHKA2;PHKG1;PHKG2;PPM2C;PPP1CA;PPP1CB;PPP1R2;EPM2A;PPP1R3B;DYRK2;GYG2;G6PC3;KL;GFPT2
gland development(GO Biological Process)	51	GO Biological Process	10018;10913;114926;137964;1392;1576;169792;1813;190;1999;2064;2066;2255;2296;23028;247;2516;2683;2691;2692;27122;2735;2736;2737;29842;3280;3479;367;3911;4161;4192;4763;4824;4855;51176;5172;5241;5727;5764;59350;652;6531;6776;6926;7040;7043;7046;81857;857;8820;9247	BCL2L11;EDAR;C8orf40;AGPAT6;CRH;CYP3A4;GLIS3;DRD2;NR0B1;ELF3;ERBB2;ERBB4;FGF10;FOXC1;AOF2;ALOX15B;NR5A1;B4GALT1;GHRH;GHRHR;DKK3;GLI1;GLI2;GLI3;TFCP2L1;HES1;IGF1;AR;LAMA5;MC5R;MDK;NF1;NKX3-1;NOTCH4;LEF1;SLC26A4;PGR;PTCH1;PTN;RXFP1;BMP4;SLC6A3;STAT5A;TBX3;TGFB1;TGFB3;TGFBR1;MED25;CAV1;HESX1;GCM2
Axon guidance(KEGG Pathways)	97	KEGG Pathways	10154;1020;10298;10371;10505;10507;10509;10512;1072;10725;1073;11261;137970;1630;1808;1942;1945;1969;2041;2042;2043;2044;2045;2046;2047;2048;2049;2050;2051;223117;2242;22885;23365;23380;23654;25;2534;25791;27289;2770;2771;2773;285220;2932;29984;3265;3688;3845;387;3897;3983;3984;3985;4233;4690;4772;4775;4893;5058;5062;5063;5362;5364;5530;5532;5533;5534;5535;5594;5595;56920;56924;57144;5747;57522;5…	PLXNC1;CDK5;PAK4;SEMA3A;SEMA4F;SEMA4D;SEMA4B;SEMA3C;CFL1;NFAT5;CFL2;SLC9A1BP;UNC5D;DCC;DPYSL2;EFNA1;EFNA4;EPHA2;EPHA1;EPHA3;EPHA4;EPHA5;EPHA7;EPHA8;EPHB1;EPHB2;EPHB3;EPHB4;EPHB6;SEMA3D;FES;ABLIM3;ARHGEF12;SRGAP2;PLXNB2;ABL1;FYN;NGEF;RND1;GNAI1;GNAI2;GNAI3;EPHA6;GSK3B;RHOD;HRAS;ITGB1;KRAS;RHOA;L1CAM;ABLIM1;LIMK1;LIMK2;MET;NCK1;NFATC1;NFATC3;NRAS;PAK1;PAK2;PAK3;PLXNA2;PLXNB1;PPP3CA;PPP3CB;PPP3CC;PP…
natural killer cell mediated immunity(GO Biological Process)	47	GO Biological Process	10225;10382;10383;1054;10578;11126;1130;135250;1401;1521;1669;197;203068;23705;27036;29121;2999;3106;3107;3133;3135;3561;3592;3593;3600;3820;3821;3824;3903;4277;51744;5272;57292;57823;5817;59067;7098;80381;8744;89845;8995;941;9437;952;966;969;970	CD96;TUBB4;TUBB2C;CEBPG;GNLY;CD160;LYST;RAET1E;CRP;CTSW;DEFA4;AHSG;TUBB;CADM1;SIGLEC7;CLEC2D;GZMH;HLA-B;HLA-C;HLA-E;HLA-G;IL2RG;IL12A;IL12B;IL15;KLRB1;KLRC1;KLRD1;LAIR1;MICB;CD244;SERPINB9;KIR2DL5A;SLAMF7;PVR;IL21;TLR3;CD276;TNFSF9;ABCC10;TNFSF18;CD80;NCR1;CD38;CD59;CD69;CD70
JAK-STAT cascade(GO Biological Process)	105	GO Biological Process	10254;10401;10617;1230;1231;1270;128869;133396;1466;148;149233;163702;2057;2064;2066;2147;2149;2176;2242;2261;2264;23484;23529;238;26146;2690;282618;29949;3055;3059;3454;3455;3459;3460;3558;3561;3570;3575;3578;3588;3590;3592;3597;3598;3600;3605;3643;3716;3717;3718;3836;3953;3977;4067;4254;4352;4771;5054;50604;50616;51561;51701;5311;53832;54972;5515;5518;55620;55801;5617;5618;567;5724;58985;59067;…	STAM2;PIAS3;STAMBP;CCR1;CCR2;CNTF;PIGU;IL31RA;CSRP2;ADRA1A;IL23R;IL28RA;EPOR;ERBB2;ERBB4;F2;F2R;FANCC;FES;FGFR3;FGFR4;LEPROTL1;CLCF1;ALK;TRAF3IP1;GHR;IL29;IL19;HCK;HCLS1;IFNAR1;IFNAR2;IFNGR1;IFNGR2;IL2;IL2RG;IL6R;IL7R;IL9;IL10RB;IL11RA;IL12A;IL13RA1;IL13RA2;IL15;IL17A;INSR;JAK1;JAK2;JAK3;KPNA1;LEPR;LIFR;LYN;KITLG;MPL;NF2;SERPINE1;IL20;IL22;IL23A;NLK;PKD2;IL20RA;TMEM132A;PPP2CA;PPP2R1A;STAP2;IL26;…
Nuclear transport(Panther Biological Process)	61	Panther Biological Process	10048;10055;10105;10204;10283;10465;10526;10527;10762;1434;202151;23225;23279;23398;23534;23633;23636;23742;23759;26155;285755;29107;30000;3836;3837;3838;3839;3840;3841;3842;3843;4820;4927;4928;51194;51645;53371;53938;5479;5481;54830;55374;55666;55705;55916;57122;5903;7175;79711;8021;8086;84926;8498;85313;8663;9360;9631;9670;9688;9883;9972	RANBP9;SAE1;PPIF;NUTF2;SDCCAG10;PPIH;IPO8;IPO7;NUP50;CSE1L;RANBP3L;NUP210;NUP160;PPWD1;TNPO3;KPNA6;NUP62;C15orf2;PPIL2;NOC2L;PPIL6;NXT1;TNPO2;KPNA1;KPNB1;KPNA2;KPNA3;KPNA4;KPNA5;TNPO1;RANBP5;NKTR;NUP88;NUP98;IPO11;PPIL1;NUP54;PPIL3;PPIB;PPID;NUP62CL;TMCO6;NPLOC4;IPO9;NXT2;NUP107;RANBP2;TPR;IPO4;NUP214;AAAS;SPRYD3;RANBP3;PPIL4;EIF3C;PPIG;NUP155;IPO13;NUP93;POM121;NUP153
Linoleic Acid Metabolism (1bu5k)(Ingenuity Pathways)	52	Ingenuity Pathways	11283;147011;1543;1544;1545;1549;1555;1557;1558;1559;1562;1571;1572;1573;1576;1580;1588;1595;199974;22925;239;242;246;247;255189;260293;26279;283748;286676;2896;30814;3992;3995;50487;5319;5320;5321;5322;54778;57834;59344;64600;64816;66002;80339;81579;8398;84647;84910;8839;9415;9588	CYP4F8;PROCA1;CYP1A1;CYP1A2;CYP1B1;CYP2A7;CYP2B6;CYP2C19;CYP2C8;CYP2C9;CYP2C18;CYP2E1;CYP2F1;CYP2J2;CYP3A4;CYP4B1;CYP19A1;CYP51A1;CYP4Z1;PLA2R1;ALOX12;ALOX12B;ALOX15;ALOX15B;PLA2G4F;CYP4X1;PLA2G2D;PLA2G4D;ILDR1;GRN;PLA2G2E;FADS1;FADS3;PLA2G3;PLA2G1B;PLA2G2A;PLA2G4A;PLA2G5;RNF111;CYP4F11;ALOXE3;PLA2G2F;CYP3A43;CYP4F12;PNPLA3;PLA2G12A;PLA2G6;PLA2G12B;TMEM87B;WISP2;FADS2;PRDX6
camera-type eye development(GO Biological Process)	37	GO Biological Process	10002;1009;10152;10586;10818;1295;1418;1427;149461;2055;220;2296;23418;23770;2703;2737;2909;3299;357;4214;4284;4591;4760;4763;5458;57045;58158;5950;6015;652;655;658;7101;7490;7528;8854;9839	NR2E3;CDH11;ABI2;MAB21L2;FRS2;COL8A1;CRYGA;CRYGS;CLDN19;CLN8;ALDH1A3;FOXC1;CRB1;FKBP8;GJA8;GLI3;GRLF1;HSF4;SHROOM2;MAP3K1;MIP;TRIM37;NEUROD1;NF1;POU4F2;TWSG1;NEUROD4;RBP4;RING1;BMP4;BMP7;BMPR1B;NR2E1;WT1;YY1;ALDH1A2;ZEB2
negative regulation of phosphate metabolic process(GO Biological Process)	77	GO Biological Process	10023;10174;1026;1027;1029;1030;1031;1032;10342;10401;11156;11198;11314;114883;116496;1232;154;1846;2149;22943;23770;2580;26146;27036;27180;283455;2888;3486;3597;3725;3821;3918;4040;4221;4281;462;4771;4851;5037;5167;5176;5359;54538;5504;5515;5518;5524;55620;5578;56288;5764;5795;5796;5999;6134;6376;6489;6548;705;7130;7259;7453;7462;7852;7976;81848;84062;8533;85453;8651;8841;9166;93185;952;9821;992…	FRAT1;SORBS3;CDKN1A;CDKN1B;CDKN2A;CDKN2B;CDKN2C;CDKN2D;TFG;PIAS3;PTP4A3;SUPT16H;CD300A;OSBPL9;FAM129A;CCR3;ADRB2;DUSP4;F2R;DKK1;FKBP8;GAK;TRAF3IP1;SIGLEC7;SIGLEC9;KSR2;GRB14;IGFBP3;IL13RA1;JUN;KLRC1;LAMC2;LRP6;MEN1;MID1;SERPINC1;NF2;NOTCH1;PEBP1;ENPP1;SERPINF1;PLSCR1;ROBO4;PPP1R2;PPP2CA;PPP2R1A;PPP2R4;STAP2;PRKCA;PARD3;PTN;PTPRJ;PTPRK;RGS4;RPL10;CX3CL1;ST8SIA1;SLC9A1;BYSL;TNFAIP6;TSPYL1;WARS;LAT2…
negative regulation of phosphorus metabolic process(GO Biological Process)	77	GO Biological Process	10023;10174;1026;1027;1029;1030;1031;1032;10342;10401;11156;11198;11314;114883;116496;1232;154;1846;2149;22943;23770;2580;26146;27036;27180;283455;2888;3486;3597;3725;3821;3918;4040;4221;4281;462;4771;4851;5037;5167;5176;5359;54538;5504;5515;5518;5524;55620;5578;56288;5764;5795;5796;5999;6134;6376;6489;6548;705;7130;7259;7453;7462;7852;7976;81848;84062;8533;85453;8651;8841;9166;93185;952;9821;992…	FRAT1;SORBS3;CDKN1A;CDKN1B;CDKN2A;CDKN2B;CDKN2C;CDKN2D;TFG;PIAS3;PTP4A3;SUPT16H;CD300A;OSBPL9;FAM129A;CCR3;ADRB2;DUSP4;F2R;DKK1;FKBP8;GAK;TRAF3IP1;SIGLEC7;SIGLEC9;KSR2;GRB14;IGFBP3;IL13RA1;JUN;KLRC1;LAMC2;LRP6;MEN1;MID1;SERPINC1;NF2;NOTCH1;PEBP1;ENPP1;SERPINF1;PLSCR1;ROBO4;PPP1R2;PPP2CA;PPP2R1A;PPP2R4;STAP2;PRKCA;PARD3;PTN;PTPRJ;PTPRK;RGS4;RPL10;CX3CL1;ST8SIA1;SLC9A1;BYSL;TNFAIP6;TSPYL1;WARS;LAT2…
DNA metabolic process(GO Biological Process)	513	GO Biological Process	10036;10038;10039;10111;1017;1022;1028;1029;10294;1032;10432;10443;10459;10519;10524;10528;10535;1054;10635;10641;10664;1069;10714;10721;10744;10856;10926;10933;11011;11044;11061;11073;1111;11143;11144;11168;11177;11198;11201;11214;11232;11284;114799;1149;116092;116447;117246;124751;1263;127540;133;1407;1408;140836;142;143;1437;144715;1453;1454;146956;1490;150209;1642;1643;164668;1647;166815;1676…	CHAF1A;PARP2;PARP3;RAD50;CDK2;CDK7;CDKN1C;CDKN2A;DNAJA2;CDKN2D;RBM14;N4BP2L2;MAD2L2;CIB1;HTATIP;NOL5A;RNASEH2A;CEBPG;RAD51AP1;TUSC4;CTCF;CETN2;POLD3;POLQ;PTTG2;RUVBL2;DBF4;MORF4L1;TLK2;POLS;LECT1;TOPBP1;CHEK1;MYST2;DMC1;PSIP1;BAZ1A;SUPT16H;POLI;AKAP13;POLG2;PNKP;ESCO1;CIDEA;DNTTIP1;TOP1MT;FTSJ3;KRBA2;PLK3;HMGB4;ADM;CRY1;CRY2;BANF2;PARP1;PARP4;CSF2;RAD9B;CSNK1D;CSNK1E;EME1;CTGF;AIFM3;DDB1;DDB2;APO…
icosanoid metabolic process(GO Biological Process)	52	GO Biological Process	10394;10630;10800;11167;1139;1232;126410;1543;1557;1573;1909;2149;2152;2205;22949;239;241;242;246;247;27035;2947;3248;338442;347;3992;4048;4258;4282;51;5319;5320;5321;5624;57140;5742;5743;59344;623;6288;6578;6714;6850;7099;7130;7364;84909;8529;8843;920;9536;972	PRG3;PDPN;CYSLTR1;FSTL1;CHRNA7;CCR3;CYP4F22;CYP1A1;CYP2C19;CYP2J2;EDNRA;F2R;F3;FCER1A;LTB4DH;ALOX12;ALOX5AP;ALOX12B;ALOX15;ALOX15B;NOX1;GSTM3;HPGD;GPR109A;APOD;FADS1;LTA4H;MGST2;MIF;ACOX1;PLA2G1B;PLA2G2A;PLA2G4A;PROC;RNPEPL1;PTGS1;PTGS2;ALOXE3;BDKRB1;SAA1;SLCO2A1;SRC;SYK;TLR4;TNFAIP6;UGT2B7;C9orf3;CYP4F2;GPR109B;CD4;PTGES;CD74
Signaling events mediated by Stem cell factor receptor (c-Kit)(NCI_NATURE Pathways)	45	NCI_NATURE Pathways	1387;207;26228;11184;4145;2887;161742;3815;5170;2057;6772;5728;6591;5894;6654;4254;6776;4286;7006;572;2549;2309;7409;5777;6774;2241;5290;5605;10019;9402;6464;3717;5595;2932;5295;4067;867;8651;3265;5599;5604;5800;6198;5781;2885	CREBBP;AKT1;STAP1;MAP4K1;MATK;GRB10;SPRED1;KIT;PDPK1;EPOR;STAT1;PTEN;SNAI2;RAF1;SOS1;KITLG;STAT5A;MITF;TEC;BAD;GAB1;FOXO3;VAV1;PTPN6;STAT3;FER;PIK3CA;MAP2K2;SH2B3;GRAP2;SHC1;JAK2;MAPK3;GSK3B;PIK3R1;LYN;CBL;SOCS1;HRAS;MAPK8;MAP2K1;PTPRO;RPS6KB1;PTPN11;GRB2
vesicle organization(GO Biological Process)	46	GO Biological Process	10802;1130;11316;115201;1175;1212;1314;1315;160;19;2060;22818;22820;23192;26088;27072;273;2803;285973;3092;357;372;375;378;51128;51510;5337;55054;5552;55738;5780;6855;7306;79065;81876;8218;8301;84343;84557;84938;8729;90678;9140;9276;9474;9871	SEC24A;LYST;COPE;ATG4A;AP2S1;CLTB;COPA;COPB1;AP2A1;ABCA1;EPS15;COPZ1;COPG;ATG4B;GGA1;VPS41;AMPH;GOLGA4;ATG9B;HIP1;SHROOM2;ARCN1;ARF1;ARF4;SAR1B;CHMP5;PLD1;ATG16L1;SRGN;ARFGAP1;PTPN9;SYP;TYRP1;ATG9A;RAB1B;CLTCL1;PICALM;HPS3;MAP1LC3A;ATG4C;GBF1;LRSAM1;ATG12;COPB2;ATG5;SEC24D
glycoprotein biosynthetic process(GO Biological Process)	129	GO Biological Process	10195;10317;10318;10402;10559;10585;10610;10678;10690;10905;11041;11226;11227;11253;11282;114805;117;117248;124872;135152;1486;148789;1603;160418;1650;168391;170384;1798;192134;199857;201595;22796;22906;23193;23324;23509;238;2524;2530;256435;25825;25834;2589;2590;2591;26088;26290;2651;2683;2690;27090;27230;2798;29071;29880;29926;29929;2995;29954;30010;3570;360203;3603;3703;3792;3920;3949;4036;412…	ALG3;B3GALT5;TNIP1;ST3GAL6;SLC35A1;POMT1;ST6GALNAC2;B3GNT2;FUT9;MAN1A2;B3GNT1;GALNT6;GALNT5;MAN1B1;MGAT4B;GALNT13;ADCYAP1R1;GALNTL2;B4GALNT2;B3GAT2;CTBS;B3GALNT2;DAD1;TMTC3;DDOST;GALNTL5;FUT11;DPAGT1;B3GNT6;ALG14;STT3B;COG2;TRAK1;GANAB;MAN2B2;POFUT1;ALK;FUT2;FUT8;ST6GALNAC3;BACE2;MGAT4C;GALNT1;GALNT2;GALNT3;GGA1;GALNT8;GCNT2;B4GALT1;GHR;ST6GALNAC4;SERP1;GNRHR;C1GALT1C1;ALG5;GMPPA;ALG6;GYPC;POMT2;…
Primary immunodeficiency (KEGG Pathways)	29	KEGG Pathways	100;23495;29760;3561;3575;3718;3932;57379;5788;5896;5897;5993;5994;64421;6890;6891;695;7374;7535;8517;8625;915;916;920;926;930;958;959;973	ADA;TNFRSF13B;BLNK;IL2RG;IL7R;JAK3;LCK;AICDA;PTPRC;RAG1;RAG2;RFX5;RFXAP;DCLRE1C;TAP1;TAP2;BTK;UNG;ZAP70;IKBKG;RFXANK;CD3D;CD3E;CD4;CD8B;CD19;CD40;CD40LG;CD79A
positive regulation of cell adhesion(GO Biological Process)	67	GO Biological Process	10076;1012;1021;10235;10272;10516;10631;10800;11047;1272;148;1524;154;2043;2050;2064;2208;2242;239;285;30968;3235;3371;3381;3592;3593;3604;3627;3683;3918;3960;3985;399;4015;4254;4283;4316;4856;50507;51517;5338;5341;53616;56477;5728;5732;5796;5911;6288;6373;6376;64236;6865;6869;7045;7056;7248;7409;7852;7976;800;81839;84168;8516;917;928;9531	PTPRU;CDH13;CDK6;RASGRP2;FSTL3;FBLN5;POSTN;CYSLTR1;ADRM1;CNTN1;ADRA1A;CX3CR1;ADRB2;EPHA4;EPHB4;ERBB2;FCER2;FES;ALOX12;ANGPT2;STOML2;HOXD9;TNC;IBSP;IL12A;IL12B;TNFRSF9;CXCL10;ITGAL;LAMC2;LGALS4;LIMK2;RHOH;LOX;KITLG;CXCL9;MMP7;NOV;NOX4;NCKIPSD;PLD2;PLEK;ADAM22;CCL28;PTEN;PTGER2;PTPRK;RAP2A;SAA1;CXCL11;CX3CL1;PDLIM2;TACR2;TACR1;TGFBI;THBD;TSC1;VAV1;CXCR4;FZD3;CALD1;VANGL1;ANTXR1;ITGA8;CD3G;CD9;BAG3
epidermis morphogenesis(GO Biological Process)	33	GO Biological Process	1028;10468;11005;125115;140807;147183;1830;2068;2071;23581;256076;2735;2736;3339;3549;3849;3886;4161;49860;50604;51702;538;6337;6615;6699;6703;6707;7042;7051;7053;7976;9817;9898	CDKN1C;FST;SPINK5;KRT40;KRT72;KRT25;DSG3;ERCC2;ERCC3;CASP14;COL29A1;GLI1;GLI2;HSPG2;IHH;KRT2;KRT35;MC5R;CRNN;IL20;PADI3;ATP7A;SCNN1A;SNAI1;SPRR1B;SPRR2D;SPRR3;TGFB2;TGM1;TGM3;FZD3;KEAP1;UBAP2L
interleukin-2 production(GO Biological Process)	46	GO Biological Process	10233;10892;11146;112744;11326;1493;2051;25865;2798;29126;3117;3586;3606;3608;3662;3702;382;4543;5141;5150;51564;5588;5774;5858;6304;6441;6461;6776;6777;6885;6935;7186;7189;8744;8761;89795;914;916;920;921;940;941;942;952;966;969	LRRC23;MALT1;GLMN;IL17F;VSIG4;CTLA4;EPHB6;PRKD2;GNRHR;CD274;HLA-DQA1;IL10;IL18;ILF2;IRF4;ITK;ARF6;MTNR1A;PDE4A;PDE7A;HDAC7A;PRKCQ;PTPN3;PZP;SATB1;SFTPD;SHB;STAT5A;STAT5B;MAP3K7;ZEB1;TRAF2;TRAF6;TNFSF9;PABPC4;NAV3;CD2;CD3E;CD4;CD5;CD28;CD80;CD86;CD38;CD59;CD69
JNK signaling in the CD4+ TCR pathway(NCI_NATURE Pathways)	33	NCI_NATURE Pathways	3559;3458;11184;11261;3937;1437;6416;8061;3726;4214;356;5743;3558;23523;10231;1326;6885;4775;3562;5579;805;1398;9402;4772;27040;1827;808;5599;801;2353;959;3725;5566	IL2RA;IFNG;MAP4K1;SLC9A1BP;LCP2;CSF2;MAP2K4;FOSL1;JUNB;MAP3K1;FASLG;PTGS2;IL2;CAIN;RCAN2;MAP3K8;MAP3K7;NFATC3;IL3;PRKCB1;CALM2;CRK;GRAP2;NFATC1;LAT;RCAN1;CALM3;MAPK8;CALM1;FOS;CD40LG;JUN;PRKACA
Development_EPO-induced Jak-STAT pathway(GeneGo Pathways)	33	GeneGo Pathways	1154;2057;2242;2885;3265;331;3717;4067;4609;5292;5594;5595;5604;5605;5777;5781;5894;5921;598;6464;6654;6655;6714;6772;6774;6776;6777;801;805;808;8651;867;9252	CISH;EPOR;FES;GRB2;HRAS;BIRC4;JAK2;LYN;MYC;PIM1;MAPK1;MAPK3;MAP2K1;MAP2K2;PTPN6;PTPN11;RAF1;RASA1;BCL2L1;SHC1;SOS1;SOS2;SRC;STAT1;STAT3;STAT5A;STAT5B;CALM1;CALM2;CALM3;SOCS1;CBL;RPS6KA5
hexose metabolic process(GO Biological Process)	139	GO Biological Process	10229;10327;10690;10891;10993;11112;11319;145264;1468;154;160287;170384;1737;2023;207;2203;226;22877;229;22934;230;23171;23175;23216;23275;23324;23509;2523;2524;2528;2530;2538;2539;2548;2584;2585;2592;26330;2641;2645;2673;2683;2695;2740;2762;2819;2820;2821;29909;2997;3099;338872;3643;3939;3945;3948;3952;3953;3990;4023;405;4122;4123;4124;4125;4190;4191;467;4886;4967;5068;5091;5105;51094;51181;5142…	COQ7;AKR1A1;FUT9;PPARGC1A;SDS;HIBADH;ECD;SERPINA12;SLC25A10;ADRB2;LDHAL6A;FUT11;DLAT;ENO1;AKT1;FBP1;ALDOA;MLXIP;ALDOB;RPIA;ALDOC;GPD1L;LPIN1;TBC1D1;POFUT2;MAN2B2;POFUT1;FUT1;FUT2;FUT6;FUT8;G6PC;G6PD;GAA;GALK1;GALK2;GALT;GAPDHS;GCG;GCK;GFPT1;B4GALT1;GIP;GLP1R;GMDS;GPD1;GPD2;GPI;GPR171;GYS1;HK2;C1QTNF9;INSR;LDHA;LDHB;LDHC;LEP;LEPR;LIPC;LPL;ARNT;MAN2A2;MAN2C1;MAN2A1;MAN2B1;MDH1;MDH2;ATF3;NPY1R;OGDH;…
development of primary sexual characteristics(GO Biological Process)	104	GO Biological Process	10046;10272;10468;11144;11172;113540;127247;128821;132625;1368;1618;168507;1718;1730;174;1761;183;190;2069;2175;2254;2296;2332;23411;23414;2492;2516;2661;269;2745;2796;2798;283;3156;3293;3295;367;3778;3791;3953;3973;4162;4201;4436;4438;4543;50846;51533;5156;51665;5241;5270;54361;55366;5553;55632;5568;55764;5617;56311;56956;5737;5806;583;58524;5950;63946;652;655;658;6647;6662;6716;6736;675;6770;67…	MAMLD1;FSTL3;FST;DMC1;INSL6;CMTM1;ASB17;CST9L;ZFP42;CPM;DAZL;PKD1L1;DHCR24;DIAPH2;AFP;DMRT1;AGT;NR0B1;EREG;FANCA;FGF9;FOXC1;FMR1;SIRT1;ZFPM2;FSHR;NR5A1;GDF9;AMHR2;GLRX;GNRH1;GNRHR;ANG;HMGCR;HSD17B3;HSD17B4;AR;KCNMA1;KDR;LEPR;LHCGR;MCAM;MEA1;MSH2;MSH4;MTNR1A;DHH;PHF7;PDGFRA;ASB1;PGR;SERPINE2;WNT4;LGR4;PRG2;KIAA1333;PRKACG;IFT122;PRL;ANKRD7;LHX9;PTGFR;PTX3;BBS2;DMRT3;RBP4;DMRTC2;BMP4;BMP7;BMPR1B;SO…
gonad development(GO Biological Process)	96	GO Biological Process	10046;10272;10468;11144;11172;113540;127247;128821;132625;1368;1618;1730;174;1761;183;190;2069;2175;2254;2296;2332;23411;23414;2492;2516;2661;269;2745;2796;2798;283;3156;3295;367;3778;3791;3953;3973;4162;4201;4436;4438;4543;50846;51533;5241;5270;54361;5553;55632;5568;55764;5617;56311;56956;5737;5806;583;58524;63946;652;655;658;6647;6662;6716;6736;675;6770;6776;6777;6874;6926;7227;7258;7490;7812;8…	MAMLD1;FSTL3;FST;DMC1;INSL6;CMTM1;ASB17;CST9L;ZFP42;CPM;DAZL;DIAPH2;AFP;DMRT1;AGT;NR0B1;EREG;FANCA;FGF9;FOXC1;FMR1;SIRT1;ZFPM2;FSHR;NR5A1;GDF9;AMHR2;GLRX;GNRH1;GNRHR;ANG;HMGCR;HSD17B4;AR;KCNMA1;KDR;LEPR;LHCGR;MCAM;MEA1;MSH2;MSH4;MTNR1A;DHH;PHF7;PGR;SERPINE2;WNT4;PRG2;KIAA1333;PRKACG;IFT122;PRL;ANKRD7;LHX9;PTGFR;PTX3;BBS2;DMRT3;DMRTC2;BMP4;BMP7;BMPR1B;SOD1;SOX9;SRD5A2;SRY;BRCA2;STAR;STAT5A;STAT5B;…
positive regulation of leukocyte mediated immunity(GO Biological Process)	30	GO Biological Process	10225;10232;10892;125972;2205;2207;23705;3592;3593;382;3820;3821;4068;51270;51744;57823;5788;5817;6360;6885;718;7186;7189;8284;8744;8995;941;942;966;970	CD96;MSLN;MALT1;CALR3;FCER1A;FCER1G;CADM1;IL12A;IL12B;ARF6;KLRB1;KLRC1;SH2D1A;TFDP3;CD244;SLAMF7;PTPRC;PVR;CCL16;MAP3K7;C3;TRAF2;TRAF6;JARID1D;TNFSF9;TNFSF18;CD80;CD86;CD59;CD70
positive regulation of lymphocyte mediated immunity(GO Biological Process)	30	GO Biological Process	10225;10232;10892;125972;2205;2207;23705;3592;3593;382;3820;3821;4068;51270;51744;57823;5788;5817;6360;6885;718;7186;7189;8284;8744;8995;941;942;966;970	CD96;MSLN;MALT1;CALR3;FCER1A;FCER1G;CADM1;IL12A;IL12B;ARF6;KLRB1;KLRC1;SH2D1A;TFDP3;CD244;SLAMF7;PTPRC;PVR;CCL16;MAP3K7;C3;TRAF2;TRAF6;JARID1D;TNFSF9;TNFSF18;CD80;CD86;CD59;CD70
Other carbohydrate metabolism(Panther Biological Process)	46	Panther Biological Process	10164;10493;10873;125;126;127;128;130;131;137872;1429;145482;22949;23324;23563;2581;2673;2762;284273;29880;29925;29926;4122;4123;4124;4125;4166;4199;4200;51102;51146;51179;54363;54953;57687;57704;6652;7264;84816;8813;92126;9380;9469;9540;9945;9946	CHST4;VAT1;ME3;ADH1B;ADH1C;ADH4;ADH5;ADH6;ADH7;ADHFE1;CRYZ;ZADH1;LTB4DH;MAN2B2;CHST5;GALC;GFPT1;GMDS;ZADH2;ALG5;GMPPB;GMPPA;MAN2A2;MAN2C1;MAN2A1;MAN2B1;CHST6;ME1;ME2;MECR;A4GNT;HAO2;HAO1;C1orf27;KIAA1576;GBA2;SORD;TSTA3;RTN4IP1;DPM1;DSEL;GRHPR;CHST3;TP53I3;GFPT2;CRYZL1
Cell adhesion_Plasmin signaling(GeneGo Pathways)	46	GeneGo Pathways	10454;10818;11005;1282;1285;1286;1287;1288;1432;2243;2247;2260;2266;2335;284217;331;3791;3818;3912;3915;4322;5274;5290;5291;5293;5295;5296;5327;5328;5340;5600;5603;5606;5608;5858;6300;6885;7040;7042;7046;7048;7049;710;7422;7980;8503	MAP3K7IP1;FRS2;SPINK5;COL4A1;COL4A3;COL4A4;COL4A5;COL4A6;MAPK14;FGA;FGF2;FGFR1;FGG;FN1;LAMA1;BIRC4;KDR;KLKB1;LAMB1;LAMC1;MMP13;SERPINI1;PIK3CA;PIK3CB;PIK3CD;PIK3R1;PIK3R2;PLAT;PLAU;PLG;MAPK11;MAPK13;MAP2K3;MAP2K6;PZP;MAPK12;MAP3K7;TGFB1;TGFB2;TGFBR1;TGFBR2;TGFBR3;SERPING1;VEGFA;TFPI2;PIK3R3
base-excision repair(GO Biological Process)	30	GO Biological Process	10038;11201;2074;2237;23583;252969;27343;2956;3148;328;3980;4436;4437;4968;5111;5423;5424;5428;54840;55247;5886;5892;6102;6118;6996;7157;7374;7486;7515;8930	PARP2;POLI;ERCC6;FEN1;SMUG1;NEIL2;POLL;MSH6;HMGB2;APEX1;LIG3;MSH2;MSH3;OGG1;PCNA;POLB;POLD1;POLG;APTX;NEIL3;RAD23A;RAD51L3;RP2;RPA2;TDG;TP53;UNG;WRN;XRCC1;MBD4
regulation of binding(GO Biological Process)	244	GO Biological Process	10010;10142;10221;1025;10286;1029;10298;10333;10392;10421;10460;1054;10542;10595;10614;10616;10746;10811;10848;10935;10982;1105;11091;11124;11143;11168;112744;11275;11319;114548;114609;118;1241;128178;136319;137735;149951;152831;154;1616;1718;1840;1859;1906;200958;2033;2039;2051;2081;2149;2206;2289;23019;23085;2314;2316;23368;23411;23474;23515;23560;2521;253980;260434;26119;26146;26586;27179;2836…	TANK;AKAP9;TRIB1;CDK9;BCAS2;CDKN2A;PAK4;TLR6;NOD1;CD2BP2;TACC3;CEBPG;HBXIP;ERN2;HEXIM1;RBCK1;MAP3K2;NOXA1;PPP1R13L;PRDX3;MAPRE2;CHD1;WDR5;FAF1;MYST2;PSIP1;IL17F;KLHL2;ECD;NLRP3;TIRAP;ADD1;LTB4R;EDARADD;MTPN;ABRA;COMMD7;KLB;ADRB2;DAXX;DHCR24;DTX1;DYRK1A;EDN1;MUC20;EP300;EPB49;EPHB6;ERN1;F2R;MS4A2;FKBP5;CNOT1;ERC1;FLII;FLNA;PPP1R13B;SIRT1;ETHE1;MORC3;GTPBP4;FUS;KCTD13;PYDC1;LDLRAP1;TRAF3IP1;CKAP2;I…
Chemotaxis_Leukocyte chemotaxis(GeneGo Pathways)	78	GeneGo Pathways	10235;10563;10672;10681;1236;2335;2768;2770;2771;2773;2775;2783;2786;2787;2791;2793;2885;2889;3108;3109;3111;3112;3113;3115;3117;3119;3120;3122;3126;3383;3384;3385;3386;3627;3676;3683;3688;3689;3708;3709;3710;382;387;4283;5170;5294;5330;5331;5335;5336;5337;5338;5590;55970;5906;59345;60;6363;6366;6373;6387;70;7094;71;72;7409;7412;7852;8174;83593;83660;8394;9267;940;941;942;9826;998	RASGRP2;CXCL13;GNA13;GNB5;CCR7;FN1;GNA12;GNAI1;GNAI2;GNAI3;GNAO1;GNB2;GNG4;GNG5;GNG11;GNGT2;GRB2;RAPGEF1;HLA-DMA;HLA-DMB;HLA-DOA;HLA-DOB;HLA-DPA1;HLA-DPB1;HLA-DQA1;HLA-DQB1;HLA-DQB2;HLA-DRA;HLA-DRB4;ICAM1;ICAM2;ICAM3;ICAM4;CXCL10;ITGA4;ITGAL;ITGB1;ITGB2;ITPR1;ITPR2;ITPR3;ARF6;RHOA;CXCL9;PDPK1;PIK3CG;PLCB2;PLCB3;PLCG1;PLCG2;PLD1;PLD2;PRKCZ;GNG12;RAP1A;GNB4;ACTB;CCL19;CCL21;CXCL11;CXCL12;ACTC1;TLN1…
positive regulation of kinase activity(GO Biological Process)	397	GO Biological Process	10159;1020;10298;10333;10392;10454;10461;10539;10550;10563;10595;10645;10673;10746;10800;10818;10887;10892;10911;10936;11124;11171;11183;11184;11214;112744;11275;1136;1139;114609;114898;1154;12;121268;1215;1232;1235;1236;1240;1241;1265;1269;128674;134;136;1395;1398;140;1401;1445;151;1524;154;1540;1606;1607;1608;160851;1616;1814;183;1855;1859;1906;1907;1908;1909;1950;1956;2004;2039;2047;2051;2064;…	ATP6AP2;CDK5;PAK4;TLR6;NOD1;MAP3K7IP1;MERTK;GLRX3;ARL6IP5;CXCL13;ERN2;CAMKK2;TNFSF13B;MAP3K2;CYSLTR1;FRS2;PROKR1;MALT1;UTS2;GPR75;FAF1;STRAP;MAP4K5;MAP4K1;AKAP13;IL17F;KLHL2;CHRNA3;CHRNA7;TIRAP;C1QTNF2;CISH;SERPINA3;RHEBL1;CMA1;CCR3;CCR6;CCR7;CMKLR1;LTB4R;CNN2;CNR2;PROKR2;ADORA1;ADORA2B;CRHR2;CRK;ADORA3;CRP;CSK;ADRA2B;CX3CR1;ADRB2;CYLD;DGKA;DGKB;DGKG;DGKH;DAXX;DRD3;AGT;DVL1;DYRK1A;EDN1;EDN2;EDN3;…
Fatty acid metabolism(KEGG Pathways)	42	KEGG Pathways	10449;10455;125;126;127;128;130;131;1374;1375;1376;1579;1632;1892;1962;217;218;2180;2181;2182;219;220;223;224;23305;2639;30;3028;3030;3032;3033;3295;33;34;36;37;38;39;501;51;51703;8310	ACAA2;PECI;ADH1B;ADH1C;ADH4;ADH5;ADH6;ADH7;CPT1A;CPT1B;CPT2;CYP4A11;DCI;ECHS1;EHHADH;ALDH2;ALDH3A1;ACSL1;ACSL3;ACSL4;ALDH1B1;ALDH1A3;ALDH9A1;ALDH3A2;ACSL6;GCDH;ACAA1;HSD17B10;HADHA;HADHB;HADH;HSD17B4;ACADL;ACADM;ACADSB;ACADVL;ACAT1;ACAT2;ALDH7A1;ACOX1;ACSL5;ACOX3
Chromosome segregation(Panther Biological Process)	78	Panther Biological Process	10051;10112;10270;10274;10382;10383;10459;10540;10592;1060;1062;10734;10735;10744;1102;113220;114799;122011;1452;1453;1454;1455;1456;1663;1736;1778;203068;219988;221458;22920;22974;23293;26255;26993;27127;27175;347733;3619;3832;3835;4085;51174;51175;51633;51807;53944;54726;55213;55219;55593;56604;5885;64147;64940;6500;699;701;7277;7278;7280;7283;7329;7846;79861;80086;81027;8243;83540;84617;84790;…	SMC4;KIF20A;AKAP8;STAG1;TUBB4;TUBB2C;MAD2L2;DCTN2;SMC2;CENPC1;CENPE;STAG3;STAG2;PTTG2;RCBTB2;KIF12;ESCO1;CSNK1A1L;CSNK1A1;CSNK1D;CSNK1E;CSNK1G2;CSNK1G3;DDX11;DKC1;DYNC1H1;TUBB;PATL1;KIF6;KIFAP3;TPX2;SMG6;PTTG3;AKAP8L;SMC1B;TUBG2;TUBB2B;INCENP;KIF11;KIF22;MAD2L1;TUBD1;TUBE1;OTUD6B;TUBA8;CSNK1G1;OTUD4;RCBTB1;TMEM57;OTUD5;TUBB4Q;RAD21;KIF9;STAG3L4;SKP1;BUB1;BUB1B;TUBA4A;TUBA3C;TUBB2A;TUBG1;UBE2I;TUB…
positive regulation of protein kinase cascade(GO Biological Process)	177	GO Biological Process	10010;10174;10298;10333;10342;10392;10769;10783;10886;10892;11124;11156;11183;11214;121274;1236;133;133396;134;1401;148;154;183;1859;1893;1894;1902;1906;2064;2065;2066;2149;2176;222068;23118;2316;23263;23529;23636;2521;27177;27242;28996;29110;29949;3059;3082;3162;3269;329;331;3357;3460;347734;353376;3553;3558;356;3562;3569;3589;3590;3592;3597;3716;3717;3718;3820;387;389;3956;4055;4067;4159;4215;4…	TANK;SORBS3;PAK4;TLR6;TFG;NOD1;PLK2;NEK6;NPFFR2;MALT1;FAF1;PTP4A3;MAP4K5;AKAP13;ZNF641;CCR7;ADM;IL31RA;ADORA1;CRP;ADRA1A;ADRB2;AGT;DYRK1A;ECM1;ECT2;EDG2;EDN1;ERBB2;ERBB3;ERBB4;F2R;FANCC;TMED4;MAP3K7IP2;FLNA;MCF2L;CLCF1;NUP62;FUS;IL1F8;TNFRSF21;HIPK2;TBK1;IL19;HCLS1;HGF;HMOX1;HRH1;BIRC2;BIRC4;HTR2B;IFNGR2;SLC35B2;TICAM2;IL1B;IL2;FASLG;IL3;IL6;IL11;IL11RA;IL12A;IL13RA1;JAK1;JAK2;JAK3;KLRB1;RHOA;RHO…
Development_IGF-RI signaling(GeneGo Pathways)	60	GeneGo Pathways	10000;1147;1978;2002;207;208;2309;2475;2885;2931;2932;2997;3265;3479;3480;3484;3486;3488;3489;3551;3667;4217;4609;4790;4791;4792;5170;5290;5291;5293;5295;5296;5594;5595;5604;5605;572;5728;5894;595;5966;5970;598;6009;6194;6195;6196;6197;6198;6464;6654;6655;7248;7249;7529;7531;842;8503;894;896	AKT3;CHUK;EIF4EBP1;ELK1;AKT1;AKT2;FOXO3;FRAP1;GRB2;GSK3A;GSK3B;GYS1;HRAS;IGF1;IGF1R;IGFBP1;IGFBP3;IGFBP5;IGFBP6;IKBKB;IRS1;MAP3K5;MYC;NFKB1;NFKB2;NFKBIA;PDPK1;PIK3CA;PIK3CB;PIK3CD;PIK3R1;PIK3R2;MAPK1;MAPK3;MAP2K1;MAP2K2;BAD;PTEN;RAF1;CCND1;REL;RELA;BCL2L1;RHEB;RPS6;RPS6KA1;RPS6KA2;RPS6KA3;RPS6KB1;SHC1;SOS1;SOS2;TSC1;TSC2;YWHAB;YWHAE;CASP9;PIK3R3;CCND2;CCND3
PI3K AKT Signaling (ci5)(Ingenuity Pathways)	99	Ingenuity Pathways	10000;1026;1027;10971;11140;1147;1326;1499;151742;1978;207;208;22800;22808;2308;2309;2475;2549;2810;2885;2931;2932;2997;2998;3265;3320;3326;3551;3611;3635;3636;3673;3675;3676;3678;3688;3716;3717;3718;3845;3987;4193;4217;4790;4791;4792;4893;5170;5290;5291;5293;5294;5295;5296;5515;5516;5518;5519;5520;5521;5522;5523;5524;5525;5526;5527;5528;5529;5590;5594;5595;5604;5605;572;5728;5894;595;5970;598;60…	AKT3;CDKN1A;CDKN1B;YWHAQ;CDC37;CHUK;MAP3K8;CTNNB1;PPM1L;EIF4EBP1;AKT1;AKT2;RRAS2;MRAS;FOXO1;FOXO3;FRAP1;GAB1;SFN;GRB2;GSK3A;GSK3B;GYS1;GYS2;HRAS;HSP90AA1;HSP90AB1;IKBKB;ILK;INPP5D;INPPL1;ITGA2;ITGA3;ITGA4;ITGA5;ITGB1;JAK1;JAK2;JAK3;KRAS;LIMS1;MDM2;MAP3K5;NFKB1;NFKB2;NFKBIA;NRAS;PDPK1;PIK3CA;PIK3CB;PIK3CD;PIK3CG;PIK3R1;PIK3R2;PPP2CA;PPP2CB;PPP2R1A;PPP2R1B;PPP2R2A;PPP2R2B;PPP2R2C;PPP2R3A;PPP2R4;PPP…
Tryptophan metabolism(GeneGo Pathways)	29	GeneGo Pathways	10352;10449;130013;1644;1718;1743;1892;216;217;219;223;23475;2639;3028;3030;3032;3033;316;3620;38;39;4129;438;4967;6999;7166;7453;8564;8942	WARS2;ACAA2;ACMSD;DDC;DHCR24;DLST;ECHS1;ALDH1A1;ALDH2;ALDH1B1;ALDH9A1;QPRT;GCDH;HSD17B10;HADHA;HADHB;HADH;AOX1;INDO;ACAT1;ACAT2;MAOB;ASMT;OGDH;TDO2;TPH1;WARS;KMO;KYNU
Tryptophan metabolism/ Rodent version(GeneGo Pathways)	29	GeneGo Pathways	10352;10449;130013;1644;1718;1743;1892;216;217;219;223;23475;2639;3028;3030;3032;3033;316;3620;38;39;4129;438;4967;6999;7166;7453;8564;8942	WARS2;ACAA2;ACMSD;DDC;DHCR24;DLST;ECHS1;ALDH1A1;ALDH2;ALDH1B1;ALDH9A1;QPRT;GCDH;HSD17B10;HADHA;HADHB;HADH;AOX1;INDO;ACAT1;ACAT2;MAOB;ASMT;OGDH;TDO2;TPH1;WARS;KMO;KYNU
Apoptosis and survival_Anti-apoptotic TNFs/NF-kB/IAP pathway(GeneGo Pathways)	25	GeneGo Pathways	1147;23495;329;330;331;332;3551;4790;4791;4792;5966;5970;608;7124;7132;7133;7186;7187;7188;8517;8717;8737;9020;944;9966	CHUK;TNFRSF13B;BIRC2;BIRC3;BIRC4;BIRC5;IKBKB;NFKB1;NFKB2;NFKBIA;REL;RELA;TNFRSF17;TNF;TNFRSF1A;TNFRSF1B;TRAF2;TRAF3;TRAF5;IKBKG;TRADD;RIPK1;MAP3K14;TNFSF8;TNFSF15
Immune response _NTS activation of IL-8 in colonocytes(GeneGo Pathways)	50	GeneGo Pathways	10681;1147;115557;2185;23236;2353;2767;2770;2771;2773;2775;2776;2783;2786;2787;2791;2793;2885;3265;3551;3576;3708;3709;3710;4790;4792;4922;5058;5578;5594;5595;55970;5604;5605;5894;59345;5970;6464;6654;6655;6714;801;805;808;815;816;817;818;9020;998	GNB5;CHUK;p63RhoGEF;PTK2B;PLCB1;FOS;GNA11;GNAI1;GNAI2;GNAI3;GNAO1;GNAQ;GNB2;GNG4;GNG5;GNG11;GNGT2;GRB2;HRAS;IKBKB;IL8;ITPR1;ITPR2;ITPR3;NFKB1;NFKBIA;NTS;PAK1;PRKCA;MAPK1;MAPK3;GNG12;MAP2K1;MAP2K2;RAF1;GNB4;RELA;SHC1;SOS1;SOS2;SRC;CALM1;CALM2;CALM3;CAMK2A;CAMK2B;CAMK2D;CAMK2G;MAP3K14;CDC42
wtCFTR and delta508 traffic / Clathrin coated vesicles formation (norm and CF)(GeneGo Pathways)	28	GeneGo Pathways	1080;1173;1175;1211;1212;1213;160;1601;161;163;1785;2060;274;283446;29924;3092;4430;4641;4643;4646;51100;51429;60;70;71;72;8301;9892	CFTR;AP2M1;AP2S1;CLTA;CLTB;CLTC;AP2A1;DAB2;AP2A2;AP2B1;DNM2;EPS15;BIN1;MYO1H;EPN1;HIP1;MYO1B;MYO1C;MYO1E;MYO6;SH3GLB1;SNX9;ACTB;ACTC1;ACTG1;ACTG2;PICALM;SNAP91
Renal cell carcinoma(KEGG Pathways)	62	KEGG Pathways	10000;10298;112399;1387;1398;201163;2033;2034;207;208;2113;2277;2549;2885;2889;3082;3091;3265;369;3725;3845;405;4233;4893;5058;5062;5063;5155;5290;5291;5293;5294;5295;5296;54583;5594;5595;5604;5605;56924;57144;5781;5894;5906;5908;6513;6654;6655;673;6921;7039;7040;7042;7043;7422;7423;7424;7428;8453;8503;9978;998	AKT3;PAK4;EGLN3;CREBBP;CRK;FLCN;EP300;EPAS1;AKT1;AKT2;ETS1;FIGF;GAB1;GRB2;RAPGEF1;HGF;HIF1A;HRAS;ARAF;JUN;KRAS;ARNT;MET;NRAS;PAK1;PAK2;PAK3;PDGFB;PIK3CA;PIK3CB;PIK3CD;PIK3CG;PIK3R1;PIK3R2;EGLN1;MAPK1;MAPK3;MAP2K1;MAP2K2;PAK6;PAK7;PTPN11;RAF1;RAP1A;RAP1B;SLC2A1;SOS1;SOS2;BRAF;TCEB1;TGFA;TGFB1;TGFB2;TGFB3;VEGFA;VEGFB;VEGFC;VHL;CUL2;PIK3R3;RBX1;CDC42
heterocycle metabolic process(GO Biological Process)	75	GO Biological Process	10058;10394;10588;10606;10797;11019;121278;1352;1353;1355;1371;139596;1528;1543;1723;1806;1807;2079;210;211;212;22978;2346;2348;2356;23593;2395;2495;259;25902;2618;27430;2903;3141;3162;3251;353;3620;3658;4144;4329;438;441024;4507;4522;4548;4552;4779;50865;51601;5447;54578;5471;5498;55034;5594;5631;5648;56922;56952;64342;644;6470;6772;706;7372;7389;7390;790;8029;8803;8833;8876;8942;978	ABCB6;PRG3;MTHFS;PAICS;MTHFD2;LIAS;TPH2;COX10;COX11;COX15;CPOX;UPRT;CYB5A;CYP1A1;DHODH;DPYD;DPYS;ERH;ALAD;ALAS1;ALAS2;NT5C2;FOLH1;FOLR1;FPGS;HEBP2;FXN;FTH1;AMBP;MTHFD1L;GART;MAT2B;GRIN2A;HLCS;HMOX1;HPRT1;APRT;INDO;IREB2;MAT2A;ALDH6A1;ASMT;MTHFD2L;MTAP;MTHFD1;MTR;MTRR;NFE2L1;HEBP1;LIPT1;POR;UGT1A6;PPAT;PPOX;MOCOS;MAPK1;PRPS1;MASP1;MCCC1;PRTFDC1;HS1BP3;BLVRA;SHMT1;STAT1;TSPO;UMPS;UROD;UROS;CAD;CUBN…
Type II diabetes mellitus(KEGG Pathways)	38	KEGG Pathways	122809;2475;2645;3551;3643;3667;5290;5291;5293;5294;5295;5296;5313;5315;5580;5581;5590;5594;5595;5599;5601;5602;6514;6517;6833;7124;773;774;775;776;777;8471;8503;8651;8660;8835;8913;9370	SOCS4;FRAP1;GCK;IKBKB;INSR;IRS1;PIK3CA;PIK3CB;PIK3CD;PIK3CG;PIK3R1;PIK3R2;PKLR;PKM2;PRKCD;PRKCE;PRKCZ;MAPK1;MAPK3;MAPK8;MAPK9;MAPK10;SLC2A2;SLC2A4;ABCC8;TNF;CACNA1A;CACNA1B;CACNA1C;CACNA1D;CACNA1E;IRS4;PIK3R3;SOCS1;IRS2;SOCS2;CACNA1G;ADIPOQ
regulation of peptide secretion(GO Biological Process)	28	GO Biological Process	1325;169026;2641;2691;2692;3060;355;3553;4760;4843;51083;51094;5140;51738;54795;55532;5715;5781;5950;6616;6755;6804;6934;776;8604;8682;94121;952	CORT;SLC30A8;GCG;GHRH;GHRHR;HCRT;FAS;IL1B;NEUROD1;NOS2A;GAL;ADIPOR1;PDE3B;GHRL;TRPM4;SLC30A10;PSMD9;PTPN11;RBP4;SNAP25;SSTR5;STX1A;TCF7L2;CACNA1D;SLC25A12;PEA15;SYTL4;CD38
Focal adhesion(KEGG Pathways)	166	KEGG Pathways	10000;10298;103910;10398;10451;10627;1277;1278;1281;1282;1286;1288;1289;1290;1293;1301;1398;1499;1729;1793;1950;1956;2002;2064;207;208;2277;22801;2316;2317;2321;2335;23396;2534;284217;2885;2889;2909;2932;29780;29895;3082;3265;329;330;331;3371;3381;3479;3480;3611;3655;3672;3673;3675;3676;3678;3679;3680;3685;3688;3690;3693;3695;3696;3725;3791;387;3908;3909;3910;3911;3912;3915;3918;394;4233;4633;463…	AKT3;PAK4;MRLC2;MYL9;VAV3;MRCL3;COL1A1;COL1A2;COL3A1;COL4A1;COL4A4;COL4A6;COL5A1;COL5A2;COL6A3;COL11A1;CRK;CTNNB1;DIAPH1;DOCK1;EGF;EGFR;ELK1;ERBB2;AKT1;AKT2;FIGF;ITGA11;FLNA;FLNB;FLT1;FN1;PIP5K1C;FYN;LAMA1;GRB2;RAPGEF1;GRLF1;GSK3B;PARVB;MGC13450;HGF;HRAS;BIRC2;BIRC3;BIRC4;TNC;IBSP;IGF1;IGF1R;ILK;ITGA6;ITGA1;ITGA2;ITGA3;ITGA4;ITGA5;ITGA7;ITGA9;ITGAV;ITGB1;ITGB3;ITGB5;ITGB7;ITGB8;JUN;KDR;RHOA;LAMA2…
catecholamine metabolic process(GO Biological Process)	26	GO Biological Process	117;1312;1356;136319;154;1644;1812;1813;1814;26002;2643;2903;3062;3067;314;3251;4012;4282;4929;538;6531;6622;6799;6817;7042;9627	ADCYAP1R1;COMT;CP;MTPN;ADRB2;DDC;DRD1;DRD2;DRD3;MOXD1;GCH1;GRIN2A;HCRTR2;HDC;AOC2;HPRT1;LNPEP;MIF;NR4A2;ATP7A;SLC6A3;SNCA;SULT1A2;SULT1A1;TGFB2;SNCAIP
Carbon fixation(KEGG Pathways)	22	KEGG Pathways	10873;2203;226;229;22934;230;23729;2805;2806;4190;4191;4199;5230;5232;5313;5315;6120;7167;8277;84076;84706;8789	ME3;FBP1;ALDOA;ALDOB;RPIA;ALDOC;SHPK;GOT1;GOT2;MDH1;MDH2;ME1;PGK1;PGK2;PKLR;PKM2;RPE;TPI1;TKTL1;TKTL2;GPT2;FBP2
Other homeostasis activities(Panther Biological Process)	54	Panther Biological Process	10110;10343;10568;10891;11261;116143;1192;1193;1356;1513;158046;185;186;1889;23484;23678;2495;25932;27039;29106;343;358;359;360;361;364;366;3953;4284;4878;5311;53405;53940;54102;54741;5534;5535;5972;63928;6446;6521;6522;6569;7252;796;8029;83697;83959;89872;9022;9033;94033;9718;9843	SGK2;PKDREJ;SLC34A2;PPARGC1A;SLC9A1BP;WDR92;CLIC1;CLIC2;CP;CTSK;NXNL2;AGTR1;AGTR2;ECE1;LEPROTL1;SGK3;FTH1;CLIC4;PKD2L2;SCG3;AQP8;AQP1;AQP2;AQP3;AQP4;AQP7;AQP9;LEPR;MIP;NPPA;PKD2;CLIC5;FTHL17;CLIC6;LEPROT;PPP3R1;PPP3R2;REN;CHP2;SGK1;SLC4A1;SLC4A2;SLC34A1;TSHB;CALCA;CUBN;SLC4A9;SLC4A11;AQP10;CLIC3;PKD2L1;FTMT;ECE2;HEPH
protein deubiquitination(GO Biological Process)	41	GO Biological Process	10868;10869;11274;114803;158880;219333;23032;23358;25862;29761;55031;55230;56957;57478;57558;57602;57646;57663;57695;64854;7345;7375;7398;7874;8078;8237;8287;84101;84132;84196;84640;84749;85015;8975;9097;9098;9099;9100;9736;9958;9960	USP20;USP19;USP18;MYSM1;USP51;USP12;USP33;USP24;USP49;USP25;USP47;USP40;OTUD7B;USP31;USP35;USP36;USP28;USP29;USP37;USP46;UCHL1;USP4;USP1;USP7;USP5;USP11;USP9Y;USP44;USP42;USP48;USP38;USP30;USP45;USP13;USP14;USP6;USP2;USP10;USP34;USP15;USP3
sensory perception of taste(GO Biological Process)	32	GO Biological Process	120065;120066;144124;165082;259285;259286;259287;259292;259295;259296;26493;29113;338398;353164;50831;50832;50833;50834;50835;50836;50837;50838;50839;50840;54429;5726;6337;6340;64108;80834;80835;83597	OR5P2;OR5P3;OR10A5;GPR113;TAS2R39;TAS2R40;TAS2R41;TAS2R46;TAS2R49;TAS2R50;OR8B8;C6orf15;TAS2R60;TAS2R42;TAS2R3;TAS2R4;TAS2R16;TAS2R1;TAS2R9;TAS2R8;TAS2R7;TAS2R13;TAS2R10;TAS2R14;TAS2R5;TAS2R38;SCNN1A;SCNN1G;RTP4;TAS1R2;TAS1R1;RTP3
wound healing(GO Biological Process)	198	GO Biological Process	10130;10365;10516;10525;10544;10630;10653;10666;10672;10804;10920;11082;11202;11234;118;1207;1236;1265;1270;1281;130749;131566;133;135;1361;1401;1410;1462;154;154807;1893;1906;1950;2043;2047;2147;2149;2150;2151;2152;2153;2155;2157;2158;2159;2160;2162;2165;2200;2202;2243;2266;22915;22918;2324;2331;23513;23767;239;253980;26509;2660;26762;2677;2683;27040;2768;2776;2811;2814;3001;3026;3053;307;308;30…	PDIA6;KLF2;FBLN5;HYOU1;PROCR;PDPN;SPINT2;CD226;GNA13;GJB6;COPS8;ESM1;KLK8;HPS5;ADD1;CLNS1A;CCR7;CNN2;CNTF;COL3A1;CPO;DCBLD2;ADM;ADORA2A;CPB2;CRP;CRYAB;VCAN;ADRB2;VKORC1L1;ECM1;EDN1;EGF;EPHA4;EPHB1;F2;F2R;F2RL1;F2RL2;F3;F5;F7;F8;F9;F10;F11;F13A1;F13B;FBN1;EFEMP1;FGA;FGG;MMRN1;CD93;FLT4;FMOD;SCRIB;FLRT3;ALOX12;KCTD13;FER1L3;MSTN;HAVCR1;GGCX;B4GALT1;LAT;GNA12;GNAQ;GP1BA;GP5;GZMA;HABP2;SERPIND1;ANXA4…
positive regulation of cell motion(GO Biological Process)	155	GO Biological Process	10013;1012;10507;10578;10630;10631;10810;11013;11156;115908;1230;1232;1235;1236;1265;1269;133;134;136;1364;1398;140;1462;1488;1490;154;1812;1814;1839;1942;1950;1956;199;2034;2047;2048;2050;2064;2149;2152;2155;2173;221002;2255;22800;22937;2321;23263;23576;2658;27074;27329;2828;307;3082;3091;324;3371;3381;3480;3604;3627;3643;3680;3791;3897;3912;3956;3958;4015;4018;4026;4067;4071;4193;4233;4267;4283…	HDAC6;CDH13;SEMA4D;GNLY;PDPN;POSTN;WASF3;TMSL8;PTP4A3;CTHRC1;CCR1;CCR3;CCR6;CCR7;CNN2;CNR2;ADM;ADORA1;ADORA2B;CLDN4;CRK;ADORA3;VCAN;CTBP2;CTGF;ADRB2;DRD1;DRD3;HBEGF;EFNA1;EGF;EGFR;AIF1;EPAS1;EPHB1;EPHB2;EPHB4;ERBB2;F2R;F3;F7;FABP7;RASGEF1A;FGF10;RRAS2;SCAP;FLT1;MCF2L;DDAH1;GDF2;LAMP3;ANGPTL3;GPR4;ANXA4;HGF;HIF1A;APC;TNC;IBSP;IGF1R;TNFRSF9;CXCL10;INSR;ITGA9;KDR;L1CAM;LAMB1;LGALS1;LGALS3;LOX;LPA;LP…
macromolecular complex subunit organization(GO Biological Process)	870	GO Biological Process	10001;10010;10013;10036;10052;10093;10095;10152;10189;1020;10209;10218;1022;1024;10240;1025;10285;10289;10291;10298;10300;10302;10344;10360;10392;1041;10421;10459;10460;10465;10466;10482;10497;10525;10526;10527;10569;10576;1058;10594;10605;1062;10621;10622;1063;10677;10693;1071;10713;10746;10755;10767;10772;10810;10844;10845;10863;10867;10891;10892;10907;10921;10939;10946;10963;10988;11011;11013;…	MED6;TANK;HDAC6;CHAF1A;GJC1;ARPC4;ARPC1B;ABI2;THOC4;CDK5;EIF1;ANGPTL7;CDK7;CDK8;MRPS31;CDK9;SMNDC1;EIF1B;SF3A1;PAK4;KATNB1;SNAPC5;CCL26;NPM3;NOD1;CDSN;CD2BP2;MAD2L2;TACC3;PPIH;COG5;NXF1;UNC13B;HYOU1;IPO8;IPO7;SLU7;CCT2;CENPA;PRPF8;PAIP1;CENPE;POLR3F;POLR3G;CENPF;AVIL;CCT6B;CETP;USP39;MAP3K2;GIPC1;HBS1L;FUSIP1;WASF3;TUBGCP2;CLPX;ADAM28;TSPAN9;PPARGC1A;MALT1;TXNL4A;RNPS1;AFG3L2;SF3A3;STIP1;METAP2;T…
Glypican 3 network(NCI_NATURE Pathways)	52	NCI_NATURE Pathways	1387;8312;1487;11197;85407;5045;5335;3065;4089;7525;7471;6925;10023;2931;5528;10454;815;8323;8498;5601;5601;6885;2252;8321;652;22943;4609;8313;23499;998;7088;595;1499;51176;23291;7474;166;2932;7475;5599;5599;1457;5727;2778;54361;6927;4040;27123;324;1452;6929;7976	CREBBP;AXIN1;CTBP1;WIF1;NKD1;FURIN;PLCG1;HDAC1;SMAD4;YES1;WNT1;TCF4;FRAT1;GSK3A;PPP2R5D;MAP3K7IP1;CAMK2A;FZD6;RANBP3;MAPK9;MAPK9;MAP3K7;FGF7;FZD1;BMP4;DKK1;MYC;AXIN2;MACF1;CDC42;TLE1;CCND1;CTNNB1;LEF1;FBXW11;WNT5A;AES;GSK3B;WNT6;MAPK8;MAPK8;CSNK2A1;PTCH1;GNAS;WNT4;HNF1A;LRP6;DKK2;APC;CSNK1A1;TCF3;FZD3
meiotic recombination(GO Biological Process)	25	GO Biological Process	10111;1111;11144;146956;22803;22916;23626;25788;27030;27343;3980;4292;4361;4438;472;545;5885;5888;5893;6847;7156;7516;7517;80198;84057	RAD50;CHEK1;DMC1;EME1;XRN2;NCBP2;SPO11;RAD54B;MLH3;POLL;LIG3;MLH1;MRE11A;MSH4;ATM;ATR;RAD21;RAD51;RAD52;SYCP1;TOP3A;XRCC2;XRCC3;MUS81;MND1
mTOR signaling pathway(NCI_NATURE Pathways)	23	NCI_NATURE Pathways	1973;1981;207;8661;5564;2475;5170;57521;5728;8569;5528;1978;4217;5536;6009;7248;6194;5290;5295;3667;6198;1938;64223	EIF4A1;EIF4G1;AKT1;EIF3A;PRKAB1;FRAP1;PDPK1;KIAA1303;PTEN;MKNK1;PPP2R5D;EIF4EBP1;MAP3K5;PPP5C;RHEB;TSC1;RPS6;PIK3CA;PIK3R1;IRS1;RPS6KB1;EEF2;MGC111011
Notch signaling pathway(KEGG Pathways)	38	KEGG Pathways	113878;1387;1487;1488;151636;182;1840;1855;1856;1857;196403;2033;22938;23220;23385;2648;3065;3066;3280;3516;4242;4851;4853;4854;4855;51107;54567;55534;5663;5664;6868;84441;8650;8850;9253;9541;9612;9794	DTX2;CREBBP;CTBP1;CTBP2;DTX3L;JAG1;DTX1;DVL1;DVL2;DVL3;DTX3;EP300;SNW1;DTX4;NCSTN;GCN5L2;HDAC1;HDAC2;HES1;RBPJ;MFNG;NOTCH1;NOTCH2;NOTCH3;NOTCH4;APH1A;DLL4;MAML3;PSEN1;PSEN2;ADAM17;MAML2;NUMB;PCAF;NUMBL;CIR;NCOR2;MAML1
positive regulation of protein kinase activity(GO Biological Process)	395	GO Biological Process	10159;1020;10298;10333;10392;10454;10461;10539;10550;10563;10595;10645;10673;10746;10800;10818;10887;10892;10911;10936;11124;11171;11183;11184;11214;112744;11275;1136;1139;114609;114898;1154;12;121268;1215;1232;1235;1236;1240;1241;1265;1269;128674;134;136;1395;1398;140;1401;1445;151;1524;154;1540;1606;1607;1608;160851;1616;1814;183;1855;1859;1906;1907;1908;1909;1950;1956;2004;2039;2047;2051;2064;…	ATP6AP2;CDK5;PAK4;TLR6;NOD1;MAP3K7IP1;MERTK;GLRX3;ARL6IP5;CXCL13;ERN2;CAMKK2;TNFSF13B;MAP3K2;CYSLTR1;FRS2;PROKR1;MALT1;UTS2;GPR75;FAF1;STRAP;MAP4K5;MAP4K1;AKAP13;IL17F;KLHL2;CHRNA3;CHRNA7;TIRAP;C1QTNF2;CISH;SERPINA3;RHEBL1;CMA1;CCR3;CCR6;CCR7;CMKLR1;LTB4R;CNN2;CNR2;PROKR2;ADORA1;ADORA2B;CRHR2;CRK;ADORA3;CRP;CSK;ADRA2B;CX3CR1;ADRB2;CYLD;DGKA;DGKB;DGKG;DGKH;DAXX;DRD3;AGT;DVL1;DYRK1A;EDN1;EDN2;EDN3;…
VEGF signaling pathway(KEGG Pathways)	62	KEGG Pathways	10000;10725;11261;1432;207;208;26279;30814;3265;3315;3791;3845;4772;4775;4893;50487;5290;5291;5293;5294;5295;5296;5319;5320;5321;5322;5335;5336;5530;5532;5533;5534;5535;5578;5579;5582;5594;5595;5600;5603;5604;5605;56848;572;5743;5747;5829;5880;5894;6300;64600;6714;7422;7867;81579;8398;842;84647;8503;8877;9261;998	AKT3;NFAT5;SLC9A1BP;MAPK14;AKT1;AKT2;PLA2G2D;PLA2G2E;HRAS;HSPB1;KDR;KRAS;NFATC1;NFATC3;NRAS;PLA2G3;PIK3CA;PIK3CB;PIK3CD;PIK3CG;PIK3R1;PIK3R2;PLA2G1B;PLA2G2A;PLA2G4A;PLA2G5;PLCG1;PLCG2;PPP3CA;PPP3CB;PPP3CC;PPP3R1;PPP3R2;PRKCA;PRKCB1;PRKCG;MAPK1;MAPK3;MAPK11;MAPK13;MAP2K1;MAP2K2;SPHK2;BAD;PTGS2;PTK2;PXN;RAC2;RAF1;MAPK12;PLA2G2F;SRC;VEGFA;MAPKAPK3;PLA2G12A;PLA2G6;CASP9;PLA2G12B;PIK3R3;SPHK1;MAPKAPK2…
Nitrogen Metabolism (ds5)(Ingenuity Pathways)	38	Ingenuity Pathways	11238;1373;1491;23632;2653;27165;2744;2746;275;2752;29958;3034;440;4817;51557;54529;55066;55350;55617;56934;5793;5803;7047;759;760;761;762;763;765;766;767;768;770;771;80150;80212;8875;8876	CA5B;CPS1;CTH;CA14;GCSH;GLS2;GLS;GLUD1;AMT;GLUL;DMGDH;HAL;ASNS;NIT1;GLULD1;ASNSD1;DKFZp686D16130;VNN3;TASP1;CA10;PTPRG;PTPRZ1;TGM4;CA1;CA2;CA3;CA4;CA5A;CA6;CA7;CA8;CA9;CA11;CA12;ASRGL1;CCDC92;VNN2;VNN1
regulation of cell projection organization(GO Biological Process)	49	GO Biological Process	10154;10371;10397;11135;11202;1136;116985;1269;1627;1808;2048;2050;22902;22937;23580;23654;2669;284467;29116;3082;338811;350;3984;4316;4651;4803;4897;5058;51466;51517;57142;5747;57689;585;6049;6092;627;7070;7074;7423;7533;8408;84189;8829;9353;9662;9706;9855;998	PLXNC1;SEMA3A;NDRG1;CDC42EP1;KLK8;CHRNA3;CENTD2;CNR2;DBN1;DPYSL2;EPHB2;EPHB4;RUFY3;SCAP;CDC42EP4;PLXNB2;GEM;FAM19A3;MYLIP;HGF;FAM19A2;APOH;LIMK1;MMP7;MYO10;NGF;NRCAM;PAK1;EVL;NCKIPSD;RTN4;PTK2;LRRC4C;BBS4;RNF6;ROBO2;BDNF;THY1;TIAM1;VEGFB;YWHAH;ULK1;SLITRK6;NRP1;SLIT2;CEP135;ULK2;FARP2;CDC42
Inhibitory action of Lipoxins and Resolvin E1 on neutrophil functions(GeneGo Pathways)	31	GeneGo Pathways	10681;1080;1147;1241;2353;2358;2770;2771;2773;2775;2783;2786;2787;2791;2793;3576;3725;4790;4791;4792;5294;5337;5590;5594;5595;55970;59345;5966;5970;6647;9020	GNB5;CFTR;CHUK;LTB4R;FOS;FPRL1;GNAI1;GNAI2;GNAI3;GNAO1;GNB2;GNG4;GNG5;GNG11;GNGT2;IL8;JUN;NFKB1;NFKB2;NFKBIA;PIK3CG;PLD1;PRKCZ;MAPK1;MAPK3;GNG12;GNB4;REL;RELA;SOD1;MAP3K14
female gonad development(GO Biological Process)	53	GO Biological Process	10468;11144;132625;1368;1618;1730;174;1761;183;2069;2175;2296;2332;23411;23414;2492;2516;2661;2745;2796;2798;283;3778;3791;3953;3973;4162;4438;4543;5241;54361;5553;5617;56956;5737;5806;652;655;658;6647;675;6776;6777;6874;8204;8614;866;8890;8893;9077;91;9210;9693	FST;DMC1;ZFP42;CPM;DAZL;DIAPH2;AFP;DMRT1;AGT;EREG;FANCA;FOXC1;FMR1;SIRT1;ZFPM2;FSHR;NR5A1;GDF9;GLRX;GNRH1;GNRHR;ANG;KCNMA1;KDR;LEPR;LHCGR;MCAM;MSH4;MTNR1A;PGR;WNT4;PRG2;PRL;LHX9;PTGFR;PTX3;BMP4;BMP7;BMPR1B;SOD1;BRCA2;STAT5A;STAT5B;TAF4;NRIP1;STC2;SERPINA6;EIF2B4;EIF2B5;DIRAS3;ACVR1B;BMP15;RAPGEF2
Immune response _MIF-mediated glucocorticoid regulation(GeneGo Pathways)	25	GeneGo Pathways	1147;2113;2353;2908;3383;3458;3551;3558;3569;3576;3725;4282;4312;4790;4791;4792;4843;5594;5595;5743;5966;5970;7124;7412;972	CHUK;ETS1;FOS;NR3C1;ICAM1;IFNG;IKBKB;IL2;IL6;IL8;JUN;MIF;MMP1;NFKB1;NFKB2;NFKBIA;NOS2A;MAPK1;MAPK3;PTGS2;REL;RELA;TNF;VCAM1;CD74
Development_Transcription regulation of granulocyte development(GeneGo Pathways)	31	GeneGo Pathways	116844;1441;1869;2242;23683;25865;290;3716;3717;4057;4069;4084;4353;4602;4609;5578;5579;5580;5581;5582;5583;5584;5587;5590;5788;5914;6256;6774;6776;6777;861	LRG1;CSF3R;E2F1;FES;PRKD3;PRKD2;ANPEP;JAK1;JAK2;LTF;LYZ;MXD1;MPO;MYB;MYC;PRKCA;PRKCB1;PRKCD;PRKCE;PRKCG;PRKCH;PRKCI;PRKD1;PRKCZ;PTPRC;RARA;RXRA;STAT3;STAT5A;STAT5B;RUNX1
Pathogenic Escherichia coli infection - EPEC(KEGG Pathways)	41	KEGG Pathways	10092;10382;10383;10971;1499;2017;203068;23643;25;2534;3059;347733;3688;387;4690;4691;4950;51807;5578;56604;60;6093;7099;71;7100;7277;7278;7280;7430;7846;79861;81027;81873;84617;84790;8976;9076;9181;9475;998;999	ARPC5;TUBB4;TUBB2C;YWHAQ;CTNNB1;CTTN;TUBB;LY96;ABL1;FYN;HCLS1;TUBB2B;ITGB1;RHOA;NCK1;NCL;OCLN;TUBA8;PRKCA;TUBB4Q;ACTB;ROCK1;TLR4;ACTG1;TLR5;TUBA4A;TUBA3C;TUBB2A;EZR;TUBA1A;TUBAL3;TUBB1;ARPC5L;TUBB6;TUBA1C;WASL;CLDN1;ARHGEF2;ROCK2;CDC42;CDH1
Pathogenic Escherichia coli infection - EHEC(KEGG Pathways)	41	KEGG Pathways	10092;10382;10383;10971;1499;2017;203068;23643;25;2534;3059;347733;3688;387;4690;4691;4950;51807;5578;56604;60;6093;7099;71;7100;7277;7278;7280;7430;7846;79861;81027;81873;84617;84790;8976;9076;9181;9475;998;999	ARPC5;TUBB4;TUBB2C;YWHAQ;CTNNB1;CTTN;TUBB;LY96;ABL1;FYN;HCLS1;TUBB2B;ITGB1;RHOA;NCK1;NCL;OCLN;TUBA8;PRKCA;TUBB4Q;ACTB;ROCK1;TLR4;ACTG1;TLR5;TUBA4A;TUBA3C;TUBB2A;EZR;TUBA1A;TUBAL3;TUBB1;ARPC5L;TUBB6;TUBA1C;WASL;CLDN1;ARHGEF2;ROCK2;CDC42;CDH1
response to lipopolysaccharide(GO Biological Process)	25	GO Biological Process	10010;10148;10298;10663;1071;11314;153020;2152;2643;3654;4210;4294;4615;4792;50507;5274;5321;5594;64332;7056;7099;79931;838;8519;942	TANK;EBI3;PAK4;CXCR6;CETP;CD300A;RASGEF1B;F3;GCH1;IRAK1;MEFV;MAP3K10;MYD88;NFKBIA;NOX4;SERPINI1;PLA2G4A;MAPK1;NFKBIZ;THBD;TLR4;TNIP3;CASP5;IFITM1;CD86
spliceosomal snRNP biogenesis(GO Biological Process)	19	GO Biological Process	10419;10772;11218;1207;2091;22916;25929;26121;4686;51574;55131;6607;6632;6633;79760;79833;8487;8634;96764	PRMT5;FUSIP1;DDX20;CLNS1A;FBL;NCBP2;GEMIN5;PRPF31;NCBP1;LARP7;RBM28;SMN2;SNRPD1;SNRPD2;GEMIN7;GEMIN6;SIP1;RTCD1;TGS1
ovulation cycle(GO Biological Process)	51	GO Biological Process	10468;11144;1139;1368;1618;1730;174;183;2069;2296;23411;23414;2492;2516;2661;2796;2798;283;2925;3226;3455;3778;3791;3953;3973;4162;4312;4438;5241;5553;5617;5737;5806;6382;652;655;658;6647;6776;6777;6874;7295;8204;8614;866;8890;8893;9077;91;9210;9693	FST;DMC1;CHRNA7;CPM;DAZL;DIAPH2;AFP;AGT;EREG;FOXC1;SIRT1;ZFPM2;FSHR;NR5A1;GDF9;GNRH1;GNRHR;ANG;GRPR;HOXC10;IFNAR2;KCNMA1;KDR;LEPR;LHCGR;MCAM;MMP1;MSH4;PGR;PRG2;PRL;PTGFR;PTX3;SDC1;BMP4;BMP7;BMPR1B;SOD1;STAT5A;STAT5B;TAF4;TXN;NRIP1;STC2;SERPINA6;EIF2B4;EIF2B5;DIRAS3;ACVR1B;BMP15;RAPGEF2
cytokine production during immune response(GO Biological Process)	20	GO Biological Process	10892;151888;2207;23547;336;3586;5734;5858;604;627;64127;6885;7124;7186;7189;8915;8995;941;942;961	MALT1;BTLA;FCER1G;LILRA4;APOA2;IL10;PTGER4;PZP;BCL6;BDNF;NOD2;MAP3K7;TNF;TRAF2;TRAF6;BCL10;TNFSF18;CD80;CD86;CD47
O-Glycan Biosynthesis (18p74)(Ingenuity Pathways)	22	Ingenuity Pathways	11226;11227;114805;117248;192134;2589;2590;2591;26290;30815;51809;55568;55808;56913;63917;64409;6482;6483;6484;79623;79695;8693	GALNT6;GALNT5;GALNT13;GALNTL2;B3GNT6;GALNT1;GALNT2;GALNT3;GALNT8;ST6GALNAC6;GALNT7;GALNT10;ST6GALNAC1;C1GALT1;GALNT11;WBSCR17;ST3GAL1;ST3GAL2;ST3GAL4;GALNT14;GALNT12;GALNT4
regulation of calcium ion transport(GO Biological Process)	29	GO Biological Process	10681;117;117144;1241;1814;23365;3064;4842;5024;5025;5026;5027;5319;5350;57620;57626;5957;60675;6271;6588;6786;7428;7439;7462;859;9107;942;9481;969	GNB5;ADCYAP1R1;CATSPER1;LTB4R;DRD3;ARHGEF12;HTT;NOS1;P2RX3;P2RX4;P2RX5;P2RX7;PLA2G1B;PLN;STIM2;KLHL1;RCVRN;PROK2;S100A1;SLN;STIM1;VHL;BEST1;LAT2;CAV3;MTMR6;CD86;SLC25A27;CD69
-Adrenergic Signaling (3ddwc)(Ingenuity Pathways)	77	Ingenuity Pathways	10399;10681;107;108;109;111;112;113;114;115;148;196883;22800;22808;2770;2771;2773;2776;2778;2783;2786;2787;2791;2997;2998;3265;3708;3709;3710;3845;4893;51422;5256;5257;5260;5261;5335;5336;5566;5567;5568;5571;5573;5576;5577;5578;5579;5580;5581;55811;5582;5583;5584;5587;5588;5590;5594;5595;5597;55970;5598;5604;5605;5834;5836;5837;5894;59345;611;6237;6300;6546;6547;801;805;808;814	GNB2L1;GNB5;ADCY1;ADCY2;ADCY3;ADCY5;ADCY6;ADCY7;ADCY8;ADCY9;ADRA1A;ADCY4;RRAS2;MRAS;GNAI1;GNAI2;GNAI3;GNAQ;GNAS;GNB2;GNG4;GNG5;GNG11;GYS1;GYS2;HRAS;ITPR1;ITPR2;ITPR3;KRAS;NRAS;PRKAG2;PHKA2;PHKB;PHKG1;PHKG2;PLCG1;PLCG2;PRKACA;PRKACB;PRKACG;PRKAG1;PRKAR1A;PRKAR2A;PRKAR2B;PRKCA;PRKCB1;PRKCD;PRKCE;ADCY10;PRKCG;PRKCH;PRKCI;PRKD1;PRKCQ;PRKCZ;MAPK1;MAPK3;MAPK6;GNG12;MAPK7;MAP2K1;MAP2K2;PYGB;PYGL;PYGM;RA…
Ether lipid metabolism(KEGG Pathways)	30	KEGG Pathways	10554;10555;133121;137964;253558;26279;30814;5048;50487;5049;5050;5051;5168;5319;5320;5321;5322;5337;5338;56894;56895;56994;64600;81579;8398;84647;8540;8611;8612;8613	AGPAT1;AGPAT2;ENPP6;AGPAT6;LYCAT;PLA2G2D;PLA2G2E;PAFAH1B1;PLA2G3;PAFAH1B2;PAFAH1B3;PAFAH2;ENPP2;PLA2G1B;PLA2G2A;PLA2G4A;PLA2G5;PLD1;PLD2;AGPAT3;AGPAT4;CHPT1;PLA2G2F;PLA2G12A;PLA2G6;PLA2G12B;AGPS;PPAP2A;PPAP2C;PPAP2B
cell-cell junction assembly(GO Biological Process)	29	GO Biological Process	10052;117583;1366;143098;149461;1495;153562;154796;1824;1828;23562;2702;2707;349149;3611;5318;55591;56288;5872;7094;7414;83660;84612;8502;8573;889;9073;9076;928	GJC1;PARD3B;CLDN7;MPP7;CLDN19;CTNNA1;MARVELD2;AMOT;DSC2;DSG1;CLDN14;GJA5;GJB3;GJC3;ILK;PKP2;VEZT;PARD3;RAB13;TLN1;VCL;TLN2;PARD6B;PKP4;CASK;KRIT1;CLDN8;CLDN1;CD9
positive regulation of mononuclear cell proliferation(GO Biological Process)	56	GO Biological Process	10148;10233;1026;10673;2051;2213;29126;3035;3263;355;3558;3574;3592;3593;3604;3606;3683;3718;3820;407977;4267;4690;4860;5150;51513;51561;5588;56262;5788;59067;604;641;6490;6693;6776;6777;6850;7292;7535;80328;80381;84957;8740;8744;916;921;940;941;942;952;958;963;966;969;970;976	EBI3;LRRC23;CDKN1A;TNFSF13B;EPHB6;FCGR2B;CD274;HARS;HPX;FAS;IL2;IL7;IL12A;IL12B;TNFRSF9;IL18;ITGAL;JAK3;KLRB1;TNFSF12-TNFSF13;CD99;NCK1;NP;PDE7A;ETV7;IL23A;PRKCQ;LRRC8A;PTPRC;IL21;BCL6;BLM;SILV;SPN;STAT5A;STAT5B;SYK;TNFSF4;ZAP70;ULBP2;CD276;RELT;TNFSF14;TNFSF9;CD3E;CD5;CD28;CD80;CD86;CD38;CD40;CD53;CD59;CD69;CD70;CD97
positive regulation of lymphocyte proliferation(GO Biological Process)	56	GO Biological Process	10148;10233;1026;10673;2051;2213;29126;3035;3263;355;3558;3574;3592;3593;3604;3606;3683;3718;3820;407977;4267;4690;4860;5150;51513;51561;5588;56262;5788;59067;604;641;6490;6693;6776;6777;6850;7292;7535;80328;80381;84957;8740;8744;916;921;940;941;942;952;958;963;966;969;970;976	EBI3;LRRC23;CDKN1A;TNFSF13B;EPHB6;FCGR2B;CD274;HARS;HPX;FAS;IL2;IL7;IL12A;IL12B;TNFRSF9;IL18;ITGAL;JAK3;KLRB1;TNFSF12-TNFSF13;CD99;NCK1;NP;PDE7A;ETV7;IL23A;PRKCQ;LRRC8A;PTPRC;IL21;BCL6;BLM;SILV;SPN;STAT5A;STAT5B;SYK;TNFSF4;ZAP70;ULBP2;CD276;RELT;TNFSF14;TNFSF9;CD3E;CD5;CD28;CD80;CD86;CD38;CD40;CD53;CD59;CD69;CD70;CD97
Immune response _IFN gamma signaling pathway(GeneGo Pathways)	60	GeneGo Pathways	10000;1026;10379;1386;1387;1432;2033;207;208;2176;2185;2889;3383;3458;3459;3460;3659;3708;3709;3710;3716;3717;4174;4214;4216;4609;5170;5290;5291;5293;5295;5296;5336;5578;5580;5594;5595;5600;5603;5604;5608;5610;5781;5906;60312;6300;6714;672;6772;6773;801;805;808;815;816;817;818;8503;8651;867	AKT3;CDKN1A;IRF9;ATF2;CREBBP;MAPK14;EP300;AKT1;AKT2;FANCC;PTK2B;RAPGEF1;ICAM1;IFNG;IFNGR1;IFNGR2;IRF1;ITPR1;ITPR2;ITPR3;JAK1;JAK2;MCM5;MAP3K1;MAP3K4;MYC;PDPK1;PIK3CA;PIK3CB;PIK3CD;PIK3R1;PIK3R2;PLCG2;PRKCA;PRKCD;MAPK1;MAPK3;MAPK11;MAPK13;MAP2K1;MAP2K6;EIF2AK2;PTPN11;RAP1A;AFAP1;MAPK12;SRC;BRCA1;STAT1;STAT2;CALM1;CALM2;CALM3;CAMK2A;CAMK2B;CAMK2D;CAMK2G;PIK3R3;SOCS1;CBL
centrosome cycle(GO Biological Process)	37	GO Biological Process	10460;10542;1068;1069;1070;10733;10769;11190;116840;121441;1263;1647;23122;3796;3832;402;4193;4613;4751;4931;5108;51175;51199;51637;5300;54820;54974;5504;55125;55743;60561;6500;672;675;7415;79029;8556	TACC3;HBXIP;CETN1;CETN2;CETN3;PLK4;PLK2;CEP250;CNTROB;NEDD1;PLK3;GADD45A;CLASP2;KIF2A;KIF11;ARL2;MDM2;MYCN;NEK2;NVL;PCM1;TUBE1;NIN;C14orf166;PIN1;NDE1;THG1L;PPP1R2;CEP192;CHFR;RINT1;SKP1;BRCA1;BRCA2;VCP;SPATA5L1;CDC14A
negative regulation of binding(GO Biological Process)	69	GO Biological Process	10221;1029;1054;10614;10616;10848;11124;11143;114548;149951;1840;2039;2051;2314;2316;23411;23474;23560;260434;26146;28511;28512;2972;29995;3054;3275;3313;3398;3399;405;4221;4792;4851;5062;51311;51701;5176;51773;5195;5359;54583;54829;55620;55655;5624;5795;5806;58499;597;5978;64127;64332;64428;6489;6590;6608;6672;6774;7351;7528;79155;79931;80895;8323;83593;8558;8841;9454;9924	TRIB1;CDKN2A;CEBPG;HEXIM1;RBCK1;PPP1R13L;FAF1;MYST2;NLRP3;COMMD7;DTX1;EPB49;EPHB6;FLII;FLNA;SIRT1;ETHE1;GTPBP4;PYDC1;TRAF3IP1;NKIRAS2;NKIRAS1;BRF1;LMCD1;HCFC1;PRMT2;HSPA9;ID2;ID3;ARNT;MEN1;NFKBIA;NOTCH1;PAK2;TLR8;NLK;SERPINF1;RSF1;PEX14;PLSCR1;EGLN1;ASPN;STAP2;NLRP2;PROC;PTPRJ;PTX3;ZNF462;BCL2A1;REST;NOD2;NFKBIZ;NARFL;ST8SIA1;SLPI;SMO;SP100;STAT3;UCP2;YY1;TNIP2;TNIP3;ILKAP;FZD6;RASSF5;CDK10;HDAC3…
Activation of the pre-replicative complex(REACTOME Pathways)	41	REACTOME Pathways	5981;4176;5424;5984;6118;5001;23649;6117;5426;5925;4171;5558;29935;5427;5983;8317;4173;23594;5422;1017;4999;10926;55388;4998;5425;1869;5985;6119;5111;5000;84515;10714;8318;990;4172;51053;23595;5982;5557;4174;4175	RFC1;MCM7;POLD1;RFC4;RPA2;ORC5L;POLA2;RPA1;POLE;RB1;MCM2;PRIM2;RPA4;POLE2;RFC3;CDC7;MCM4;ORC6L;POLA1;CDK2;ORC2L;DBF4;MCM10;ORC1L;POLD2;E2F1;RFC5;RPA3;PCNA;ORC4L;MCM8;POLD3;CDC45L;CDC6;MCM3;GMNN;ORC3L;RFC2;PRIM1;MCM5;MCM6
Synthesis of glycosylphosphatidylinositol (GPI)(REACTOME Pathways)	24	REACTOME Pathways	10026;8733;9091;23556;5281;51604;9487;54965;55650;84720;5283;128869;80055;5329;54872;51227;93183;8818;80031;9488;94005;5279;284098;5277	PIGK;GPAA1;PIGQ;PIGN;PIGF;PIGT;PIGL;PIGX;PIGV;PIGO;PIGH;PIGU;ISPD3024;PLAUR;PIGG;PIGP;PIGM;DPM2;SEMA6D;PIGB;PIGS;PIGC;PIGW;PIGA
peptidyl-threonine modification(GO Biological Process)	78	GO Biological Process	10114;1017;1025;10298;10494;10645;10783;10922;11040;112858;11329;1196;12;1263;130399;23178;23678;255239;25778;25865;26353;269;28996;29941;30811;30849;369;3985;472;4750;4751;4752;5062;51809;54101;54822;55872;5596;5616;56924;6046;65018;65125;65267;657;658;659;65975;676;6789;7016;7204;7443;7444;7786;7867;8317;83931;83942;8428;8444;8445;8491;8558;8576;8658;8693;9064;9113;9149;91754;92;94;9448;96626;9…	HIPK3;CDK2;CDK9;PAK4;STK25;CAMKK2;NEK6;FASTK;PIM2;TP53RK;STK38;CLK2;SERPINA3;PLK3;ACVR1C;PASK;SGK3;ANKK1;RIPK5;PRKD2;HSPB8;AMHR2;HIPK2;PKN3;HUNK;PIK3R4;ARAF;LIMK2;ATM;NEK1;NEK2;NEK3;PAK2;GALNT7;RIPK4;TRPM7;PBK;MAPK4;PRKY;PAK6;BRD2;PINK1;WNK1;WNK3;BMPR1A;BMPR1B;BMPR2;STK33;BRDT;STK4;TESK1;TRIO;VRK1;VRK2;MAP3K12;MAPKAPK3;CDC7;STK40;TSSK1B;STK24;DYRK3;DYRK2;MAP4K3;CDK10;STK16;TNKS;GALNT4;MAP3K6;LATS…
Galactose metabolism(KEGG Pathways)	25	KEGG Pathways	231;2538;2548;2582;2584;2585;2592;2595;2645;2683;2717;2720;3098;3099;3906;3938;5211;5213;5214;5236;5238;57818;7360;8704;8972	AKR1B1;G6PC;GAA;GALE;GALK1;GALK2;GALT;GANC;GCK;B4GALT1;GLA;GLB1;HK1;HK2;LALBA;LCT;PFKL;PFKM;PFKP;PGM1;PGM3;G6PC2;UGP2;B4GALT2;MGAM
DNA damage_Role of Brca1 and Brca2 in DNA repair(GeneGo Pathways)	36	GeneGo Pathways	10111;11200;1643;2177;246721;2956;4292;4361;4436;4437;466;4683;472;5111;5423;5430;5431;5433;5434;5435;5436;5437;5438;5439;5441;545;55120;580;5888;672;675;7157;7158;7508;83990;9656	RAD50;CHEK2;DDB2;FANCD2;MGC105050;MSH6;MLH1;MRE11A;MSH2;MSH3;ATF1;NBN;ATM;PCNA;POLB;POLR2A;POLR2B;POLR2D;POLR2E;POLR2F;POLR2G;POLR2H;POLR2I;POLR2J;POLR2L;ATR;FANCL;BARD1;RAD51;BRCA1;BRCA2;TP53;TP53BP1;XPC;BRIP1;MDC1
calcium ion homeostasis(GO Biological Process)	298	GO Biological Process	10022;10266;10313;10316;10344;10488;10523;10544;10563;10590;10666;10800;10803;1081;10874;10886;10887;1089;10911;10936;11314;11330;1139;114327;117;117194;1201;1230;123041;1231;1232;1233;1234;1235;1236;1237;1240;1241;125972;1269;128674;1325;133;133060;134;136;140;140803;148;151;1524;1604;1756;1812;1814;1816;183;185;1902;1903;1906;1907;1909;2147;2149;2150;2151;219285;222545;2281;22821;23365;23436;23…	INSL5;RAMP2;RTN3;NMUR1;CCL26;CREB3;CHERP;PROCR;CXCL13;SCGN;CD226;CYSLTR1;CCR9;CGA;NMU;NPFFR2;PROKR1;CEACAM4;UTS2;GPR75;CD300A;CTRC;CHRNA7;EFHC1;ADCYAP1R1;MRGPRX2;CLN3;CCR1;SLC24A4;CCR2;CCR3;CCR4;CCR5;CCR6;CCR7;CCR8;CMKLR1;LTB4R;CALR3;CNR2;PROKR2;CORT;ADM;OTOP1;ADORA1;ADORA2B;ADORA3;TRPM6;ADRA1A;ADRA2B;CX3CR1;CD55;DMD;DRD1;DRD3;DRD5;AGT;AGTR1;EDG2;EDG3;EDN1;EDN2;EDNRA;F2;F2R;F2RL1;F2RL2;SAMD9L;GPR…
regulation of cytokine production during immune response(GO Biological Process)	19	GO Biological Process	10892;151888;2207;23547;336;3586;5734;5858;604;627;6885;7124;7186;7189;8915;8995;941;942;961	MALT1;BTLA;FCER1G;LILRA4;APOA2;IL10;PTGER4;PZP;BCL6;BDNF;MAP3K7;TNF;TRAF2;TRAF6;BCL10;TNFSF18;CD80;CD86;CD47
tRNA metabolic process(GO Biological Process)	90	GO Biological Process	10056;10248;10352;10362;10556;10557;10667;10775;10799;10940;11062;11102;11232;118672;123283;124454;142940;158234;16;1615;2058;2193;23064;23395;23438;23536;25821;25973;2617;26995;27079;3035;3376;3735;4141;4234;4677;51067;51095;51520;54517;54802;54888;54920;54931;54938;54974;55039;55157;55253;55520;55621;55687;55699;57038;57169;57505;5859;5917;60528;6301;64118;6741;6897;7109;7175;7407;7453;79042;79…	FARSB;POP7;WARS2;HMG20B;RPP30;RPP38;FARS2;POP4;RPP40;POP1;DUS4L;RPP14;POLG2;PSTK;TARSL2;EARS2;TRUB1;RG9MTD3;AARS;DARS;EPRS;FARSA;SETX;LARS2;HARS2;ADAT1;MTO1;PARS2;GARS;TRUB2;RPUSD2;HARS;IARS;KARS;MARS;METTL1;NARS;YARS2;TRNT1;LARS;PUS7;TRIT1;NSUN2;DUS2L;RG9MTD1;SARS2;THG1L;TRMT12;DARS2;TYW1;ELAC1;TRMT1;TRMU;IARS2;RARS2;ZNFX1;AARS2;QARS;RARS;ELAC2;SARS;DUS1L;SSB;TARS;TMEM1;TPR;VARS;WARS;TSEN34;CARS…
Transcription_Ligand-dependent activation of the ESR1/SP pathway(GeneGo Pathways)	41	GeneGo Pathways	100;1387;1869;1956;2033;2099;2353;23649;3091;3949;405;4800;51412;5422;5557;5558;5618;57492;5914;595;60;6595;6597;6598;6599;6601;6602;6603;6604;6605;7298;7422;790;8202;8289;86;8648;8850;898;9134;993	ADA;CREBBP;E2F1;EGFR;EP300;ESR1;FOS;POLA2;HIF1A;LDLR;ARNT;NFYA;ACTL6B;POLA1;PRIM1;PRIM2;PRLR;ARID1B;RARA;CCND1;ACTB;SMARCA2;SMARCA4;SMARCB1;SMARCC1;SMARCC2;SMARCD1;SMARCD2;SMARCD3;SMARCE1;TYMS;VEGFA;CAD;NCOA3;ARID1A;ACTL6A;NCOA1;PCAF;CCNE1;CCNE2;CDC25A
IL12-mediated signaling events(NCI_NATURE Pathways)	99	NCI_NATURE Pathways	1387;5970;7514;3559;3458;5578;7189;926;940;916;1540;3593;3659;4790;5608;5608;3595;6351;3554;8517;5606;5606;3105;1234;3561;2475;6778;7040;8320;2625;6772;9020;5966;3932;3569;1432;4792;10148;356;6776;3002;3558;3606;5601;5601;567;7128;7297;3122;64127;917;3592;9063;472;4791;6774;8807;329;3553;3551;7124;1147;3716;919;941;8915;5290;602;23085;915;1386;7132;8809;920;409;23291;3001;4843;4616;3717;3560;8767…	CREBBP;RELA;XPO1;IL2RA;IFNG;PRKCA;TRAF6;CD8B;CD28;CD3E;CYLD;IL12B;IRF1;NFKB1;MAP2K6;MAP2K6;IL12RB2;CCL4;IL1R1;IKBKG;MAP2K3;MAP2K3;HLA-A;CCR5;IL2RG;FRAP1;STAT6;TGFB1;EOMES;GATA3;STAT1;MAP3K14;REL;LCK;IL6;MAPK14;NFKBIA;EBI3;FASLG;STAT5A;GZMB;IL2;IL18;MAPK9;MAPK9;B2M;TNFAIP3;TYK2;HLA-DRA;NOD2;CD3G;IL12A;PIAS2;ATM;NFKB2;STAT3;IL18RAP;BIRC2;IL1B;IKBKB;TNF;CHUK;JAK1;CD247;CD80;BCL10;PIK3CA;BCL3;ERC1;CD…
Insulin signaling pathway(KEGG Pathways)	121	KEGG Pathways	10000;10211;10580;10891;122809;1398;163688;1978;2002;207;208;2194;2203;2308;2319;23265;2475;2538;2645;2872;2885;2889;2932;2997;2998;32;3265;3551;3635;3643;3667;369;3845;4893;5105;5106;5139;5140;51422;5170;51763;5211;5213;5214;5255;5256;5257;5260;5261;5290;5291;5293;5294;5295;5296;5313;5315;53358;53632;5499;5500;5501;5507;5562;5563;5564;5565;5566;5567;5568;5571;5573;5576;5577;5584;5590;5594;5595;5…	AKT3;FLOT1;SORBS1;PPARGC1A;SOCS4;CRK;CALML6;EIF4EBP1;ELK1;AKT1;AKT2;FASN;FBP1;FOXO1;FLOT2;EXOC7;FRAP1;G6PC;GCK;MKNK2;GRB2;RAPGEF1;GSK3B;GYS1;GYS2;ACACB;HRAS;IKBKB;INPP5D;INSR;IRS1;ARAF;KRAS;NRAS;PCK1;PCK2;PDE3A;PDE3B;PRKAG2;PDPK1;SKIP;PFKL;PFKM;PFKP;PHKA1;PHKA2;PHKB;PHKG1;PHKG2;PIK3CA;PIK3CB;PIK3CD;PIK3CG;PIK3R1;PIK3R2;PKLR;PKM2;SHC3;PRKAG3;PPP1CA;PPP1CB;PPP1CC;PPP1R3C;PRKAA1;PRKAA2;PRKAB1;PRKAB2…
Estrogen Receptor Signaling (chy)(Ingenuity Pathways)	92	Ingenuity Pathways	1022;10499;10891;11331;138474;1387;1487;1488;1655;190;2033;2068;2071;2099;2100;22800;22808;23013;23543;246721;2538;27043;2885;29079;2908;2957;2959;2960;2962;2963;2965;2966;2967;3021;3184;3265;3484;3845;4331;4893;5105;5106;51616;5241;5430;5431;5433;5434;5435;5436;5437;5438;5439;5441;54457;5469;5591;5594;5595;5604;5605;57818;5894;6237;6464;6597;6654;6655;6714;6872;6873;6874;6877;6878;6879;6880;6881…	CDK7;NCOA2;PPARGC1A;PHB2;TAF1L;CREBBP;CTBP1;CTBP2;DDX5;NR0B1;EP300;ERCC2;ERCC3;ESR1;ESR2;RRAS2;MRAS;SPEN;RBM9;MGC105050;G6PC;PELP1;GRB2;MED4;NR3C1;GTF2A1;GTF2B;GTF2E1;GTF2F1;GTF2F2;GTF2H1;GTF2H2;GTF2H3;H3F3B;HNRPD;HRAS;IGFBP1;KRAS;MNAT1;NRAS;PCK1;PCK2;TAF9B;PGR;POLR2A;POLR2B;POLR2D;POLR2E;POLR2F;POLR2G;POLR2H;POLR2I;POLR2J;POLR2L;TAF7L;MED1;PRKDC;MAPK1;MAPK3;MAP2K1;MAP2K2;G6PC2;RAF1;RRAS;SHC1;SMA…
Histidine-glutamate-glutamine and proline metabolism(GeneGo Pathways)	43	GeneGo Pathways	124454;131669;18;2058;217;218;219;223;23438;2571;2572;25973;2673;27165;2744;2746;2752;2805;2806;283208;29920;3034;3035;3067;314;4129;5033;5034;51056;5471;55191;55577;5831;5832;5859;64841;790;7915;84735;8639;8833;8974;9945	EARS2;UROC1;ABAT;EPRS;ALDH2;ALDH3A1;ALDH1B1;ALDH9A1;HARS2;GAD1;GAD2;PARS2;GFPT1;GLS2;GLS;GLUD1;GLUL;GOT1;GOT2;P4HA3;PYCR2;HAL;HARS;HDC;AOC2;MAOB;P4HA1;P4HB;LAP3;PPAT;NADSYN1;NAGK;PYCR1;ALDH18A1;QARS;GNPNAT1;CAD;ALDH5A1;CNDP1;AOC3;GMPS;P4HA2;GFPT2
negative regulation of proteolysis(GO Biological Process)	27	GO Biological Process	10755;11005;12;1201;1401;140832;145264;1475;149708;2055;3313;5054;51715;5270;53347;5774;64215;6921;7076;7078;710;81494;8434;89778;9491;966;9960	GIPC1;SPINK5;SERPINA3;CLN3;CRP;WFDC10A;SERPINA12;CSTA;WFDC5;CLN8;HSPA9;SERPINE1;RAB23;SERPINE2;UBASH3A;PTPN3;DNAJC1;TCEB1;TIMP1;TIMP3;SERPING1;CFHR5;RECK;SERPINB11;PSMF1;CD59;USP3
positive regulation of endothelial cell proliferation(GO Biological Process)	18	GO Biological Process	1012;2149;22937;2305;26509;283;3091;405;5155;5321;54567;55109;55145;7422;7423;7474;7857;79139	CDH13;F2R;SCAP;FOXM1;FER1L3;ANG;HIF1A;ARNT;PDGFB;PLA2G4A;DLL4;AGGF1;THAP1;VEGFA;VEGFB;WNT5A;SCG2;DERL1
protein amino acid autophosphorylation(GO Biological Process)	84	GO Biological Process	1025;10298;10494;10645;10746;11329;127933;131890;140803;1906;1956;2064;207;2081;22853;2321;23617;26509;27102;2869;29941;3480;3611;3643;3654;3725;4215;4294;4296;4920;5058;5062;51347;5159;5167;51701;53904;54822;54861;55233;55681;5587;5610;5681;56924;57396;5747;5753;5871;5979;65018;65125;6714;6789;6792;6793;6850;6872;7006;7010;705;7273;7443;7444;7535;7786;79705;816;81788;818;8408;8444;8445;8476;8575…	CDK9;PAK4;STK25;CAMKK2;MAP3K2;STK38;UHMK1;GRK7;TRPM6;EDN1;EGFR;ERBB2;AKT1;ERN1;LMTK2;FLT1;TSSK2;FER1L3;EIF2AK1;GRK5;PKN3;IGF1R;ILK;INSR;IRAK1;JUN;MAP3K3;MAP3K10;MAP3K11;ROR2;PAK1;PAK2;TAOK3;PDGFRB;ENPP1;NLK;MYO3A;TRPM7;SNRK;MOBKL1B;SCYL2;PRKD1;EIF2AK2;PSKH1;PAK6;CLK4;PTK2;PTK6;MAP4K2;RET;PINK1;WNK1;SRC;STK4;CDKL5;STK10;SYK;TAF1;TEC;TEK;BYSL;TTN;VRK1;VRK2;ZAP70;MAP3K12;LRRK1;CAMK2B;NUAK2;CAMK2G;UL…
inner ear development(GO Biological Process)	32	GO Biological Process	10253;11197;133060;146183;1523;1687;1749;182;2138;222662;2254;2255;2261;2299;25861;2672;3280;3778;4647;50508;51804;53405;627;6647;7007;7471;79158;7976;80184;8323;8516;9132	SPRY2;WIF1;OTOP1;OTOA;CUX1;DFNA5;DLX5;JAG1;EYA1;LHFPL5;FGF9;FGF10;FGFR3;FOXI1;DFNB31;GFI1;HES1;KCNMA1;MYO7A;NOX3;SIX4;CLIC5;BDNF;SOD1;TECTA;WNT1;GNPTAB;FZD3;CEP290;FZD6;ITGA8;KCNQ4
Cytoskeleton remodeling_RalA regulation pathway(GeneGo Pathways)	30	GeneGo Pathways	10928;11336;1173;2316;23179;2339;2357;3265;3297;375;408;409;5229;5337;55770;5863;5898;5900;5906;60;6790;70;71;72;801;805;808;85021;9185;998	RALBP1;EXOC3;AP2M1;FLNA;RGL1;FNTA;FPR1;HRAS;HSF1;ARF1;ARRB1;ARRB2;PGGT1B;PLD1;EXOC2;RGL2;RALA;RALGDS;RAP1A;ACTB;AURKA;ACTC1;ACTG1;ACTG2;CALM1;CALM2;CALM3;REPS1;REPS2;CDC42
Transcription_Formation of Sin3A and NuRD complexes and their role in transcription regulation(GeneGo Pathways)	33	GeneGo Pathways	10284;1107;1108;1387;2033;25942;3021;3065;3066;4841;53615;5465;5914;5915;5916;5928;5931;6256;6257;6258;6421;8294;8363;8364;8365;8366;8367;8819;8850;8932;9219;9611;9612	SAP18;CHD3;CHD4;CREBBP;EP300;SIN3A;H3F3B;HDAC1;HDAC2;NONO;MBD3;PPARA;RARA;RARB;RARG;RBBP4;RBBP7;RXRA;RXRB;RXRG;SFPQ;HIST1H4I;HIST1H4J;HIST1H4C;HIST1H4H;HIST1H4B;HIST1H4E;SAP30;PCAF;MBD2;MTA2;NCOR1;NCOR2
negative regulation of protein catabolic process(GO Biological Process)	22	GO Biological Process	10755;11168;28511;28512;2903;3934;4194;462;5055;5308;55559;55655;5582;55869;57650;6590;7251;7443;79931;8451;9110;9960	GIPC1;PSIP1;NKIRAS2;NKIRAS1;GRIN2A;LCN2;MDM4;SERPINC1;SERPINB2;PITX2;UCHL5IP;NLRP2;PRKCG;HDAC8;KIAA1524;SLPI;TSG101;VRK1;TNIP3;CUL4A;MTMR4;USP3
positive regulation of osteoblast differentiation(GO Biological Process)	19	GO Biological Process	1834;2658;2778;3491;56955;650;651;652;654;655;657;658;659;6935;7477;8840;90;92;93	DSPP;GDF2;GNAS;CYR61;MEPE;BMP2;BMP3;BMP4;BMP6;BMP7;BMPR1A;BMPR1B;BMPR2;ZEB1;WNT7B;WISP1;ACVR1;ACVR2A;ACVR2B
chemokine production(GO Biological Process)	34	GO Biological Process	112744;1139;1231;2149;23098;29110;3091;3162;3269;3458;3553;3569;3586;3600;3606;4615;5031;54210;5444;55527;5624;5724;6036;6376;643;7097;7098;7099;7124;7307;7728;780;81793;85480	IL17F;CHRNA7;CCR2;F2R;SARM1;TBK1;HIF1A;HMOX1;HRH1;IFNG;IL1B;IL6;IL10;IL15;IL18;MYD88;P2RY6;TREM1;PON1;FEM1A;PROC;PTAFR;RNASE2;CX3CL1;CXCR5;TLR2;TLR3;TLR4;TNF;U2AF1;ZNF175;DDR1;TLR10;TSLP
ATP synthesis coupled electron transport(GO Biological Process)	41	GO Biological Process	10975;1352;1355;1537;2395;4694;4695;4696;4697;4698;4700;4701;4702;4704;4705;4706;4707;4708;4709;4710;4711;4712;4713;4714;4715;4716;4717;4718;4719;4720;4722;4725;4726;4728;4729;4731;51103;6901;7381;7388;91942	UQCR;COX10;COX15;CYC1;FXN;NDUFA1;NDUFA2;NDUFA3;NDUFA4;NDUFA5;NDUFA6;NDUFA7;NDUFA8;NDUFA9;NDUFA10;NDUFAB1;NDUFB1;NDUFB2;NDUFB3;NDUFB4;NDUFB5;NDUFB6;NDUFB7;NDUFB8;NDUFB9;NDUFB10;NDUFC1;NDUFC2;NDUFS1;NDUFS2;NDUFS3;NDUFS5;NDUFS6;NDUFS8;NDUFV2;NDUFV3;NDUFAF1;TAZ;UQCRB;UQCRH;NDUFA12L
mitochondrial ATP synthesis coupled electron transport(GO Biological Process)	41	GO Biological Process	10975;1352;1355;1537;2395;4694;4695;4696;4697;4698;4700;4701;4702;4704;4705;4706;4707;4708;4709;4710;4711;4712;4713;4714;4715;4716;4717;4718;4719;4720;4722;4725;4726;4728;4729;4731;51103;6901;7381;7388;91942	UQCR;COX10;COX15;CYC1;FXN;NDUFA1;NDUFA2;NDUFA3;NDUFA4;NDUFA5;NDUFA6;NDUFA7;NDUFA8;NDUFA9;NDUFA10;NDUFAB1;NDUFB1;NDUFB2;NDUFB3;NDUFB4;NDUFB5;NDUFB6;NDUFB7;NDUFB8;NDUFB9;NDUFB10;NDUFC1;NDUFC2;NDUFS1;NDUFS2;NDUFS3;NDUFS5;NDUFS6;NDUFS8;NDUFV2;NDUFV3;NDUFAF1;TAZ;UQCRB;UQCRH;NDUFA12L
Arachidonic Acid Metabolism (1btl8)(Ingenuity Pathways)	72	Ingenuity Pathways	10901;11283;124975;147011;1543;1544;1545;1549;1555;1557;1558;1559;1562;1571;1572;1573;1576;1579;1580;1588;1595;199974;22925;239;242;246;247;255189;257202;260293;26279;27306;283748;286676;2877;2878;2879;2880;2882;2896;2954;30814;373156;4048;50487;5319;5320;5321;5322;54778;55902;5740;5742;5743;57834;64600;64816;66002;6916;80339;81579;83875;8398;84647;84910;8529;8644;873;874;8839;9536;9588	DHRS4;CYP4F8;GGT6;PROCA1;CYP1A1;CYP1A2;CYP1B1;CYP2A7;CYP2B6;CYP2C19;CYP2C8;CYP2C9;CYP2C18;CYP2E1;CYP2F1;CYP2J2;CYP3A4;CYP4A11;CYP4B1;CYP19A1;CYP51A1;CYP4Z1;PLA2R1;ALOX12;ALOX12B;ALOX15;ALOX15B;PLA2G4F;GPX6;CYP4X1;PLA2G2D;PGDS;PLA2G4D;ILDR1;GPX2;GPX3;GPX4;GPX5;GPX7;GRN;GSTZ1;PLA2G2E;GSTK1;LTA4H;PLA2G3;PLA2G1B;PLA2G2A;PLA2G4A;PLA2G5;RNF111;ACSS2;PTGIS;PTGS1;PTGS2;CYP4F11;PLA2G2F;CYP3A43;CYP4F12;TBX…
regulation of transmission of nerve impulse(GO Biological Process)	53	GO Biological Process	10755;11202;1136;1143;1267;135;1501;152789;1742;1812;1813;2048;2050;223082;22999;2332;259249;2668;27345;2741;2897;2898;2903;2904;2911;3265;3269;3458;351;3845;3908;3953;4082;4130;4803;4893;5179;54822;5530;5653;5733;5864;5911;5923;627;6497;6622;81488;9342;9451;9478;9607;9908	GIPC1;KLK8;CHRNA3;CHRNB4;CNP;ADORA2A;CTNND2;JAKMIP1;DLG4;DRD1;DRD2;EPHB2;EPHB4;ZNRF2;RIMS1;FMR1;MRGPRX1;GDNF;KCNMB4;GLRA1;GRIK1;GRIK2;GRIN2A;GRIN2B;GRM1;HRAS;HRH1;IFNG;APP;KRAS;LAMA2;LEPR;MARCKS;MAP1A;NGF;NRAS;PENK;TRPM7;PPP3CA;KLK6;PTGER3;RAB3A;RAP2A;RASGRF1;BDNF;SKI;SNCA;GRINL1A;SNAP29;EIF2AK3;CABP1;CARTPT;G3BP2
mitotic cell cycle(GO Biological Process)	515	GO Biological Process	10036;10051;10079;10083;10121;10146;1017;10171;1018;1019;10197;10198;1021;10213;1026;1027;10270;1028;1029;10294;1030;10300;1031;1032;1033;10361;10362;10382;10393;10397;10403;10419;10459;10460;1058;10592;10615;1062;1063;10657;1068;1069;10726;10765;10766;10769;10783;10801;10899;10907;10910;10926;10980;10982;1104;11044;11064;11065;11091;11104;11107;1111;11113;1112;11130;11177;11186;11190;11243;11275…	CHAF1A;SMC4;ATP9A;USH1C;ACTR1A;G3BP1;CDK2;RCL1;CDK3;CDK4;PSME3;MPHOSPH9;CDK6;PSMD14;CDKN1A;CDKN1B;AKAP8;CDKN1C;CDKN2A;DNAJA2;CDKN2B;KATNB1;CDKN2C;CDKN2D;CDKN3;NPM2;HMG20B;TUBB4;ANAPC10;NDRG1;NDC80;PRMT5;MAD2L2;TACC3;CENPA;SMC2;SPAG5;CENPE;CENPF;KHDRBS1;CETN1;CETN2;NUDC;JARID1B;TOB2;PLK2;NEK6;9-Sep;JTB;TXNL4A;SUGT1;DBF4;COPS6;MAPRE2;RCC1;POLS;CEP110;UBE2C;WDR5;KATNA1;PRDM5;CHEK1;CIT;FOXN3;ZWINT;BA…
Extracellular transport and import(Panther Biological Process)	64	Panther Biological Process	10050;10057;10058;10060;10246;10257;10786;10864;114571;115019;115111;116369;1244;1755;1811;22;23456;246213;26503;283238;283316;284129;28968;340273;3982;4363;5172;5243;5244;54716;55117;55356;55867;57030;57084;65010;65012;6529;6533;6538;6539;6540;6568;6580;6581;6582;6583;6584;6833;6890;6891;85320;85413;857;858;859;8647;8714;89845;922;9376;9389;9390;94160	SLC17A4;ABCC5;ABCB6;ABCC9;SLC17A2;ABCC4;SLC17A3;SLC22A7;SLC22A9;SLC26A9;SLC26A7;SLC26A8;ABCC2;DMBT1;SLC26A3;ABCB7;ABCB10;SLC17A8;SLC17A5;SLC22A24;CD163L1;SLC26A11;SLC6A16;ABCB5;LIM2;ABCC1;SLC26A4;ABCB1;ABCB4;SLC6A20;SLC6A15;SLC22A15;SLC22A11;SLC17A7;SLC17A6;SLC26A6;SLC26A10;SLC6A1;SLC6A6;SLC6A11;SLC6A12;SLC6A13;SLC17A1;SLC22A1;SLC22A3;SLC22A2;SLC22A4;SLC22A5;ABCC8;TAP1;TAP2;ABCC11;SLC22A16;CAV1;C…
nitrogen compound biosynthetic process(GO Biological Process)	112	GO Biological Process	1036;10390;10394;11240;112817;113451;115677;121278;132949;1401;1476;1491;1576;1644;1719;1728;186;1956;207;2208;22928;23405;23569;23576;254887;262;26227;2643;2644;2717;27430;2752;29920;29943;29968;3043;3067;3320;3326;3357;3458;3553;3586;3600;3605;3611;3643;3717;384;4144;435;438;440;441024;445;4485;4522;4524;4548;4552;4842;4843;4946;4953;5009;5025;5037;5053;51557;51686;51702;5267;5351;5444;54529;55…	CDO1;CEPT1;PRG3;PADI2;C10orf65;ADC;NOSTRIN;TPH2;AASDH;CRP;CSTB;CTH;CYP3A4;DDC;DHFR;NQO1;AGTR2;EGFR;AKT1;FCER2;SEPHS2;DICER1;PADI4;DDAH1;ZDHHC23;AMD1;PHGDH;GCH1;GCHFR;GLA;MAT2B;GLUL;PYCR2;PADI1;PSAT1;HBB;HDC;HSP90AA1;HSP90AB1;HTR2B;IFNG;IL1B;IL10;IL15;IL17A;ILK;INSR;JAK2;ARG2;MAT2A;ASL;ASMT;ASNS;MTHFD2L;ASS1;MST1;MTHFD1;MTHFR;MTR;MTRR;NOS1;NOS2A;OAZ1;ODC1;OTC;P2RX4;PEBP1;PAH;GLULD1;OAZ3;PADI3;SERP…
Apoptosis and survival_Beta-2 adrenergic receptor anti-apoptotic action(GeneGo Pathways)	30	GeneGo Pathways	10000;10681;113;154;207;208;2308;2770;2771;2773;2775;2778;2783;2786;2787;2791;2793;4303;5170;5290;5294;5295;5566;5567;5568;5573;5576;5577;55970;59345	AKT3;GNB5;ADCY7;ADRB2;AKT1;AKT2;FOXO1;GNAI1;GNAI2;GNAI3;GNAO1;GNAS;GNB2;GNG4;GNG5;GNG11;GNGT2;FOXO4;PDPK1;PIK3CA;PIK3CG;PIK3R1;PRKACA;PRKACB;PRKACG;PRKAR1A;PRKAR2A;PRKAR2B;GNG12;GNB4
response to oxidative stress(GO Biological Process)	184	GO Biological Process	10072;10110;1020;10218;10298;10397;10494;10539;10549;10628;10857;10935;10939;11168;11284;1161;1192;1263;137902;138046;1401;1410;142679;154;1543;1616;165829;1718;1728;1829;1845;1906;2055;2067;2068;2071;2074;2189;221357;22921;22933;2305;23256;23291;23394;2353;23657;2395;2495;252969;2539;255027;25824;26060;27035;27040;27067;2729;2745;280636;2878;2879;29126;2941;2944;2947;2950;2953;3066;3162;327;3298…	DPP3;SGK2;CDK5;ANGPTL7;PAK4;NDRG1;STK25;GLRX3;PRDX4;TXNIP;PGRMC1;PRDX3;AFG3L2;PSIP1;PNKP;ERCC8;CLIC1;PLK3;PXDNL;RALYL;CRP;CRYAB;DUSP19;ADRB2;CYP1A1;DAXX;GPR156;DHCR24;NQO1;DSG2;DUSP3;EDN1;CLN8;ERCC1;ERCC2;ERCC3;ERCC6;FANCG;GSTA5;MSRB2;SIRT2;FOXM1;SCFD1;FBXW11;ADNP;FOS;SLC7A11;FXN;FTH1;NEIL2;G6PD;MPV17L;PRDX5;APPL1;NOX1;LAT;STAU2;GCLC;GLRX;C11orf31;GPX3;GPX4;CD274;GSTA4;GSTM1;GSTM3;GSTP1;GSTT2;HDA…
PLC beta mediated events(REACTOME Pathways)	20	REACTOME Pathways	207;5141;5573;5532;857;11343;3708;115;5567;814;156;805;2167;5207;3320;808;5321;801;5566;5332	AKT1;PDE4A;PRKAR1A;PPP3CB;CAV1;MGLL;ITPR1;ADCY9;PRKACB;CAMK4;ADRBK1;CALM2;FABP4;PFKFB1;HSP90AA1;CALM3;PLA2G4A;CALM1;PRKACA;PLCB4
fatty acid catabolic process(GO Biological Process)	45	GO Biological Process	116285;1374;1375;1376;158584;1632;1666;18;1891;1892;1962;203611;2108;215;225;23659;26063;28976;3030;3032;3295;34;37;4023;51;51179;5194;5264;54363;5465;5467;54677;55268;55862;5830;637;788;7915;79746;80724;8309;8310;84129;9370;9415	ACSM1;CPT1A;CPT1B;CPT2;FAAH2;DCI;DECR1;ABAT;ECH1;ECHS1;EHHADH;CDY2B;ETFA;ABCD1;ABCD2;LYPLA3;DECR2;ACAD9;HADHA;HADHB;HSD17B4;ACADM;ACADVL;LPL;ACOX1;HAO2;PEX13;PHYH;HAO1;PPARA;PPARD;CROT;ECHDC2;ECHDC1;PEX5;BID;SLC25A20;ALDH5A1;ECHDC3;ACAD10;ACOX2;ACOX3;ACAD11;ADIPOQ;FADS2
Erythropoietin Signaling (3ddv4)(Ingenuity Pathways)	61	Ingenuity Pathways	10000;2002;2057;207;208;22800;22808;2353;2885;3265;3717;3725;3845;4790;4791;4792;4893;5170;5286;5287;5288;5289;5290;5291;5293;5294;5295;5296;5335;5336;5578;5579;5580;5581;5582;5583;5584;5587;5588;5590;5594;5595;5597;5598;5604;5605;5777;5894;5970;602;6198;6237;6300;6464;6654;6655;6714;6776;6777;8503;867	AKT3;ELK1;EPOR;AKT1;AKT2;RRAS2;MRAS;FOS;GRB2;HRAS;JAK2;JUN;KRAS;NFKB1;NFKB2;NFKBIA;NRAS;PDPK1;PIK3C2A;PIK3C2B;PIK3C2G;PIK3C3;PIK3CA;PIK3CB;PIK3CD;PIK3CG;PIK3R1;PIK3R2;PLCG1;PLCG2;PRKCA;PRKCB1;PRKCD;PRKCE;PRKCG;PRKCH;PRKCI;PRKD1;PRKCQ;PRKCZ;MAPK1;MAPK3;MAPK6;MAPK7;MAP2K1;MAP2K2;PTPN6;RAF1;RELA;BCL3;RPS6KB1;RRAS;MAPK12;SHC1;SOS1;SOS2;SRC;STAT5A;STAT5B;PIK3R3;CBL
Immune response _Role of DAP12 receptors in NK cells(GeneGo Pathways)	51	GeneGo Pathways	10092;10093;10094;10095;10096;10097;10109;10451;10552;10748;2534;27040;2885;3106;3107;3133;3135;3265;3805;3821;3823;3824;3932;4276;5058;5290;5291;5293;5335;5336;5588;5594;5595;5604;5605;57180;57292;5777;5781;5894;60;6464;6654;6655;6850;71;7305;7410;7456;7535;9436	ARPC5;ARPC4;ARPC3;ARPC1B;ACTR3;ACTR2;ARPC2;VAV3;ARPC1A;KLRA1;FYN;LAT;GRB2;HLA-B;HLA-C;HLA-E;HLA-G;HRAS;KIR2DL4;KLRC1;KLRC3;KLRD1;LCK;MICA;PAK1;PIK3CA;PIK3CB;PIK3CD;PLCG1;PLCG2;PRKCQ;MAPK1;MAPK3;MAP2K1;MAP2K2;ACTR3B;KIR2DL5A;PTPN6;PTPN11;RAF1;ACTB;SHC1;SOS1;SOS2;SYK;ACTG1;TYROBP;VAV2;WIPF1;ZAP70;NCR2
Development_A2B receptor: action via G-protein alpha s(GeneGo Pathways)	53	GeneGo Pathways	10000;107;136;1432;1499;2002;207;208;2185;23236;2767;2776;2778;2885;2932;3265;3569;3708;3709;3710;3727;4216;5290;5291;5293;5330;5331;5332;5566;5567;5568;5573;5576;5577;5581;5594;5595;5600;5603;5604;5605;5606;5906;6300;6464;6654;6655;673;6934;7409;8874;9693;998	AKT3;ADCY1;ADORA2B;MAPK14;CTNNB1;ELK1;AKT1;AKT2;PTK2B;PLCB1;GNA11;GNAQ;GNAS;GRB2;GSK3B;HRAS;IL6;ITPR1;ITPR2;ITPR3;JUND;MAP3K4;PIK3CA;PIK3CB;PIK3CD;PLCB2;PLCB3;PLCB4;PRKACA;PRKACB;PRKACG;PRKAR1A;PRKAR2A;PRKAR2B;PRKCE;MAPK1;MAPK3;MAPK11;MAPK13;MAP2K1;MAP2K2;MAP2K3;RAP1A;MAPK12;SHC1;SOS1;SOS2;BRAF;TCF7L2;VAV1;ARHGEF7;RAPGEF2;CDC42
regulation of T cell proliferation(GO Biological Process)	91	GO Biological Process	10068;10148;10233;1029;10673;10859;11146;11326;1401;151888;1942;2022;2051;2064;2213;29126;3035;3117;3135;3263;3460;355;3558;3559;3575;3586;3587;3592;3593;3600;3604;3606;3620;3683;3718;382;3820;3958;407977;4267;4690;4860;5047;5141;5150;51561;55620;5588;56244;56262;5732;5734;5788;5858;59067;641;6441;6490;652;6693;6776;6777;6850;7040;7292;7369;7535;79679;80328;80380;80381;836;84868;84957;8740;8744;9…	IL18BP;EBI3;LRRC23;CDKN2A;TNFSF13B;LILRB1;GLMN;VSIG4;CRP;BTLA;EFNA1;ENG;EPHB6;ERBB2;FCGR2B;CD274;HARS;HLA-DQA1;HLA-G;HPX;IFNGR2;FAS;IL2;IL2RA;IL7R;IL10;IL10RA;IL12A;IL12B;IL15;TNFRSF9;IL18;INDO;ITGAL;JAK3;ARF6;KLRB1;LGALS3;TNFSF12-TNFSF13;CD99;NCK1;NP;PAEP;PDE4A;PDE7A;IL23A;STAP2;PRKCQ;BTNL2;LRRC8A;PTGER2;PTGER4;PTPRC;PZP;IL21;BLM;SFTPD;SILV;BMP4;SPN;STAT5A;STAT5B;SYK;TGFB1;TNFSF4;UMOD;ZAP70;VTCN…
blood vessel morphogenesis(GO Biological Process)	274	GO Biological Process	1000;10052;10085;10111;10203;10218;10525;10553;10563;10631;10672;10855;10887;10908;11005;11061;11082;11138;11235;112744;113026;116150;1215;1285;128674;1288;1306;133;136;14;140;1401;1471;1475;1490;1524;154;154796;154810;182;183;186;1893;1901;1906;1909;1942;1950;1969;2004;2022;2028;2034;2050;2064;2069;2078;2149;2152;2160;2191;2242;2247;2254;2255;2277;22846;22937;2296;2308;23129;2321;2324;23405;2345…	CDH2;GJC1;EDIL3;RAD50;CALCRL;ANGPTL7;HYOU1;HTATIP2;CXCL13;POSTN;GNA13;HPSE;PROKR1;PNPLA6;SPINK5;LECT1;ESM1;TBC1D8;PDCD10;IL17F;PLCD3;NUS1;CMA1;COL4A3;PROKR2;COL4A6;COL15A1;ADM;ADORA2B;AAMP;ADORA3;CRP;CST3;CSTA;CTGF;CX3CR1;ADRB2;AMOT;AMOTL1;JAG1;AGT;AGTR2;ECM1;EDG1;EDN1;EDNRA;EFNA1;EGF;EPHA2;ELK3;ENG;ENPEP;EPAS1;EPHB4;ERBB2;EREG;ERG;F2R;F3;F11;FAP;FES;FGF2;FGF9;FGF10;FIGF;VASH1;SCAP;FOXC1;FOXO1;PL…
TTP metabolism(GeneGo Pathways)	32	GeneGo Pathways	10201;10714;10721;11232;151531;1806;1807;1841;22803;23649;27343;29922;4830;4831;51733;54107;5422;5423;5424;5425;5426;5427;5428;5557;5558;56655;57804;5980;7083;7084;7298;7378	NME6;POLD3;POLQ;POLG2;UPP2;DPYD;DPYS;DTYMK;XRN2;POLA2;POLL;NME7;NME1;NME2;UPB1;POLE3;POLA1;POLB;POLD1;POLD2;POLE;POLE2;POLG;PRIM1;PRIM2;POLE4;POLD4;REV3L;TK1;TK2;TYMS;UPP1
positive regulation of cell activation(GO Biological Process)	97	GO Biological Process	10148;10233;1026;10666;10673;10892;11040;1241;124912;2051;2205;2207;2213;2857;29126;29760;3035;3108;3263;3458;355;3558;3561;3569;3574;3592;3593;3604;3606;3683;3718;3820;3929;3932;4068;407977;4267;4690;4860;51284;5150;51513;51561;54941;55423;5588;56244;56262;572;5788;59067;5914;604;641;6490;6693;6776;6777;6778;6850;6885;7048;7070;7186;7187;7189;719;7292;7535;80328;80381;8284;8455;84957;8546;8740;8…	EBI3;LRRC23;CDKN1A;CD226;TNFSF13B;MALT1;PIM2;LTB4R;SPACA3;EPHB6;FCER1A;FCER1G;FCGR2B;GPR34;CD274;BLNK;HARS;HLA-DMA;HPX;IFNG;FAS;IL2;IL2RG;IL6;IL7;IL12A;IL12B;TNFRSF9;IL18;ITGAL;JAK3;KLRB1;LBP;LCK;SH2D1A;TNFSF12-TNFSF13;CD99;NCK1;NP;TLR7;PDE7A;ETV7;IL23A;RNF125;SIRPG;PRKCQ;BTNL2;LRRC8A;BAD;PTPRC;IL21;RARA;BCL6;BLM;SILV;SPN;STAT5A;STAT5B;STAT6;SYK;MAP3K7;TGFBR2;THY1;TRAF2;TRAF3;TRAF6;C3AR1;TNFSF4;Z…
positive regulation of leukocyte activation(GO Biological Process)	97	GO Biological Process	10148;10233;1026;10666;10673;10892;11040;1241;124912;2051;2205;2207;2213;2857;29126;29760;3035;3108;3263;3458;355;3558;3561;3569;3574;3592;3593;3604;3606;3683;3718;3820;3929;3932;4068;407977;4267;4690;4860;51284;5150;51513;51561;54941;55423;5588;56244;56262;572;5788;59067;5914;604;641;6490;6693;6776;6777;6778;6850;6885;7048;7070;7186;7187;7189;719;7292;7535;80328;80381;8284;8455;84957;8546;8740;8…	EBI3;LRRC23;CDKN1A;CD226;TNFSF13B;MALT1;PIM2;LTB4R;SPACA3;EPHB6;FCER1A;FCER1G;FCGR2B;GPR34;CD274;BLNK;HARS;HLA-DMA;HPX;IFNG;FAS;IL2;IL2RG;IL6;IL7;IL12A;IL12B;TNFRSF9;IL18;ITGAL;JAK3;KLRB1;LBP;LCK;SH2D1A;TNFSF12-TNFSF13;CD99;NCK1;NP;TLR7;PDE7A;ETV7;IL23A;RNF125;SIRPG;PRKCQ;BTNL2;LRRC8A;BAD;PTPRC;IL21;RARA;BCL6;BLM;SILV;SPN;STAT5A;STAT5B;STAT6;SYK;MAP3K7;TGFBR2;THY1;TRAF2;TRAF3;TRAF6;C3AR1;TNFSF4;Z…
Oxidative Phosphorylation (ds6)(Ingenuity Pathways)	104	Ingenuity Pathways	10063;10312;10476;10632;10975;125965;127124;1327;1329;1337;1340;1347;1349;1351;1352;1353;1355;1537;23545;245972;245973;27068;27089;29796;341947;4694;4695;4696;4697;4698;4700;4701;4702;4704;4705;4706;4707;4708;4709;4710;4711;4712;4713;4714;4715;4716;4717;4718;4719;4720;4722;4725;4726;4728;4729;4731;479;496;498;506;50617;509;51079;513;51382;514;51447;515;517;518;521;522;523;525;526;528;529;534;535;…	COX17;TCIRG1;ATP5H;ATP5L;UQCR;COX6B2;ATP6V1G3;COX4I1;COX5B;COX6A1;COX6B1;COX7A2;COX7B;COX8A;COX10;COX11;COX15;CYC1;ATP6V0A2;ATP6V0D2;ATP6V1C2;PPA2;UQCRQ;HSPC119;COX8C;NDUFA1;NDUFA2;NDUFA3;NDUFA4;NDUFA5;NDUFA6;NDUFA7;NDUFA8;NDUFA9;NDUFA10;NDUFAB1;NDUFB1;NDUFB2;NDUFB3;NDUFB4;NDUFB5;NDUFB6;NDUFB7;NDUFB8;NDUFB9;NDUFB10;NDUFC1;NDUFC2;NDUFS1;NDUFS2;NDUFS3;NDUFS5;NDUFS6;NDUFS8;NDUFV2;NDUFV3;ATP12A;ATP4B…
Proteolysis_Role of Parkin in the Ubiquitin-Proteasomal Pathway(GeneGo Pathways)	43	GeneGo Pathways	10273;10382;10383;118424;203068;25897;3303;3304;3305;3306;3308;3309;3310;3312;3313;347733;5071;51182;51465;51807;55294;5704;6478;6622;7277;7278;7280;7311;7317;7327;7332;7345;7846;81027;834;841;8454;84617;84790;8573;898;9246;9627	STUB1;TUBB4;TUBB2C;UBE2J2;TUBB;RNF19A;HSPA1A;HSPA1B;HSPA1L;HSPA2;HSPA4;HSPA5;HSPA6;HSPA8;HSPA9;TUBB2B;PARK2;HSPA14;UBE2J1;TUBA8;FBXW7;PSMC4;SIAH2;SNCA;TUBA4A;TUBA3C;TUBB2A;UBA52;UBA1;UBE2G2;UBE2L3;UCHL1;TUBA1A;TUBB1;CASP1;CASP8;CUL1;TUBB6;TUBA1C;CASK;CCNE1;UBE2L6;SNCAIP
Neurodisease_Parkin disorder under Parkinson's disease(GeneGo Pathways)	43	GeneGo Pathways	10273;10382;10383;118424;203068;25897;3303;3304;3305;3306;3308;3309;3310;3312;3313;347733;5071;51182;51465;51807;55294;5704;6478;6622;7277;7278;7280;7311;7317;7327;7332;7345;7846;81027;834;841;8454;84617;84790;8573;898;9246;9627	STUB1;TUBB4;TUBB2C;UBE2J2;TUBB;RNF19A;HSPA1A;HSPA1B;HSPA1L;HSPA2;HSPA4;HSPA5;HSPA6;HSPA8;HSPA9;TUBB2B;PARK2;HSPA14;UBE2J1;TUBA8;FBXW7;PSMC4;SIAH2;SNCA;TUBA4A;TUBA3C;TUBB2A;UBA52;UBA1;UBE2G2;UBE2L3;UCHL1;TUBA1A;TUBB1;CASP1;CASP8;CUL1;TUBB6;TUBA1C;CASK;CCNE1;UBE2L6;SNCAIP
GPI anchor biosynthetic process(GO Biological Process)	26	GO Biological Process	10026;128869;23556;2641;284098;51604;5277;5279;5281;5283;5329;54872;54965;55650;80055;80235;84720;84992;8733;8813;8818;9091;93183;94005;9487;9488	PIGK;PIGU;PIGN;GCG;PIGW;PIGT;PIGA;PIGC;PIGF;PIGH;PLAUR;PIGG;PIGX;PIGV;ISPD3024;PIGZ;PIGO;PIGY;GPAA1;DPM1;DPM2;PIGQ;PIGM;PIGS;PIGL;PIGB
GPI anchor metabolic process(GO Biological Process)	26	GO Biological Process	10026;128869;23556;2641;284098;51604;5277;5279;5281;5283;5329;54872;54965;55650;80055;80235;84720;84992;8733;8813;8818;9091;93183;94005;9487;9488	PIGK;PIGU;PIGN;GCG;PIGW;PIGT;PIGA;PIGC;PIGF;PIGH;PLAUR;PIGG;PIGX;PIGV;ISPD3024;PIGZ;PIGO;PIGY;GPAA1;DPM1;DPM2;PIGQ;PIGM;PIGS;PIGL;PIGB
cholesterol biosynthetic process(GO Biological Process)	29	GO Biological Process	10449;10654;10682;1071;10826;1595;1622;1717;1718;1727;2222;2224;22937;23541;284111;29881;3156;3157;3158;3422;51422;5444;5562;5563;6307;65985;6647;91734;9619	ACAA2;PMVK;EBP;CETP;C5orf4;CYP51A1;DBI;DHCR7;DHCR24;CYB5R3;FDFT1;FDPS;SCAP;SEC14L2;SLC13A5;NPC1L1;HMGCR;HMGCS1;HMGCS2;IDI1;PRKAG2;PON1;PRKAA1;PRKAA2;SC4MOL;AACS;SOD1;IDI2;ABCG1
regulation of cellular protein metabolic process(GO Biological Process)	532	GO Biological Process	10013;10036;10095;10102;10111;10188;10209;10247;10273;10289;10298;10300;10344;10394;10395;10460;10533;10567;10595;10605;10616;10642;10643;10644;10658;10677;10747;10755;10765;10767;10810;10891;10892;10911;10921;10926;10939;10970;10988;11005;11013;11030;1104;11047;11072;11075;11078;11091;11124;11156;11186;11214;11236;11276;115106;116496;118;119;12;1201;1230;1236;1240;1269;1272;1315;133396;1398;140;…	HDAC6;CHAF1A;ARPC1B;TSFM;RAD50;TNK2;EIF1;HRSP12;STUB1;EIF1B;PAK4;KATNB1;CCL26;PRG3;DLC1;TACC3;ATG7;RABAC1;ERN2;PAIP1;RBCK1;IGF2BP1;IGF2BP3;IGF2BP2;CUGBP1;AVIL;MASP2;GIPC1;JARID1B;HBS1L;WASF3;PPARGC1A;MALT1;UTS2;RNPS1;DBF4;AFG3L2;CKAP4;METAP2;SPINK5;TMSL8;RBPMS;RCC1;ADRM1;DUSP14;STMN2;TRIOBP;WDR5;FAF1;PTP4A3;RASSF1;AKAP13;RNF139;AP1GBP1;CCDC5;FAM129A;ADD1;ADD2;SERPINA3;CLN3;CCR1;CCR7;CMKLR1;CNR2;C…
positive regulation of interleukin-8 biosynthetic process(GO Biological Process)	38	GO Biological Process	10394;112744;11326;114609;1232;1308;1622;2149;2155;27179;29110;3269;336;3605;3620;387;5031;50507;51284;51311;54210;5553;5624;57105;5724;5871;6288;64127;6869;7097;7098;7099;719;7307;8915;9934;9966;998	PRG3;IL17F;VSIG4;TIRAP;CCR3;COL17A1;DBI;F2R;F7;IL1F6;TBK1;HRH1;APOA2;IL17A;INDO;RHOA;P2RY6;NOX4;TLR7;TLR8;TREM1;PRG2;PROC;CYSLTR2;PTAFR;MAP4K2;SAA1;NOD2;TACR1;TLR2;TLR3;TLR4;C3AR1;U2AF1;BCL10;P2RY14;TNFSF15;CDC42
Cell cycle_Regulation of G1/S transition (part 2)(GeneGo Pathways)	27	GeneGo Pathways	10000;1017;1019;1021;1022;1147;1869;1874;207;208;2353;2932;3725;4331;5594;5595;5925;5933;5934;595;5970;890;8900;894;896;898;902	AKT3;CDK2;CDK4;CDK6;CDK7;CHUK;E2F1;E2F4;AKT1;AKT2;FOS;GSK3B;JUN;MNAT1;MAPK1;MAPK3;RB1;RBL1;RBL2;CCND1;RELA;CCNA2;CCNA1;CCND2;CCND3;CCNE1;CCNH
Nucleotide Excision Repair Pathway (ci3)(Ingenuity Pathways)	31	Ingenuity Pathways	1022;1161;2067;2068;2071;2072;2073;2074;246721;2965;2966;2967;29935;4331;5430;5431;5433;5434;5435;5436;5437;5438;5439;5441;5887;6117;6118;6119;7507;7508;902	CDK7;ERCC8;ERCC1;ERCC2;ERCC3;ERCC4;ERCC5;ERCC6;MGC105050;GTF2H1;GTF2H2;GTF2H3;RPA4;MNAT1;POLR2A;POLR2B;POLR2D;POLR2E;POLR2F;POLR2G;POLR2H;POLR2I;POLR2J;POLR2L;RAD23B;RPA1;RPA2;RPA3;XPA;XPC;CCNH
Other mRNA transcription(Panther Biological Process)	15	Panther Biological Process	166968;23125;23126;4287;54531;55602;55922;57504;57510;57645;57708;6598;79595;9112;9219	MIER3;CAMTA2;POGZ;ATXN3;MIER2;CDKN2AIP;NKRF;MTA3;XPO5;POGK;MIER1;SMARCB1;SAP130;MTA1;MTA2
Development_FGFR signaling pathway(GeneGo Pathways)	57	GeneGo Pathways	10000;10006;10818;1386;1398;1432;1793;2002;2059;207;208;2247;2260;2549;2885;3265;3339;3708;3709;3710;3725;4214;4296;5058;5170;5290;5291;5293;5295;5296;5335;5580;5594;5595;5599;5600;5601;5602;5603;5604;5605;5608;5781;5894;6300;6382;6383;6385;6416;6461;6464;6654;6655;7311;8503;867;9261	AKT3;ABI1;FRS2;ATF2;CRK;MAPK14;DOCK1;ELK1;EPS8;AKT1;AKT2;FGF2;FGFR1;GAB1;GRB2;HRAS;HSPG2;ITPR1;ITPR2;ITPR3;JUN;MAP3K1;MAP3K11;PAK1;PDPK1;PIK3CA;PIK3CB;PIK3CD;PIK3R1;PIK3R2;PLCG1;PRKCD;MAPK1;MAPK3;MAPK8;MAPK11;MAPK9;MAPK10;MAPK13;MAP2K1;MAP2K2;MAP2K6;PTPN11;RAF1;MAPK12;SDC1;SDC2;SDC4;MAP2K4;SHB;SHC1;SOS1;SOS2;UBA52;PIK3R3;CBL;MAPKAPK2
DNA replication(GO Biological Process)	253	GO Biological Process	10036;10111;1017;1028;10294;1032;10432;10535;10641;10714;10926;11011;11044;11061;1111;11143;11177;11198;11201;11214;11232;11284;116447;1437;146956;1490;1718;1736;1786;1950;201973;2069;2175;2177;2237;22944;2305;23054;2321;23293;23381;23560;23594;23595;23649;246243;25;253980;254394;26277;2660;26993;27030;27343;2735;2736;27434;286826;2956;29935;29942;3066;3068;3148;3364;346673;3479;3480;3508;3562;35…	CHAF1A;RAD50;CDK2;CDKN1C;DNAJA2;CDKN2D;RBM14;RNASEH2A;TUSC4;POLD3;DBF4;TLK2;POLS;LECT1;CHEK1;MYST2;BAZ1A;SUPT16H;POLI;AKAP13;POLG2;PNKP;TOP1MT;CSF2;EME1;CTGF;DHCR24;DKC1;DNMT1;EGF;CCDC111;EREG;FANCA;FANCD2;FEN1;KIN;FOXM1;NCOA6;FLT1;SMG6;SMG5;GTPBP4;ORC6L;ORC3L;POLA2;RNASEH1;ABL1;KCTD13;MCM9;TINF2;MSTN;AKAP8L;MLH3;POLL;GLI1;GLI2;POLM;LIN9;MSH6;RPA4;PURG;HDAC2;HDGF;HMGB2;HUS1;STRA8;IGF1;IGF1R;IGHMB…
pyridine nucleotide metabolic process(GO Biological Process)	25	GO Biological Process	10135;10495;11112;22934;23057;23475;2539;27035;338442;349565;3620;4199;4837;51181;54981;55068;55191;5587;5906;64802;65220;6999;79400;8564;8942	PBEF1;ENOX2;HIBADH;RPIA;NMNAT2;QPRT;G6PD;NOX1;GPR109A;NMNAT3;INDO;ME1;NNMT;DCXR;C9orf95;ENOX1;NADSYN1;PRKD1;RAP1A;NMNAT1;NADK;TDO2;NOX5;KMO;KYNU
nicotinamide metabolic process(GO Biological Process)	25	GO Biological Process	10135;10495;11112;22934;23057;23475;2539;27035;338442;349565;3620;4199;4837;51181;54981;55068;55191;5587;5906;64802;65220;6999;79400;8564;8942	PBEF1;ENOX2;HIBADH;RPIA;NMNAT2;QPRT;G6PD;NOX1;GPR109A;NMNAT3;INDO;ME1;NNMT;DCXR;C9orf95;ENOX1;NADSYN1;PRKD1;RAP1A;NMNAT1;NADK;TDO2;NOX5;KMO;KYNU
glycerol ether metabolic process(GO Biological Process)	24	GO Biological Process	1071;116255;137964;200879;23007;2538;257068;25828;27329;283;336;350;5105;51196;5191;5360;57104;6101;7276;80168;80339;84812;8527;921	CETP;MOGAT1;AGPAT6;LIPH;PLCH1;G6PC;PLCXD2;TXN2;ANGPTL3;ANG;APOA2;APOH;PCK1;PLCE1;PEX7;PLTP;PNPLA2;RP1;TTR;MOGAT2;PNPLA3;PLCD4;DGKD;CD5
DNA fragmentation during apoptosis(GO Biological Process)	27	GO Biological Process	1029;1149;1263;133;150209;1676;1677;1776;1777;2021;22980;23087;27141;3001;3248;4312;4609;5538;58511;6383;6647;7164;79444;836;84034;9131;940	CDKN2A;CIDEA;PLK3;ADM;AIFM3;DFFA;DFFB;DNASE1L3;DNASE2;ENDOG;TCF25;TRIM35;CIDEB;GZMA;HPGD;MMP1;MYC;PPT1;DNASE2B;SDC2;SOD1;TPD52L1;BIRC7;CASP3;EMILIN2;AIFM1;CD28
Granulocyte-mediated immunity(Panther Biological Process)	47	Panther Biological Process	10394;10811;1215;1230;1231;1232;1233;1234;1237;1238;134;1437;1438;1441;1511;1524;2206;241;247;25801;27035;2919;2920;2921;2999;3001;3002;3003;3563;3576;3577;3579;3950;4049;4353;50507;5473;55504;5553;6372;6776;6777;7132;8288;9034;961;969	PRG3;NOXA1;CMA1;CCR1;CCR2;CCR3;CCR4;CCR5;CCR8;CCBP2;ADORA1;CSF2;CSF2RA;CSF3R;CTSG;CX3CR1;MS4A2;ALOX5AP;ALOX15B;GCA;NOX1;CXCL1;CXCL2;CXCL3;GZMH;GZMA;GZMB;GZMK;IL3RA;IL8;IL8RA;IL8RB;LECT2;LTA;MPO;NOX4;PPBP;TNFRSF19;PRG2;CXCL6;STAT5A;STAT5B;TNFRSF1A;EPX;CCRL2;CD47;CD69
n-6 Polyunsaturated fatty acid biosynthesis(GeneGo Pathways)	21	GeneGo Pathways	1962;2180;2181;2182;23305;30;3295;3992;51;51144;51703;54898;60481;6342;64834;6785;8309;8310;83401;9415;9524	EHHADH;ACSL1;ACSL3;ACSL4;ACSL6;ACAA1;HSD17B4;FADS1;ACOX1;HSD17B12;ACSL5;ELOVL2;ELOVL5;SCP2;ELOVL1;ELOVL4;ACOX2;ACOX3;ELOVL3;FADS2;GPSN2
n-3 Polyunsaturated fatty acid biosynthesis(GeneGo Pathways)	21	GeneGo Pathways	1962;2180;2181;2182;23305;30;3295;3992;51;51144;51703;54898;60481;6342;64834;6785;8309;8310;83401;9415;9524	EHHADH;ACSL1;ACSL3;ACSL4;ACSL6;ACAA1;HSD17B4;FADS1;ACOX1;HSD17B12;ACSL5;ELOVL2;ELOVL5;SCP2;ELOVL1;ELOVL4;ACOX2;ACOX3;ELOVL3;FADS2;GPSN2
regulation of interleukin-2 biosynthetic process(GO Biological Process)	30	GO Biological Process	10233;11146;112744;2051;25865;2798;29126;3608;3662;3702;382;4543;5141;5150;5588;5774;6304;6441;6461;6776;6777;6935;8744;8761;914;916;920;940;941;942	LRRC23;GLMN;IL17F;EPHB6;PRKD2;GNRHR;CD274;ILF2;IRF4;ITK;ARF6;MTNR1A;PDE4A;PDE7A;PRKCQ;PTPN3;SATB1;SFTPD;SHB;STAT5A;STAT5B;ZEB1;TNFSF9;PABPC4;CD2;CD3E;CD4;CD28;CD80;CD86
negative regulation of lymphocyte proliferation(GO Biological Process)	36	GO Biological Process	10068;1029;10859;11146;11326;1401;151888;1942;2064;2495;3117;3135;3558;3586;3587;3620;382;5047;55620;5732;5734;5858;608;6441;652;6693;7040;7369;79679;797;80380;836;84868;9107;9332;9398	IL18BP;CDKN2A;LILRB1;GLMN;VSIG4;CRP;BTLA;EFNA1;ERBB2;FTH1;HLA-DQA1;HLA-G;IL2;IL10;IL10RA;INDO;ARF6;PAEP;STAP2;PTGER2;PTGER4;PZP;TNFRSF17;SFTPD;BMP4;SPN;TGFB1;UMOD;VTCN1;CALCB;PDCD1LG2;CASP3;HAVCR2;MTMR6;CD163;IGSF2
negative regulation of mononuclear cell proliferation(GO Biological Process)	36	GO Biological Process	10068;1029;10859;11146;11326;1401;151888;1942;2064;2495;3117;3135;3558;3586;3587;3620;382;5047;55620;5732;5734;5858;608;6441;652;6693;7040;7369;79679;797;80380;836;84868;9107;9332;9398	IL18BP;CDKN2A;LILRB1;GLMN;VSIG4;CRP;BTLA;EFNA1;ERBB2;FTH1;HLA-DQA1;HLA-G;IL2;IL10;IL10RA;INDO;ARF6;PAEP;STAP2;PTGER2;PTGER4;PZP;TNFRSF17;SFTPD;BMP4;SPN;TGFB1;UMOD;VTCN1;CALCB;PDCD1LG2;CASP3;HAVCR2;MTMR6;CD163;IGSF2
skeletal muscle fiber development(GO Biological Process)	46	GO Biological Process	10369;1103;1134;1145;182;2064;2317;23345;3479;3486;3679;3756;3759;3956;4088;4154;4593;4627;4654;4756;4842;4851;4898;5058;50804;51192;51804;5340;57496;5948;6237;6272;6300;652;6926;6934;7471;8038;8291;8434;859;8912;9149;91653;92737;9759	CACNG2;CHAT;CHRNA1;CHRNE;JAG1;ERBB2;FLNB;SYNE1;IGF1;IGFBP3;ITGA7;KCNH1;KCNJ2;LGALS1;SMAD3;MBNL1;MUSK;MYH9;MYOD1;NEO1;NOS1;NOTCH1;NRD1;PAK1;MYEF2;CKLF;SIX4;PLG;MKL2;RBP2;RRAS;SORT1;MAPK12;BMP4;TBX3;TCF7L2;WNT1;ADAM12;DYSF;RECK;CAV3;CACNA1H;DYRK1B;BOC;DNER;HDAC4
Vitamin B3 (nicotinamide) metabolism(GeneGo Pathways)	15	GeneGo Pathways	11164;116969;23057;23475;349565;417;419;420;4837;4860;53343;64802;683;7226;952	NUDT5;ART5;NMNAT2;QPRT;NMNAT3;ART1;ART3;ART4;NNMT;NP;NUDT9;NMNAT1;BST1;TRPM2;CD38
Integrin Signaling (cit)(Ingenuity Pathways)	163	Ingenuity Pathways	10000;10092;10093;10094;10095;10096;10097;10098;10099;10100;10103;10109;10188;10298;103910;10552;10627;10753;11131;1793;207;208;22800;22801;22808;23048;23092;23473;25;2534;2885;2889;28964;2932;29780;29984;3265;3611;3655;3672;3673;3675;3676;3678;3679;3680;3681;3683;3684;3685;3687;3688;3689;3690;3693;3695;3696;375;378;381;382;3845;387;388;389;390;391;394;3987;399;4296;4633;4636;4638;4659;4660;4893;…	AKT3;ARPC5;ARPC4;ARPC3;ARPC1B;ACTR3;ACTR2;TSPAN5;TSPAN3;TSPAN2;TSPAN1;ARPC2;TNK2;PAK4;MRLC2;ARPC1A;MRCL3;CAPN9;CAPN11;DOCK1;AKT1;AKT2;RRAS2;ITGA11;MRAS;FNBP1;ARHGAP26;CAPN7;ABL1;FYN;GRB2;RAPGEF1;GIT1;GSK3B;PARVB;RHOD;HRAS;ILK;ITGA6;ITGA1;ITGA2;ITGA3;ITGA4;ITGA5;ITGA7;ITGA9;ITGAD;ITGAL;ITGAM;ITGAV;ITGAX;ITGB1;ITGB2;ITGB3;ITGB5;ITGB7;ITGB8;ARF1;ARF4;ARF5;ARF6;KRAS;RHOA;RHOB;RHOC;RND3;RHOG;ARHGAP5;L…
heart contraction(GO Biological Process)	83	GO Biological Process	10021;10052;10142;10203;10911;11123;1129;133;136319;140;154;156;1760;1839;186;1907;1908;2281;23576;2487;2548;26251;26548;2702;2740;2775;287;30819;3736;3739;3741;3744;3745;3752;3757;3762;3784;3816;4090;4624;4625;4633;4634;4635;476;4842;4879;5025;5350;5504;55328;5553;5606;5608;57657;610;6262;6331;6373;6424;6426;6530;6546;6647;6671;6717;6901;70;7067;7068;7134;7139;7168;7273;775;796;8048;8078;85366;8…	HCN4;GJC1;AKAP9;CALCRL;UTS2;RCAN3;CHRM2;ADM;MTPN;ADORA3;ADRB2;ADRBK1;DMPK;HBEGF;AGTR2;EDN2;EDN3;FKBP1B;DDAH1;FRZB;GAA;KCNG2;ITGB1BP2;GJA5;GLP1R;GNAO1;ANK2;KCNIP2;KCNA1;KCNA4;KCNA5;KCNA10;KCNB1;KCND3;KCNH2;KCNJ5;KCNQ1;KLK1;SMAD5;MYH6;MYH7;MYL2;MYL3;MYL4;ATP1A1;NOS1;NPPB;P2RX4;PLN;PPP1R2;C10orf59;PRG2;MAP2K3;MAP2K6;HCN3;HCN2;RYR2;SCN5A;CXCL11;SFRP4;SFRS1;SLC6A2;SLC8A1;SOD1;SP4;SRI;TAZ;ACTC1;THRA;TH…
heart process(GO Biological Process)	83	GO Biological Process	10021;10052;10142;10203;10911;11123;1129;133;136319;140;154;156;1760;1839;186;1907;1908;2281;23576;2487;2548;26251;26548;2702;2740;2775;287;30819;3736;3739;3741;3744;3745;3752;3757;3762;3784;3816;4090;4624;4625;4633;4634;4635;476;4842;4879;5025;5350;5504;55328;5553;5606;5608;57657;610;6262;6331;6373;6424;6426;6530;6546;6647;6671;6717;6901;70;7067;7068;7134;7139;7168;7273;775;796;8048;8078;85366;8…	HCN4;GJC1;AKAP9;CALCRL;UTS2;RCAN3;CHRM2;ADM;MTPN;ADORA3;ADRB2;ADRBK1;DMPK;HBEGF;AGTR2;EDN2;EDN3;FKBP1B;DDAH1;FRZB;GAA;KCNG2;ITGB1BP2;GJA5;GLP1R;GNAO1;ANK2;KCNIP2;KCNA1;KCNA4;KCNA5;KCNA10;KCNB1;KCND3;KCNH2;KCNJ5;KCNQ1;KLK1;SMAD5;MYH6;MYH7;MYL2;MYL3;MYL4;ATP1A1;NOS1;NPPB;P2RX4;PLN;PPP1R2;C10orf59;PRG2;MAP2K3;MAP2K6;HCN3;HCN2;RYR2;SCN5A;CXCL11;SFRP4;SFRS1;SLC6A2;SLC8A1;SOD1;SP4;SRI;TAZ;ACTC1;THRA;TH…
female sex differentiation(GO Biological Process)	55	GO Biological Process	10468;11144;132625;1368;1618;1730;174;1761;183;2069;2175;2296;2332;23411;23414;2492;2516;2661;2745;2796;2798;283;3778;3791;3953;3973;4162;4438;4543;5241;54361;5553;5617;56956;5737;5806;5950;652;655;658;6647;675;6776;6777;6874;6926;8204;8614;866;8890;8893;9077;91;9210;9693	FST;DMC1;ZFP42;CPM;DAZL;DIAPH2;AFP;DMRT1;AGT;EREG;FANCA;FOXC1;FMR1;SIRT1;ZFPM2;FSHR;NR5A1;GDF9;GLRX;GNRH1;GNRHR;ANG;KCNMA1;KDR;LEPR;LHCGR;MCAM;MSH4;MTNR1A;PGR;WNT4;PRG2;PRL;LHX9;PTGFR;PTX3;RBP4;BMP4;BMP7;BMPR1B;SOD1;BRCA2;STAT5A;STAT5B;TAF4;TBX3;NRIP1;STC2;SERPINA6;EIF2B4;EIF2B5;DIRAS3;ACVR1B;BMP15;RAPGEF2
development of primary female sexual characteristics(GO Biological Process)	55	GO Biological Process	10468;11144;132625;1368;1618;1730;174;1761;183;2069;2175;2296;2332;23411;23414;2492;2516;2661;2745;2796;2798;283;3778;3791;3953;3973;4162;4438;4543;5241;54361;5553;5617;56956;5737;5806;5950;652;655;658;6647;675;6776;6777;6874;6926;8204;8614;866;8890;8893;9077;91;9210;9693	FST;DMC1;ZFP42;CPM;DAZL;DIAPH2;AFP;DMRT1;AGT;EREG;FANCA;FOXC1;FMR1;SIRT1;ZFPM2;FSHR;NR5A1;GDF9;GLRX;GNRH1;GNRHR;ANG;KCNMA1;KDR;LEPR;LHCGR;MCAM;MSH4;MTNR1A;PGR;WNT4;PRG2;PRL;LHX9;PTGFR;PTX3;RBP4;BMP4;BMP7;BMPR1B;SOD1;BRCA2;STAT5A;STAT5B;TAF4;TBX3;NRIP1;STC2;SERPINA6;EIF2B4;EIF2B5;DIRAS3;ACVR1B;BMP15;RAPGEF2
insulin receptor signaling pathway(GO Biological Process)	47	GO Biological Process	10458;10580;10911;1445;1822;197;1978;1979;207;2308;23235;2339;2885;2887;2888;3480;3490;3643;3667;3716;4087;4303;476;50507;5163;5167;5170;5229;5295;54434;54518;55023;55715;5578;55816;5728;5770;5792;64805;6714;6777;7249;784;81848;8503;8651;8660	BAIAP2;SORBS1;UTS2;CSK;ATN1;AHSG;EIF4EBP1;EIF4EBP2;AKT1;FOXO1;SNF1LK2;FNTA;GRB2;GRB10;GRB14;IGF1R;IGFBP7;INSR;IRS1;JAK1;SMAD2;FOXO4;ATP1A1;NOX4;PDK1;ENPP1;PDPK1;PGGT1B;PIK3R1;SSH1;APBB1IP;PHIP;DOK4;PRKCA;DOK5;PTEN;PTPN1;PTPRF;P2RY12;SRC;STAT5B;TSC2;CACNB3;SPRY4;PIK3R3;SOCS1;IRS2
Apoptosis Signaling (cj2)(Ingenuity Pathways)	75	Ingenuity Pathways	10753;11131;1147;142;1676;1677;2021;22800;22808;23473;2620;27429;317;3265;329;330;331;355;3551;356;3845;4000;4217;4671;4790;4791;4792;4893;5335;5336;5578;5581;5588;5594;5595;5599;5604;5605;5609;56616;572;578;581;5894;597;5970;598;602;6093;6195;6237;637;6416;6709;7124;7132;7133;7157;823;824;826;827;835;836;839;840;841;842;843;8517;9020;9131;9448;9641;983	CAPN9;CAPN11;CHUK;PARP1;DFFA;DFFB;ENDOG;RRAS2;MRAS;CAPN7;GAS2;HTRA2;APAF1;HRAS;BIRC2;BIRC3;BIRC4;FAS;IKBKB;FASLG;KRAS;LMNA;MAP3K5;NAIP;NFKB1;NFKB2;NFKBIA;NRAS;PLCG1;PLCG2;PRKCA;PRKCE;PRKCQ;MAPK1;MAPK3;MAPK8;MAP2K1;MAP2K2;MAP2K7;DIABLO;BAD;BAK1;BAX;RAF1;BCL2A1;RELA;BCL2L1;BCL3;ROCK1;RPS6KA1;RRAS;BID;MAP2K4;SPTAN1;TNF;TNFRSF1A;TNFRSF1B;TP53;CAPN1;CAPN2;CAPNS1;CAPN6;CASP2;CASP3;CASP6;CASP7;CASP8;CAS…
Cell cycle control(Panther Biological Process)	311	Panther Biological Process	10000;10002;10006;10014;10140;10152;1017;1018;1019;10198;1020;10200;10206;1021;1022;1024;1025;1026;1027;1028;1030;1031;1032;10393;10403;10461;10522;10524;10634;10691;10744;10766;10788;10848;10926;10980;10983;11012;11064;11065;1111;1112;11140;11143;11191;11202;11329;11331;116113;126433;128239;135458;136332;140691;1445;144715;146857;150094;162394;1630;1647;166979;168448;1843;1846;1869;1871;1874;187…	AKT3;NR2E3;ABI1;HDAC5;TOB1;ABI2;CDK2;CDK3;CDK4;MPHOSPH9;CDK5;MPHOSPH6;TRIM13;CDK6;CDK7;CDK8;CDK9;CDKN1A;CDKN1B;CDKN1C;CDKN2B;CDKN2C;CDKN2D;ANAPC10;NDC80;MERTK;DEAF1;HTATIP;GAS2L1;GMEB1;PTTG2;TOB2;IQGAP2;PPP1R13L;DBF4;COPS6;CCNI;KLK11;CEP110;UBE2C;CHEK1;FOXN3;CDC37;MYST2;PTENP1;KLK8;STK38;PHB2;FOXP4;FBXO27;IQGAP3;HUS1B;LRGUK;TRIM69;CSK;RAD9B;SLFN13;SNF1LK;SLFN5;DCC;GADD45A;CDC20B;CDC14C;DUSP1;DUSP…
gastrulation(GO Biological Process)	33	GO Biological Process	10139;10818;2139;23499;29765;3082;4041;4087;4088;4089;4477;4803;4838;51176;51295;51471;5573;57045;652;655;659;6615;7290;7358;8013;8613;90;9027;92;9314;9350;9353;9421	ARFRP1;FRS2;EYA2;MACF1;TMOD4;HGF;LRP5;SMAD2;SMAD3;SMAD4;MSMB;NGF;NODAL;LEF1;ECSIT;NAT8B;PRKAR1A;TWSG1;BMP4;BMP7;BMPR2;SNAI1;HIRA;UGDH;NR4A3;PPAP2B;ACVR1;NAT8;ACVR2A;KLF4;CER1;SLIT2;HAND1
regulation of proteolysis(GO Biological Process)	73	GO Biological Process	10273;10747;10755;10939;10970;11005;11047;11072;11124;12;1201;1230;1401;140832;145264;1469;1475;149708;182;2055;2219;2220;26272;26502;26577;2729;29763;3313;4313;4898;5054;51098;51715;5268;5270;5271;5272;5273;5274;5275;5329;53347;54982;55061;5531;5553;5648;5714;5718;5764;5774;5889;623;64215;6921;7076;7078;710;716;7187;7423;79004;8100;81494;8425;8434;8858;89778;9149;9491;9616;966;9960	STUB1;MASP2;GIPC1;AFG3L2;CKAP4;SPINK5;ADRM1;DUSP14;FAF1;SERPINA3;CLN3;CCR1;CRP;WFDC10A;SERPINA12;CST1;CSTA;WFDC5;JAG1;CLN8;FCN1;FCN2;FBXO4;NARF;PCOLCE2;GCLC;PACSIN3;HSPA9;MMP2;NRD1;SERPINE1;IFT52;RAB23;SERPINB5;SERPINE2;SERPINB8;SERPINB9;SERPINB10;SERPINI1;SERPINB13;PLAUR;UBASH3A;CLN6;SUSD4;PPP4C;PRG2;MASP1;PSMD8;PSMD12;PTN;PTPN3;RAD51C;BDKRB1;DNAJC1;TCEB1;TIMP1;TIMP3;SERPING1;C1S;TRAF3;VEGFB;CUE…
regulation of pH(GO Biological Process)	33	GO Biological Process	10479;115019;1182;1185;1201;1203;133308;150159;1910;23315;27035;284525;285195;2922;2925;476;477;478;4948;50617;525;54982;5538;57282;6522;6548;6549;6869;846;84679;9497;9498;960	SLC9A6;SLC26A9;CLCN3;CLCN6;CLN3;CLN5;NHEDC2;NHEDC1;EDNRB;SLC9A8;NOX1;SLC9A11;SLC9A9;GRP;GRPR;ATP1A1;ATP1A2;ATP1A3;OCA2;ATP6V0A4;ATP6V1B1;CLN6;PPT1;SLC4A10;SLC4A2;SLC9A1;SLC9A2;TACR1;CASR;SLC9A7;SLC4A7;SLC4A8;CD44
Lipid metabolism(Panther Biological Process)	111	Panther Biological Process	10402;10434;10558;10671;10825;113026;11313;114883;114884;114885;116255;1208;127018;128861;130814;142891;152559;1606;1607;1608;160851;164091;166929;200150;204219;2052;221938;2222;22937;23007;23175;23236;23531;259230;2629;2641;27090;2820;29906;29914;29956;317716;344;346606;3988;3990;4048;4758;50487;51046;51094;51196;51422;5283;5286;5287;5288;5290;5291;5293;5294;5297;5298;5330;5331;5332;5333;5335;53…	ST3GAL6;LYPLA1;SPTLC1;DCTN6;NEU3;PLCD3;LYPLA2;OSBPL9;OSBPL10;OSBPL11;MOGAT1;CLPS;LYPLAL1;C20orf71;PQLC3;SAMD8;PAQR3;DGKA;DGKB;DGKG;DGKH;PAQR7;SGMS2;PLD5;LASS3;EPHX1;MMD2;FDFT1;SCAP;PLCH1;LPIN1;PLCB1;MMD;SGMS1;GBA;GCG;ST6GALNAC4;GPD2;ST8SIA5;UBIAD1;LASS2;RP11-49G10.8;APOC2;MOGAT3;LIPA;LIPC;LTA4H;NEU1;PLA2G3;ST8SIA3;ADIPOR1;PLCE1;PRKAG2;PIGH;PIK3C2A;PIK3C2B;PIK3C2G;PIK3CA;PIK3CB;PIK3CD;PIK3CG;PI4KA…
Cell adhesion_Ephrins signaling(GeneGo Pathways)	46	GeneGo Pathways	102;1942;1945;1969;2041;2042;2043;2044;2045;2046;2047;2048;2049;2050;2051;2534;25791;27289;2770;2771;2773;2775;285220;2885;2887;3265;387;4690;5058;5294;5599;5747;5783;5829;5894;5906;5921;6453;6503;6714;6885;7074;7410;8997;9448;998	ADAM10;EFNA1;EFNA4;EPHA2;EPHA1;EPHA3;EPHA4;EPHA5;EPHA7;EPHA8;EPHB1;EPHB2;EPHB3;EPHB4;EPHB6;FYN;NGEF;RND1;GNAI1;GNAI2;GNAI3;GNAO1;EPHA6;GRB2;GRB10;HRAS;RHOA;NCK1;PAK1;PIK3CG;MAPK8;PTK2;PTPN13;PXN;RAF1;RAP1A;RASA1;ITSN1;SLA;SRC;MAP3K7;TIAM1;VAV2;KALRN;MAP4K4;CDC42
wtCFTR and deltaF508 traffic / Membrane expression (norm and CF)(GeneGo Pathways)	38	GeneGo Pathways	10382;10383;10399;1080;10938;150684;154;203068;22841;2316;2317;347733;51807;53916;5566;5567;5568;5573;5576;5577;5581;5867;64145;6804;6812;7277;7278;7280;7430;7846;81027;84617;84790;8766;8773;9135;9351;9368	TUBB4;TUBB2C;GNB2L1;CFTR;EHD1;COMMD1;ADRB2;TUBB;RAB11FIP2;FLNA;FLNB;TUBB2B;TUBA8;RAB4B;PRKACA;PRKACB;PRKACG;PRKAR1A;PRKAR2A;PRKAR2B;PRKCE;RAB4A;ZFYVE20;STX1A;STXBP1;TUBA4A;TUBA3C;TUBB2A;EZR;TUBA1A;TUBB1;TUBB6;TUBA1C;RAB11A;SNAP23;RABEP1;SLC9A3R2;SLC9A3R1
water transport(GO Biological Process)	17	GO Biological Process	115584;125206;22941;282679;343;358;359;360;361;364;366;4284;551;6337;6523;6527;89872	SLC5A11;SLC5A10;SHANK2;AQP11;AQP8;AQP1;AQP2;AQP3;AQP4;AQP7;AQP9;MIP;AVP;SCNN1A;SLC5A1;SLC5A4;AQP10
Lysine Degradation (dsh)(Ingenuity Pathways)	63	Ingenuity Pathways	10157;10919;10993;11330;1200;132949;1629;1743;1891;1892;1962;216;217;218;219;220;223;224;23436;2639;30;3028;3030;3032;3033;3295;38;3816;39;4048;4967;501;51166;51268;5351;5352;549;54904;55217;5527;55753;58508;5972;60496;64324;6470;6472;6839;7915;79723;7979;79813;80854;8192;83464;8424;84444;8854;8942;8985;9159;9407;9869	AASS;EHMT2;SDS;CTRC;TPP1;AASDH;DBT;DLST;ECH1;ECHS1;EHHADH;ALDH1A1;ALDH2;ALDH3A1;ALDH1B1;ALDH1A3;ALDH9A1;ALDH3A2;ELA3B;GCDH;ACAA1;HSD17B10;HADHA;HADHB;HADH;HSD17B4;ACAT1;KLK1;ACAT2;LTA4H;OGDH;ALDH7A1;AADAT;PIPOX;PLOD1;PLOD2;AUH;WHSC1L1;TMLHE;PPP2R5C;OGDHL;MLL3;REN;AASDHPPT;NSD1;SHMT1;SHMT2;SUV39H1;ALDH5A1;SUV39H2;SHFM1;EHMT1;SETD7;CLPP;APH1B;BBOX1;DOT1L;ALDH1A2;KYNU;PLOD3;PCSK7;TMPRSS11D;SETDB1
response to cold(GO Biological Process)	12	GO Biological Process	1153;154;34;55341;55749;5935;7350;7442;80895;83401;8531;8989	CIRBP;ADRB2;ACADM;LSG1;CCAR1;RBM3;UCP1;TRPV1;ILKAP;ELOVL3;CSDA;TRPA1
regulation of protein kinase B signaling cascade(GO Biological Process)	22	GO Biological Process	11156;133;1813;1814;23239;2580;2658;367;3820;4322;4851;5163;5168;5728;648;660;7249;7423;7453;8115;84432;9794	PTP4A3;ADM;DRD2;DRD3;PHLPP;GAK;GDF2;AR;KLRB1;MMP13;NOTCH1;PDK1;ENPP2;PTEN;BMI1;BMX;TSC2;VEGFB;WARS;TCL1A;PROK1;MAML1
regulation of natural killer cell mediated immunity(GO Biological Process)	33	GO Biological Process	10225;1401;1521;1669;197;23705;27036;29121;3106;3107;3133;3135;3592;3593;3600;3820;3821;3824;3903;51744;5272;57292;57823;5817;59067;80381;8744;89845;8995;941;9437;966;970	CD96;CRP;CTSW;DEFA4;AHSG;CADM1;SIGLEC7;CLEC2D;HLA-B;HLA-C;HLA-E;HLA-G;IL12A;IL12B;IL15;KLRB1;KLRC1;KLRD1;LAIR1;CD244;SERPINB9;KIR2DL5A;SLAMF7;PVR;IL21;CD276;TNFSF9;ABCC10;TNFSF18;CD80;NCR1;CD59;CD70
substrate-bound cell migration(GO Biological Process)	50	GO Biological Process	10749;113452;129684;133584;1398;1445;1969;2064;2065;2066;2149;2260;2324;23607;26033;27329;2925;3491;3693;389;3909;3911;3912;3964;4313;4627;4983;50512;5058;50624;563;5817;5891;5918;6271;6386;6653;682;7060;7102;7424;79937;81839;8190;85445;8736;960;961;977;998	KIF1C;TMEM54;CNTNAP5;EGFLAM;CRK;CSK;EPHA2;ERBB2;ERBB3;ERBB4;F2R;FGFR1;FLT4;CD2AP;ATRNL1;ANGPTL3;GRPR;CYR61;ITGB5;RHOC;LAMA3;LAMA5;LAMB1;LGALS8;MMP2;MYH9;OPHN1;PODXL2;PAK1;CUZD1;AZGP1;PVR;RAGE;RARRES1;S100A1;SDCBP;SORL1;BSG;THBS4;TSPAN7;VEGFC;CNTNAP3;VANGL1;MIA;CNTNAP4;MYOM1;CD44;CD47;CD151;CDC42
regulation of cell morphogenesis(GO Biological Process)	162	GO Biological Process	10154;10344;10371;10395;10397;10602;10630;10672;10755;10913;10979;11135;11202;1136;116985;1231;1232;1269;1288;133;1400;1627;1630;1808;1819;2038;2039;2048;2050;2149;2245;22902;22937;23022;23043;23189;2319;23191;23365;23370;23580;23607;23654;2641;2664;2669;27040;2764;2768;2828;284467;286826;28954;2909;29116;29766;29914;2995;3055;3082;310;324;3308;338811;350;3611;366;3689;3717;3791;382;3857;387;390;…	PLXNC1;CCL26;SEMA3A;DLC1;NDRG1;CDC42EP3;PDPN;GNA13;GIPC1;EDAR;FERMT2;CDC42EP1;KLK8;CHRNA3;CENTD2;CCR2;CCR3;CNR2;COL4A6;ADM;CRMP1;DBN1;DCC;DPYSL2;DRG2;EPB42;EPB49;EPHB2;EPHB4;F2R;FGD1;RUFY3;SCAP;PALLD;TNIK;KANK1;FLOT2;CYFIP1;ARHGEF12;ARHGEF18;CDC42EP4;CD2AP;PLXNB2;GCG;GDI1;GEM;LAT;GMFB;GNA12;GPR4;FAM19A3;LIN9;REM1;GRLF1;MYLIP;TMOD3;UBIAD1;GYPC;HCK;HGF;ANXA7;APC;HSPA4;FAM19A2;APOH;ILK;AQP9;ITGB2;JA…
positive regulation of small GTPase mediated signal transduction(GO Biological Process)	27	GO Biological Process	10800;11214;121268;137735;154;1859;23365;23654;2925;29933;3265;3845;4763;4853;4893;5029;55531;5753;64786;6869;695;7204;7852;7984;85477;9290;9693	CYSLTR1;AKAP13;RHEBL1;ABRA;ADRB2;DYRK1A;ARHGEF12;PLXNB2;GRPR;GPR132;HRAS;KRAS;NF1;NOTCH2;NRAS;P2RY2;ELMOD1;PTK6;TBC1D15;TACR1;BTK;TRIO;CXCR4;ARHGEF5;SCIN;GPR55;RAPGEF2
positive regulation of cellular protein metabolic process(GO Biological Process)	214	GO Biological Process	10036;10111;10188;10273;10300;10395;10533;10567;10605;10616;10643;10810;10891;10892;10911;10921;10939;11030;11047;11091;11214;11276;116496;118;1230;1236;1240;1269;1272;133396;1398;148;1490;1618;1718;182;183;1840;1906;1942;1984;2058;2064;2066;2146;2149;219402;2205;2213;2219;2247;2261;22841;2317;23474;23513;23529;23645;23710;2520;25897;25950;26234;26272;26509;26548;26577;2675;2690;2729;285;2920;293…	CHAF1A;RAD50;TNK2;STUB1;KATNB1;DLC1;ATG7;RABAC1;PAIP1;RBCK1;IGF2BP3;WASF3;PPARGC1A;MALT1;UTS2;RNPS1;AFG3L2;RBPMS;ADRM1;WDR5;AKAP13;AP1GBP1;FAM129A;ADD1;CCR1;CCR7;CMKLR1;CNR2;CNTN1;IL31RA;CRK;ADRA1A;CTGF;DAZL;DHCR24;JAG1;AGT;DTX1;EDN1;EFNA1;EIF5A;EPRS;ERBB2;ERBB4;EZH2;F2R;MTIF3;FCER1A;FCGR2B;FCN1;FGF2;FGFR3;RAB11FIP2;FLNB;ETHE1;SCRIB;CLCF1;PPP1R15A;GABARAPL1;GAST;RNF19A;RWDD3;FBXL5;FBXO4;FER1L3;IT…
Hedgehog signaling events mediated by Gli proteins(NCI_NATURE Pathways)	41	NCI_NATURE Pathways	1387;7514;207;1454;2775;25942;8554;3065;2770;1456;2737;2737;51684;2736;2736;8819;6608;3958;10284;53944;1453;5928;409;2771;23291;1455;2932;51715;8405;27148;5931;5604;2735;2735;2735;5727;3066;5580;5566;1452;2773	CREBBP;XPO1;AKT1;CSNK1E;GNAO1;SIN3A;PIAS1;HDAC1;GNAI1;CSNK1G3;GLI3;GLI3;SUFU;GLI2;GLI2;SAP30;SMO;LGALS3;SAP18;CSNK1G1;CSNK1D;RBBP4;ARRB2;GNAI2;FBXW11;CSNK1G2;GSK3B;RAB23;SPOP;STK36;RBBP7;MAP2K1;GLI1;GLI1;GLI1;PTCH1;HDAC2;PRKCD;PRKACA;CSNK1A1;GNAI3
Cell cycle_ESR1 regulation of G1/S transition(GeneGo Pathways)	30	GeneGo Pathways	1017;1019;1021;1026;1027;1386;1869;1874;2099;23291;2353;3725;4609;55294;5594;5925;5934;595;6500;6502;7311;7514;8202;8454;890;8900;8945;898;993;9978	CDK2;CDK4;CDK6;CDKN1A;CDKN1B;ATF2;E2F1;E2F4;ESR1;FBXW11;FOS;JUN;MYC;FBXW7;MAPK1;RB1;RBL2;CCND1;SKP1;SKP2;UBA52;XPO1;NCOA3;CUL1;CCNA2;CCNA1;BTRC;CCNE1;CDC25A;RBX1
positive regulation of multicellular organismal process(GO Biological Process)	160	GO Biological Process	10159;10316;10392;10800;10874;10892;10911;112744;1131;1215;135;1395;1401;1462;154;1576;1812;1834;186;1906;1907;1908;1909;199;2069;207;2147;2149;2152;2206;2207;2247;2254;2331;249;26548;2683;2692;27035;27302;2898;3001;3091;3162;3269;3354;3355;3458;3460;350;3553;3562;3575;3592;3593;3663;3818;3820;3821;387;3908;3929;3956;3958;405;4160;4615;476;4803;4842;4852;487;4973;5020;5027;5028;5031;5045;51290;51…	ATP6AP2;NMUR1;NOD1;CYSLTR1;NMU;MALT1;UTS2;IL17F;CHRM3;CMA1;ADORA2A;CRHR2;CRP;VCAN;ADRB2;CYP3A4;DRD1;DSPP;AGTR2;EDN1;EDN2;EDN3;EDNRA;AIF1;EREG;AKT1;F2;F2R;F3;MS4A2;FCER1G;FGF2;FGF9;FMOD;ALPL;ITGB1BP2;B4GALT1;GHRHR;NOX1;BMP10;GRIK2;GZMA;HIF1A;HMOX1;HRH1;HTR1E;HTR1F;IFNG;IFNGR2;APOH;IL1B;IL3;IL7R;IL12A;IL12B;IRF5;KLKB1;KLRB1;KLRC1;RHOA;LAMA2;LBP;LGALS1;LGALS3;ARNT;MC4R;MYD88;ATP1A1;NGF;NOS1;NPY;ATP2…
1- and 2-Methylnaphthalene degradation(KEGG Pathways)	14	KEGG Pathways	114799;125;126;127;128;130;131;23522;253558;27034;28976;51126;7994;80339	ESCO1;ADH1B;ADH1C;ADH4;ADH5;ADH6;ADH7;MYST4;LYCAT;ACAD8;ACAD9;NAT5;MYST3;PNPLA3
myeloid cell homeostasis(GO Biological Process)	11	GO Biological Process	2176;2207;331;3458;3569;3597;4067;6647;7412;8794;946	FANCC;FCER1G;BIRC4;IFNG;IL6;IL13RA1;LYN;SOD1;VCAM1;TNFRSF10C;SIGLEC6
amino acid transport(GO Biological Process)	74	GO Biological Process	10165;10166;10550;10630;10991;11230;11254;115286;117247;1201;120103;121260;145389;1497;151258;153129;153201;157724;2055;206358;23428;23657;23678;246213;285641;2868;2894;3269;3600;54407;54716;54868;55089;55117;55238;56301;57084;57393;57515;6505;6506;6507;6509;6510;6511;6512;6519;6520;6529;6533;6534;6536;6538;6539;6540;6541;6542;7504;773;79751;79850;8140;81539;83447;83733;83884;84889;8501;8604;9056…	SLC25A13;SLC25A15;ARL6IP5;PDPN;SLC38A3;PRAF2;SLC6A14;SLC25A26;SLC16A10;CLN3;SLC36A4;SLC15A4;SLC38A6;CTNS;MGC150450;FLJ90709;SLC36A2;SLC7A13;CLN8;SLC36A1;SLC7A8;SLC7A11;SGK3;SLC17A8;SLC36A3;GRK4;GRID1;HRH1;IL15;SLC38A2;SLC6A20;TMEM104;SLC38A4;SLC6A15;SLC38A7;SLC7A10;SLC17A6;TMEM27;SERINC1;SLC1A1;SLC1A2;SLC1A3;SLC1A4;SLC1A5;SLC1A6;SLC1A7;SLC3A1;SLC3A2;SLC6A1;SLC6A6;SLC6A7;SLC6A9;SLC6A11;SLC6A12;SLC…
vesicle targeting; to; from or within Golgi(GO Biological Process)	15	GO Biological Process	10972;11316;1314;1315;22818;22820;22908;372;375;51128;51257;55738;81876;8729;9276	TMED10;COPE;COPA;COPB1;COPZ1;COPG;SACM1L;ARCN1;ARF1;SAR1B;2-Mar;ARFGAP1;RAB1B;GBF1;COPB2
ion transport(GO Biological Process)	696	GO Biological Process	10008;10021;10050;10057;10058;10060;10063;10165;10242;10246;10257;10312;10316;10325;10343;10368;10369;10463;10476;10479;10568;10599;10632;10681;10686;10786;1080;10864;10874;10886;10908;10991;11060;112755;11280;11309;11337;1134;1135;1136;1138;1139;1140;1142;1143;1144;1145;114571;114780;115019;115111;115584;115701;116369;116443;117;117144;117155;117531;1179;118;1180;1181;1182;1183;1184;1185;1186;11…	KCNE3;HCN4;SLC17A4;ABCC5;ABCB6;ABCC9;COX17;SLC25A13;KCNMB2;SLC17A2;ABCC4;TCIRG1;NMUR1;RRAGB;PKDREJ;CACNG3;CACNG2;SLC30A9;ATP5H;SLC9A6;SLC34A2;SLCO1B1;ATP5L;GNB5;CLDN16;SLC17A3;CFTR;SLC22A7;NMU;NPFFR2;PNPLA6;SLC38A3;WWP2;STX1B;SCN11A;SLCO2B1;GABARAP;CHRNA1;CHRNA2;CHRNA3;CHRNA5;CHRNA7;CHRNB1;CHRNB3;CHRNB4;CHRND;CHRNE;SLC22A9;PKD1L2;SLC26A9;SLC26A7;SLC5A11;ALPK2;SLC26A8;GRIN3A;ADCYAP1R1;CATSPER1;CAT…
monovalent inorganic cation transport(GO Biological Process)	250	GO Biological Process	10008;10021;10050;10060;10242;10246;10312;10476;10632;10786;10886;11060;11280;115584;117531;123041;1259;1261;130535;131096;133308;147040;153201;154;154881;169522;170850;1812;183;200845;201780;2029;2040;206358;22941;23041;23315;23327;23415;23416;23530;23545;23678;25769;259249;26251;26266;27012;27035;27109;27133;27345;2791;2798;284111;285195;285641;2867;29850;30819;30820;3359;338567;348980;357;3736…	KCNE3;HCN4;SLC17A4;ABCC9;KCNMB2;SLC17A2;TCIRG1;ATP5H;ATP5L;SLC17A3;NPFFR2;WWP2;SCN11A;SLC5A11;TMC1;SLC24A4;CNGA1;CNGA3;KCTD18;KCNH8;NHEDC2;KCTD11;SLC36A2;ADRB2;KCTD7;KCNV2;KCNG3;DRD1;AGT;KCTD6;SLC10A4;ENSA;STOM;SLC36A1;SHANK2;MON2;SLC9A8;NEDD4L;KCNH4;KCNH3;NNT;ATP6V0A2;SGK3;SLC24A2;MRGPRX1;KCNG2;SLC13A4;KCNV1;NOX1;ATP5S;KCNH5;KCNMB4;GNG11;GNRHR;SLC13A5;SLC9A9;SLC36A3;FFAR2;TRPM5;KCNIP2;KCNIP1;HTR…
cellular polysaccharide biosynthetic process(GO Biological Process)	27	GO Biological Process	10331;114898;114905;178;201595;207;2131;2132;26353;2641;2645;27430;2887;2992;2997;2998;3643;5167;5260;5261;54187;55454;55790;56052;79660;8445;8908	B3GNT3;C1QTNF2;C1QTNF7;AGL;STT3B;AKT1;EXT1;EXT2;HSPB8;GCG;GCK;MAT2B;GRB10;GYG1;GYS1;GYS2;INSR;ENPP1;PHKG1;PHKG2;NANS;DKFZp686H13226;ChGn;ALG1;PPP1R3B;DYRK2;GYG2
glucose metabolic process(GO Biological Process)	107	GO Biological Process	10229;10327;10891;10993;11112;11319;145264;1468;154;160287;1737;2023;207;226;22877;229;22934;230;23171;23175;23216;2538;2539;2548;26330;2641;2645;2695;2740;2819;2820;2821;29909;2997;3099;338872;3643;3939;3945;3948;3952;3953;3990;4023;405;4190;4191;467;4886;4967;5068;5091;5105;51094;51181;51422;5160;5161;5162;5163;5164;5165;5166;51738;5207;5213;5214;5224;5230;5232;5313;5315;5360;5467;55276;55293;5…	COQ7;AKR1A1;PPARGC1A;SDS;HIBADH;ECD;SERPINA12;SLC25A10;ADRB2;LDHAL6A;DLAT;ENO1;AKT1;ALDOA;MLXIP;ALDOB;RPIA;ALDOC;GPD1L;LPIN1;TBC1D1;G6PC;G6PD;GAA;GAPDHS;GCG;GCK;GIP;GLP1R;GPD1;GPD2;GPI;GPR171;GYS1;HK2;C1QTNF9;INSR;LDHA;LDHB;LDHC;LEP;LEPR;LIPC;LPL;ARNT;MDH1;MDH2;ATF3;NPY1R;OGDH;REG3A;PC;PCK1;ADIPOR1;DCXR;PRKAG2;PDHA1;PDHA2;PDHB;PDK1;PDK2;PDK3;PDK4;GHRL;PFKFB1;PFKM;PFKP;PGAM2;PGK1;PGK2;PKLR;PKM2;PL…
Porphyrin and chlorophyll metabolism(KEGG Pathways)	25	KEGG Pathways	10941;124454;1352;1355;1356;1371;2058;210;211;212;2495;2990;3052;3162;326625;54578;5498;644;645;7363;7364;7389;7390;79799;94033	UGT2A1;EARS2;COX10;COX15;CP;CPOX;EPRS;ALAD;ALAS1;ALAS2;FTH1;GUSB;HCCS;HMOX1;MMAB;UGT1A6;PPOX;BLVRA;BLVRB;UGT2B4;UGT2B7;UROD;UROS;UGT2A3;FTMT
IL-10 Signaling (1bkmb)(Ingenuity Pathways)	55	Ingenuity Pathways	10454;1147;1230;1234;1432;2002;2212;2213;2353;26525;27177;27178;27179;3162;3551;3552;3553;3554;3557;3566;3569;3586;3587;3588;3606;3716;3725;384;3929;4790;4791;4792;5599;5600;5603;5606;5608;56300;5970;602;6300;6416;644;645;6774;6885;7124;7189;7297;7850;84639;8517;9020;9448;9641	MAP3K7IP1;CHUK;CCR1;CCR5;MAPK14;ELK1;FCGR2A;FCGR2B;FOS;IL1F5;IL1F8;IL1F7;IL1F6;HMOX1;IKBKB;IL1A;IL1B;IL1R1;IL1RN;IL4R;IL6;IL10;IL10RA;IL10RB;IL18;JAK1;JUN;ARG2;LBP;NFKB1;NFKB2;NFKBIA;MAPK8;MAPK11;MAPK13;MAP2K3;MAP2K6;IL1F9;RELA;BCL3;MAPK12;MAP2K4;BLVRA;BLVRB;STAT3;MAP3K7;TNF;TRAF6;TYK2;IL1R2;IL1F10;IKBKG;MAP3K14;MAP4K4;IKBKE
COPI coating of Golgi vesicle(GO Biological Process)	11	GO Biological Process	11316;1314;1315;22818;22820;372;375;55738;81876;8729;9276	COPE;COPA;COPB1;COPZ1;COPG;ARCN1;ARF1;ARFGAP1;RAB1B;GBF1;COPB2
neural crest cell differentiation(GO Biological Process)	17	GO Biological Process	1072;1592;1906;1908;1909;1910;2296;2668;3091;3670;3911;5979;6608;6662;8854;90;9839	CFL1;CYP26A1;EDN1;EDN3;EDNRA;EDNRB;FOXC1;GDNF;HIF1A;ISL1;LAMA5;RET;SMO;SOX9;ALDH1A2;ACVR1;ZEB2
neural crest cell development(GO Biological Process)	17	GO Biological Process	1072;1592;1906;1908;1909;1910;2296;2668;3091;3670;3911;5979;6608;6662;8854;90;9839	CFL1;CYP26A1;EDN1;EDN3;EDNRA;EDNRB;FOXC1;GDNF;HIF1A;ISL1;LAMA5;RET;SMO;SOX9;ALDH1A2;ACVR1;ZEB2
regulation of endocytosis(GO Biological Process)	65	GO Biological Process	1012;115677;1175;124912;152189;197;2149;2207;2213;2255;22848;23301;23327;23513;23677;2580;25999;26119;3082;3598;3636;382;4599;4646;53353;5338;54550;5538;55576;55784;57381;57534;57574;5806;5867;5868;5869;5878;5900;6441;6455;660;6642;6850;718;719;7249;7428;81;81609;8263;8301;83737;83999;84062;84275;867;8673;90678;9087;9332;960;9765;9885;9936	CDH13;NOSTRIN;AP2S1;SPACA3;CMTM8;AHSG;F2R;FCER1G;FCGR2B;FGF10;AAK1;EHBP1;NEDD4L;SCRIB;SH3BP4;GAK;CLIP3;LDLRAP1;HGF;IL13RA2;INPPL1;ARF6;MX1;MYO6;LRP1B;PLD2;NECAB2;PPT1;STAB2;MCTP2;RHOJ;MIB1;4-Mar;PTX3;RAB4A;RAB5A;RAB5B;RAB5C;RALGDS;SFTPD;SH3GL1;BMX;SNX1;SYK;C3;C3AR1;TSC2;VHL;ACTN4;SNX27;F8A1;PICALM;ITCH;KREMEN1;DTNBP1;SLC25A33;CBL;VAMP8;LRSAM1;TMSB4Y;CD163;CD44;ZFYVE16;OSBPL2;CD302
sensory perception(GO Biological Process)	384	GO Biological Process	10002;10083;10133;10316;10560;10594;10692;10798;10804;10886;10887;10896;11081;11105;1121;1122;11280;11281;114548;115019;1161;116511;117153;117194;117195;117196;117531;117532;1200;120065;120066;1207;123016;1258;1259;1261;1269;127534;1277;1278;1285;1286;128674;1287;129880;1299;1301;130507;131890;134430;135;1407;1408;1410;1411;1413;1418;1420;1421;1427;1428;1429;143425;143503;144124;144348;145226;146…	NR2E3;USH1C;OPTN;NMUR1;SLC19A2;PRPF8;RRH;OR5I1;GJB6;NPFFR2;PROKR1;OCLM;KERA;PRDM7;CHM;CHML;SCN11A;POU6F2;NLRP3;SLC26A9;ERCC8;MAS1L;MIA2;MRGPRX2;MRGPRX3;MRGPRX4;TMC1;TMC2;TPP1;OR5P2;OR5P3;CLNS1A;TTC8;CNGB1;CNGA1;CNGA3;CNR2;GJB4;COL1A1;COL1A2;COL4A3;COL4A4;PROKR2;COL4A5;BBS5;COL9A3;COL11A1;UBR3;GRK7;WDR36;ADORA2A;CRY1;CRY2;CRYAB;CRYBA1;CRYBA4;CRYGA;CRYGC;CRYGD;CRYGS;CRYM;CRYZ;SYT9;OR51E1;OR10A5;ZNF…
regulation of leukocyte mediated immunity(GO Biological Process)	71	GO Biological Process	10225;10232;10666;10892;1241;125972;1401;151888;1521;1669;197;2205;2207;23705;27036;2857;29121;3106;3107;3133;3135;3458;3558;3559;3586;3592;3593;3600;382;3820;3821;3824;3903;4068;51270;51279;51744;5272;5729;57292;57823;5788;5817;5858;59067;604;627;6360;6693;6778;6850;6885;716;718;7186;7187;7189;719;79180;80381;8284;84519;8744;89845;8995;941;942;9437;965;966;970	CD96;MSLN;CD226;MALT1;LTB4R;CALR3;CRP;BTLA;CTSW;DEFA4;AHSG;FCER1A;FCER1G;CADM1;SIGLEC7;GPR34;CLEC2D;HLA-B;HLA-C;HLA-E;HLA-G;IFNG;IL2;IL2RA;IL10;IL12A;IL12B;IL15;ARF6;KLRB1;KLRC1;KLRD1;LAIR1;SH2D1A;TFDP3;C1RL;CD244;SERPINB9;PTGDR;KIR2DL5A;SLAMF7;PTPRC;PVR;PZP;IL21;BCL6;BDNF;CCL16;SPN;STAT6;SYK;MAP3K7;C1S;C3;TRAF2;TRAF3;TRAF6;C3AR1;EFHD2;CD276;JARID1D;ACRBP;TNFSF9;ABCC10;TNFSF18;CD80;CD86;NCR1;CD58…
Signaling by GPCR(REACTOME Pathways)	36	REACTOME Pathways	728;2532;3576;1230;6387;10803;7852;3827;2829;10663;1236;1233;6352;6376;2774;56477;2919;3577;58191;59345;183;6364;6750;3579;623;5368;6360;1524;185;4283;8862;6366;1235;727;2773;6370	C5AR1;DARC;IL8;CCR1;CXCL12;CCR9;CXCR4;KNG1;XCR1;CXCR6;CCR7;CCR4;CCL5;CX3CL1;GNAL;CCL28;CXCL1;IL8RA;CXCL16;GNB4;AGT;CCL20;SST;IL8RB;BDKRB1;PNOC;CCL16;CX3CR1;AGTR1;CXCL9;APLN;CCL21;CCR6;C5;GNAI3;CCL25
cytolysis(GO Biological Process)	28	GO Biological Process	10670;114836;114908;1513;1601;23314;2999;3001;3002;3313;3600;3620;3627;4069;4276;4277;5027;51744;5272;55894;6304;727;7273;729;735;8542;966;970	RRAGA;SLAMF6;TMEM123;CTSK;DAB2;SATB2;GZMH;GZMA;GZMB;HSPA9;IL15;INDO;CXCL10;LYZ;MICA;MICB;P2RX7;CD244;SERPINB9;DEFB103A;SATB1;C5;TTN;C6;C9;APOL1;CD59;CD70
oxidative phosphorylation(GO Biological Process)	63	GO Biological Process	10476;10632;10975;1352;1355;1537;23041;2395;27109;4436;4694;4695;4696;4697;4698;4700;4701;4702;4704;4705;4706;4707;4708;4709;4710;4711;4712;4713;4714;4715;4716;4717;4718;4719;4720;4722;4725;4726;4728;4729;4731;498;506;509;51103;513;514;515;517;518;521;522;537;539;6901;7381;7384;7385;7388;84545;85476;91647;91942	ATP5H;ATP5L;UQCR;COX10;COX15;CYC1;MON2;FXN;ATP5S;MSH2;NDUFA1;NDUFA2;NDUFA3;NDUFA4;NDUFA5;NDUFA6;NDUFA7;NDUFA8;NDUFA9;NDUFA10;NDUFAB1;NDUFB1;NDUFB2;NDUFB3;NDUFB4;NDUFB5;NDUFB6;NDUFB7;NDUFB8;NDUFB9;NDUFB10;NDUFC1;NDUFC2;NDUFS1;NDUFS2;NDUFS3;NDUFS5;NDUFS6;NDUFS8;NDUFV2;NDUFV3;ATP5A1;ATP5B;ATP5C1;NDUFAF1;ATP5D;ATP5E;ATP5F1;ATP5G2;ATP5G3;ATP5I;ATP5J;ATP6AP1;ATP5O;TAZ;UQCRB;UQCRC1;UQCRC2;UQCRH;MRPL43;G…
Hormone biosynthesis(REACTOME Pathways)	33	REACTOME Pathways	8029;1584;1644;80765;1591;6571;1586;6812;5641;6770;5743;6582;6804;4048;1585;5864;64174;7173;1583;5740;438;22999;3290;5122;6616;4036;7166;1588;2638;1081;1594;3293;6916	CUBN;CYP11B1;DDC;STARD5;CYP24A1;SLC18A2;CYP17A1;STXBP1;LGMN;STAR;PTGS2;SLC22A2;STX1A;LTA4H;CYP11B2;RAB3A;DPEP2;TPO;CYP11A1;PTGIS;ASMT;RIMS1;HSD11B1;PCSK1;SNAP25;LRP2;TPH1;CYP19A1;GC;CGA;CYP27B1;HSD17B3;TBXAS1
glucose transport(GO Biological Process)	40	GO Biological Process	10580;114898;115584;144195;154091;1906;1909;207;2538;2688;382;4625;5167;5319;5337;5467;5473;55600;5578;56606;6236;6248;6272;6513;6514;6515;6517;6518;6523;6527;66035;6844;7124;7352;7525;81031;8675;8682;9370;9882	SORBS1;C1QTNF2;SLC5A11;SLC2A14;SLC2A12;EDN1;EDNRA;AKT1;G6PC;GH1;ARF6;MYH7;ENPP1;PLA2G1B;PLD1;PPARD;PPBP;ITLN1;PRKCA;SLC2A9;RRAD;RSC1A1;SORT1;SLC2A1;SLC2A2;SLC2A3;SLC2A4;SLC2A5;SLC5A1;SLC5A4;SLC2A11;VAMP2;TNF;UCP3;YES1;SLC2A10;STX16;PEA15;ADIPOQ;TBC1D4
positive regulation of response to stimulus(GO Biological Process)	208	GO Biological Process	1012;10225;10232;10392;10488;1054;10673;10747;10859;10892;11326;114784;114788;1191;1230;1231;1232;124925;125972;133;136;1378;1380;1401;1524;1540;1604;185;1907;1942;1997;2051;2069;2149;2167;2205;2207;2208;2213;2219;2220;2255;23098;2314;2331;23544;23583;23705;2534;25780;25998;2638;27036;27180;282618;3035;30849;3108;3273;3313;3426;3456;3576;3592;3593;3603;3627;3663;3702;3730;3791;382;3820;3821;3848;…	CDH13;CD96;MSLN;NOD1;CREB3;CEBPG;TNFSF13B;MASP2;LILRB1;MALT1;VSIG4;CSMD2;CSMD3;CLU;CCR1;CCR2;CCR3;SEZ6;CALR3;ADM;ADORA2B;CR1;CR2;CRP;CX3CR1;CYLD;CD55;AGTR1;EDN2;EFNA1;ELF1;EPHB6;EREG;F2R;FABP4;FCER1A;FCER1G;FCER2;FCGR2B;FCN1;FCN2;FGF10;SARM1;FLII;FMOD;SEZ6L;SMUG1;CADM1;FYN;RASGRP3;IBTK;GC;SIGLEC7;SIGLEC9;IL29;HARS;PIK3R4;HLA-DMA;HRG;HSPA9;CFI;IFNB1;IL8;IL12A;IL12B;IL16;CXCL10;IRF5;ITK;KAL1;KDR;AR…
DNA modification(GO Biological Process)	29	GO Biological Process	10664;1786;1787;1788;1789;1791;200315;221120;23523;2353;23583;25912;3070;30827;4860;4968;51409;546;54815;55728;55729;55929;57609;60487;60489;6996;8839;8930;8932	CTCF;DNMT1;TRDMT1;DNMT3A;DNMT3B;DNTT;APOBEC3A;ALKBH3;CAIN;FOS;SMUG1;C1orf43;HELLS;CXXC1;NP;OGG1;HEMK1;ATRX;GATAD2A;N4BP2;ATF7IP;DMAP1;DIP2B;TRMT11;APOBEC3G;TDG;WISP2;MBD4;MBD2
monoamine transport(GO Biological Process)	16	GO Biological Process	1133;117194;156;1812;1814;2668;5733;6530;6531;6532;6570;6571;6581;6860;84062;9607	CHRM5;MRGPRX2;ADRBK1;DRD1;DRD3;GDNF;PTGER3;SLC6A2;SLC6A3;SLC6A4;SLC18A1;SLC18A2;SLC22A3;SYT4;DTNBP1;CARTPT
reproductive structure development(GO Biological Process)	98	GO Biological Process	10046;10272;10468;11144;11172;113540;127247;128821;132625;1368;1618;1730;174;1761;183;190;2069;2175;2254;2296;2332;23411;23414;2492;2516;2661;269;2745;2796;2798;283;3156;3295;367;3778;3791;3953;3973;4162;4201;4436;4438;4543;467;50846;51533;5241;5270;54361;5553;55632;5568;55764;5617;56311;56956;5737;5806;583;58524;5950;63946;652;655;658;6647;6662;6716;6736;675;6770;6776;6777;6874;6926;7227;7258;74…	MAMLD1;FSTL3;FST;DMC1;INSL6;CMTM1;ASB17;CST9L;ZFP42;CPM;DAZL;DIAPH2;AFP;DMRT1;AGT;NR0B1;EREG;FANCA;FGF9;FOXC1;FMR1;SIRT1;ZFPM2;FSHR;NR5A1;GDF9;AMHR2;GLRX;GNRH1;GNRHR;ANG;HMGCR;HSD17B4;AR;KCNMA1;KDR;LEPR;LHCGR;MCAM;MEA1;MSH2;MSH4;MTNR1A;ATF3;DHH;PHF7;PGR;SERPINE2;WNT4;PRG2;KIAA1333;PRKACG;IFT122;PRL;ANKRD7;LHX9;PTGFR;PTX3;BBS2;DMRT3;RBP4;DMRTC2;BMP4;BMP7;BMPR1B;SOD1;SOX9;SRD5A2;SRY;BRCA2;STAR;STAT…
Arginine and Proline Metabolism (dsa)(Ingenuity Pathways)	60	Ingenuity Pathways	112483;113451;1152;1158;1160;122945;1373;1428;1610;2058;216;217;218;219;220;223;224;2593;25973;262;2628;2746;2805;2806;283208;29920;314;383;384;4129;435;445;4842;4843;49;4942;4953;5009;501;5033;5034;51056;54498;55350;57038;5831;5917;593;594;6303;6611;6697;6723;7915;79814;8639;8854;8875;8876;8974	SAT2;ADC;CKB;CKM;CKMT2;C14orf148;CPS1;CRYM;DAO;EPRS;ALDH1A1;ALDH2;ALDH3A1;ALDH1B1;ALDH1A3;ALDH9A1;ALDH3A2;GAMT;PARS2;AMD1;GATM;GLUD1;GOT1;GOT2;P4HA3;PYCR2;AOC2;ARG1;ARG2;MAOB;ASL;ASS1;NOS1;NOS2A;ACR;OAT;ODC1;OTC;ALDH7A1;P4HA1;P4HB;LAP3;SMOX;VNN3;RARS2;PYCR1;RARS;BCKDHA;BCKDHB;SAT1;SMS;SPR;SRM;ALDH5A1;AGMAT;AOC3;ALDH1A2;VNN2;VNN1;P4HA2
IGF-1 Signaling (ciw)(Ingenuity Pathways)	78	Ingenuity Pathways	10000;10971;1457;1460;1490;2002;207;208;22800;22808;2308;2309;2353;2810;2885;2887;3265;3479;3480;3484;3486;3488;3489;3490;3491;3667;3725;3845;4734;4856;4893;51422;5170;5286;5287;5288;5289;5290;5291;5293;5294;5295;5296;5566;5567;5568;5571;5573;5576;5577;5583;5584;5590;5594;5595;5599;5604;5605;572;5747;5781;5829;5894;5921;6198;6199;6237;6464;6654;6655;6722;7529;7531;7532;7533;842;8503;8660	AKT3;YWHAQ;CSNK2A1;CSNK2B;CTGF;ELK1;AKT1;AKT2;RRAS2;MRAS;FOXO1;FOXO3;FOS;SFN;GRB2;GRB10;HRAS;IGF1;IGF1R;IGFBP1;IGFBP3;IGFBP5;IGFBP6;IGFBP7;CYR61;IRS1;JUN;KRAS;NEDD4;NOV;NRAS;PRKAG2;PDPK1;PIK3C2A;PIK3C2B;PIK3C2G;PIK3C3;PIK3CA;PIK3CB;PIK3CD;PIK3CG;PIK3R1;PIK3R2;PRKACA;PRKACB;PRKACG;PRKAG1;PRKAR1A;PRKAR2A;PRKAR2B;PRKCH;PRKCI;PRKCZ;MAPK1;MAPK3;MAPK8;MAP2K1;MAP2K2;BAD;PTK2;PTPN11;PXN;RAF1;RASA1;RPS6KB…
Sulfur metabolism(GeneGo Pathways)	19	GeneGo Pathways	1036;10768;1491;1786;1788;1789;23382;23743;2729;2805;2806;2937;4143;4144;4548;6821;875;9060;9061	CDO1;AHCYL1;CTH;DNMT1;DNMT3A;DNMT3B;AHCYL2;BHMT2;GCLC;GOT1;GOT2;GSS;MAT1A;MAT2A;MTR;SUOX;CBS;PAPSS2;PAPSS1
alpha-beta T cell activation(GO Biological Process)	30	GO Biological Process	10148;11040;1794;2000;331;3561;3569;3593;3662;4068;4860;51284;51561;538;5914;602;604;641;6775;6778;6850;7048;7535;84868;8546;8807;941;942;9466;9655	EBI3;PIM2;DOCK2;ELF4;BIRC4;IL2RG;IL6;IL12B;IRF4;SH2D1A;NP;TLR7;IL23A;ATP7A;RARA;BCL3;BCL6;BLM;STAT4;STAT6;SYK;TGFBR2;ZAP70;HAVCR2;AP3B1;IL18RAP;CD80;CD86;IL27RA;SOCS5
positive regulation of response to external stimulus(GO Biological Process)	58	GO Biological Process	1012;10488;1230;1232;136;1524;185;1907;1942;2149;2167;2205;2207;2255;2638;3035;30849;3576;3603;3627;3702;3730;3791;382;3929;4283;4852;4991;50865;5155;51738;5289;5355;5578;5624;5753;5919;5979;623;627;6368;6373;660;6776;6777;7032;7097;7099;7132;718;7422;7852;7857;79902;8678;9353;976;9966	CDH13;CREB3;CCR1;CCR3;ADORA2B;CX3CR1;AGTR1;EDN2;EFNA1;F2R;FABP4;FCER1A;FCER1G;FGF10;GC;HARS;PIK3R4;IL8;IL16;CXCL10;ITK;KAL1;KDR;ARF6;LBP;CXCL9;NPY;OR1D2;HEBP1;PDGFB;GHRL;PIK3C3;PLP2;PRKCA;PROC;PTK6;RARRES2;RET;BDKRB1;BDNF;CCL23;CXCL11;BMX;STAT5A;STAT5B;TFF2;TLR2;TLR4;TNFRSF1A;C3;VEGFA;CXCR4;SCG2;NUP85;BECN1;SLIT2;CD97;TNFSF15
Plasmalogen biosynthesis(GeneGo Pathways)	32	GeneGo Pathways	10390;10400;10554;10555;137964;26279;30814;50487;5168;5319;5320;5321;5322;5337;5338;55326;56894;56895;56994;64600;79154;7941;81579;8398;8443;84647;8540;8605;8611;8612;8613;9588	CEPT1;PEMT;AGPAT1;AGPAT2;AGPAT6;PLA2G2D;PLA2G2E;PLA2G3;ENPP2;PLA2G1B;PLA2G2A;PLA2G4A;PLA2G5;PLD1;PLD2;AGPAT5;AGPAT3;AGPAT4;CHPT1;PLA2G2F;FLJ39232;PLA2G7;PLA2G12A;PLA2G6;GNPAT;PLA2G12B;AGPS;PLA2G4C;PPAP2A;PPAP2C;PPAP2B;PRDX6
negative regulation of protein transport(GO Biological Process)	55	GO Biological Process	10460;10553;10567;10859;11124;114548;114899;1149;1269;134;136;140;1401;154;1813;1814;1848;199713;2149;2314;2331;23545;26297;285381;2879;3275;336;344;3586;3903;4210;4601;4792;50616;5176;54472;55075;5552;56924;57120;5732;580;58985;6376;64746;7099;7124;7292;7917;9077;9113;9569;9817;9908;998	TACC3;HTATIP2;RABAC1;LILRB1;FAF1;NLRP3;C1QTNF3;CIDEA;CNR2;ADORA1;ADORA2B;ADORA3;CRP;ADRB2;DRD2;DRD3;DUSP6;NLRP7;F2R;FLII;FMOD;ATP6V0A2;SERGEF;DPH3;GPX4;PRMT2;APOA2;APOC2;IL10;LAIR1;MEFV;MXI1;NFKBIA;IL22;SERPINF1;TOLLIP;UACA;SRGN;PAK6;GOPC;PTGER2;BARD1;IL22RA1;CX3CL1;ACBD3;TLR4;TNF;TNFSF4;BAT3;DIRAS3;LATS1;GTF2IRD1;KEAP1;G3BP2;CDC42
sphingolipid catabolic process(GO Biological Process)	14	GO Biological Process	10825;125981;2581;2717;2720;2760;3073;3074;55627;5660;8439;8877;89944;958	NEU3;ASAH3;GALC;GLA;GLB1;GM2A;HEXA;HEXB;SMPD4;PSAP;NSMAF;SPHK1;GLB1L2;CD40
monosaccharide metabolic process(GO Biological Process)	142	GO Biological Process	10229;10327;10690;10891;10993;11112;11164;11319;145264;1468;154;160287;170384;1737;2023;207;2203;226;22877;229;22934;230;23171;23175;23216;23275;23324;23509;2523;2524;2528;2530;2538;2539;2548;2584;2585;2592;26330;2641;2645;2673;2683;2695;2740;2762;2819;2820;2821;29909;2997;3099;338872;3643;3939;3945;3948;3952;3953;3990;4023;405;4122;4123;4124;4125;4190;4191;467;4886;4967;5068;5091;5105;51094;5118…	COQ7;AKR1A1;FUT9;PPARGC1A;SDS;HIBADH;NUDT5;ECD;SERPINA12;SLC25A10;ADRB2;LDHAL6A;FUT11;DLAT;ENO1;AKT1;FBP1;ALDOA;MLXIP;ALDOB;RPIA;ALDOC;GPD1L;LPIN1;TBC1D1;POFUT2;MAN2B2;POFUT1;FUT1;FUT2;FUT6;FUT8;G6PC;G6PD;GAA;GALK1;GALK2;GALT;GAPDHS;GCG;GCK;GFPT1;B4GALT1;GIP;GLP1R;GMDS;GPD1;GPD2;GPI;GPR171;GYS1;HK2;C1QTNF9;INSR;LDHA;LDHB;LDHC;LEP;LEPR;LIPC;LPL;ARNT;MAN2A2;MAN2C1;MAN2A1;MAN2B1;MDH1;MDH2;ATF3;NPY1R…
Cell Cycle G2 M DNA Damage Checkpoint Regulation (cig)(Ingenuity Pathways)	37	Ingenuity Pathways	1022;1026;1029;10537;1111;11200;114971;1647;2033;2810;4193;4661;472;5347;545;5591;56475;6195;6500;6502;672;7153;7155;7157;7316;7465;7529;7531;8454;85417;8850;891;8945;9133;983;994;995	CDK7;CDKN1A;CDKN2A;UBD;CHEK1;CHEK2;PTPMT1;GADD45A;EP300;SFN;MDM2;MYT1;ATM;PLK1;ATR;PRKDC;RPRM;RPS6KA1;SKP1;SKP2;BRCA1;TOP2A;TOP2B;TP53;UBC;WEE1;YWHAB;YWHAE;CUL1;CCNB3;PCAF;CCNB1;BTRC;CCNB2;CDC2;CDC25B;CDC25C
CTP/UTP metabolism(GeneGo Pathways)	58	GeneGo Pathways	10201;10621;10622;10623;11128;11340;118460;1503;171568;1806;1807;203;204;22894;23016;23404;246721;25885;26289;29922;3704;4830;4831;51013;51082;5130;51727;51728;51733;5393;5394;5430;5431;5433;5434;5435;5436;5437;5438;5439;5441;5442;54512;55703;55718;56474;56915;57379;661;7371;7378;83549;84172;9468;953;9533;956;978	NME6;POLR3F;POLR3G;POLR3C;POLR3A;EXOSC8;EXOSC6;CTPS;POLR3H;DPYD;DPYS;AK1;AK2;DIS3;EXOSC7;EXOSC2;MGC105050;POLR1A;AK5;NME7;ITPA;NME1;NME2;EXOSC1;POLR1D;PCYT1A;CMPK1;POLR3K;UPB1;EXOSC9;EXOSC10;POLR2A;POLR2B;POLR2D;POLR2E;POLR2F;POLR2G;POLR2H;POLR2I;POLR2J;POLR2L;POLRMT;EXOSC4;POLR3B;POLR3E;CTPS2;EXOSC5;AICDA;POLR3D;UCK2;UPP1;UCK1;POLR1B;PCYT1B;ENTPD1;POLR1C;ENTPD3;CDA
Sulfur metabolism(Panther Biological Process)	62	Panther Biological Process	10539;113189;115019;115111;116369;158046;1811;22901;25828;25830;2588;27233;27284;2729;2730;2745;2799;284129;2937;3340;3423;411;412;414;415;416;4258;4259;4338;50515;51022;51060;51218;51363;51540;5172;55959;58472;64579;65010;65012;6783;6799;6817;6818;6819;6821;6822;7263;7295;79642;83539;84203;8509;9054;9060;9061;9348;9486;9653;9951;9956	GLRX3;CHST14;SLC26A9;SLC26A7;SLC26A8;NXNL2;SLC26A3;ARSG;TXN2;SULT4A1;GALNS;SULT1C4;SULT1B1;GCLC;GCLM;GLRX;GNS;SLC26A11;GSS;NDST1;IDS;ARSB;STS;ARSD;ARSE;ARSF;MGST2;MGST3;MOCS2;CHST11;GLRX2;TXNDC12;GLRX5;DKFZp781H1369;SCLY;SLC26A4;SULF2;SQRDL;NDST4;SLC26A6;SLC26A10;SULT1E1;SULT1A2;SULT1A1;SULT1A3;SULT1C2;SUOX;SULT2A1;TST;TXN;ARSJ;CHST9;TXNDC2;NDST2;NFS1;PAPSS2;PAPSS1;NDST3;CHST10;HS2ST1;HS3ST4;HS3S…
regulation of epithelial cell differentiation(GO Biological Process)	10	GO Biological Process	1009;26277;3549;6608;672;6776;6777;846;857;8661	CDH11;TINF2;IHH;SMO;BRCA1;STAT5A;STAT5B;CASR;CAV1;EIF3A
immune response to tumor cell(GO Biological Process)	10	GO Biological Process	125972;3119;3592;3593;4250;4276;51270;941;942;972	CALR3;HLA-DQB1;IL12A;IL12B;SCGB2A2;MICA;TFDP3;CD80;CD86;CD74
type I interferon production(GO Biological Process)	10	GO Biological Process	29110;3586;3663;4615;51284;51290;51311;55835;64343;7098	TBK1;IL10;IRF5;MYD88;TLR7;ERGIC2;TLR8;CENPJ;AZI2;TLR3
inositol phosphate-mediated signaling(GO Biological Process)	21	GO Biological Process	10316;11123;128674;1401;1906;1907;1908;2065;2492;2865;2867;3973;4067;4534;51196;5337;5338;55359;56923;57580;846	NMUR1;RCAN3;PROKR2;CRP;EDN1;EDN2;EDN3;ERBB3;FSHR;FFAR3;FFAR2;LHCGR;LYN;MTM1;PLCE1;PLD1;PLD2;STYK1;NMUR2;PREX1;CASR
regulation of tumor necrosis factor biosynthetic process(GO Biological Process)	24	GO Biological Process	10578;10663;1139;1401;2051;2206;3561;3605;3929;5031;51738;5553;5732;5734;602;6693;695;7096;7097;7099;7292;7428;7919;958	GNLY;CXCR6;CHRNA7;CRP;EPHB6;MS4A2;IL2RG;IL17A;LBP;P2RY6;GHRL;PRG2;PTGER2;PTGER4;BCL3;SPN;BTK;TLR1;TLR2;TLR4;TNFSF4;VHL;BAT1;CD40
NAD metabolism(GeneGo Pathways)	41	GeneGo Pathways	10038;10039;10135;116969;142;143;1727;22933;22978;23057;23408;23409;23411;23475;23530;249;316;349565;3620;417;419;420;4837;4860;4907;51251;5167;5168;5169;54981;55191;64802;65220;683;6999;80351;83594;8564;8658;8942;952	PARP2;PARP3;PBEF1;ART5;PARP1;PARP4;CYB5R3;SIRT2;NT5C2;NMNAT2;SIRT5;SIRT4;SIRT1;QPRT;NNT;ALPL;AOX1;NMNAT3;INDO;ART1;ART3;ART4;NNMT;NP;NT5E;NT5C3;ENPP1;ENPP2;ENPP3;C9orf95;NADSYN1;NMNAT1;NADK;BST1;TDO2;TNKS2;NUDT12;KMO;TNKS;KYNU;CD38
nucleobase metabolic process(GO Biological Process)	23	GO Biological Process	10588;10606;139596;1723;1806;1807;2079;22978;25902;2618;3251;353;4329;4507;5471;55034;5594;5631;56952;7372;790;8833;978	MTHFS;PAICS;UPRT;DHODH;DPYD;DPYS;ERH;NT5C2;MTHFD1L;GART;HPRT1;APRT;ALDH6A1;MTAP;PPAT;MOCOS;MAPK1;PRPS1;PRTFDC1;UMPS;CAD;GMPS;CDA
flagellum organization(GO Biological Process)	8	GO Biological Process	129880;1767;27285;583;585;7320;8195;90410	BBS5;DNAH5;TEKT2;BBS2;BBS4;UBE2B;MKKS;IFT20
NAD/NADH phosphorylation and dephosphorylation(HUMANCYC Pathways)	8	HUMANCYC Pathways	4718;4698;4716;4708;4705;55967;65220;4731	NDUFC2;NDUFA5;NDUFB10;NDUFB2;NDUFA10;NDUFA12;NADK;NDUFV3
alpha-beta T cell differentiation(GO Biological Process)	25	GO Biological Process	11040;331;3561;3569;3593;3662;4068;4860;51561;538;5914;602;604;641;6775;6778;6850;7048;7535;84868;8546;941;942;9466;9655	PIM2;BIRC4;IL2RG;IL6;IL12B;IRF4;SH2D1A;NP;IL23A;ATP7A;RARA;BCL3;BCL6;BLM;STAT4;STAT6;SYK;TGFBR2;ZAP70;HAVCR2;AP3B1;CD80;CD86;IL27RA;SOCS5
Toll Receptor Cascades(REACTOME Pathways)	34	REACTOME Pathways	5970;7189;114609;7097;23118;8517;5594;3654;29110;353376;51135;10333;4214;10454;7100;7099;6885;4615;3661;81793;30849;7098;51284;4791;3551;1147;8737;7096;1386;5289;23643;5599;3929;3725	RELA;TRAF6;TIRAP;TLR2;MAP3K7IP2;IKBKG;MAPK1;IRAK1;TBK1;TICAM2;IRAK4;TLR6;MAP3K1;MAP3K7IP1;TLR5;TLR4;MAP3K7;MYD88;IRF3;TLR10;PIK3R4;TLR3;TLR7;NFKB2;IKBKB;CHUK;RIPK1;TLR1;ATF2;PIK3C3;LY96;MAPK8;LBP;JUN
forebrain development(GO Biological Process)	62	GO Biological Process	10395;10818;1812;1813;1869;190;2018;220;2261;23028;23291;259266;2691;2692;27086;27185;2735;2736;2737;27429;2776;283820;2909;3087;317;3280;3400;4036;4763;4854;5037;5048;51176;5194;55079;5592;5663;57045;583;5830;652;6531;6597;7025;7026;7080;7101;7155;7248;7504;79648;79840;84858;8543;8820;8854;886;9201;9253;9289;93986;9839	DLC1;FRS2;DRD1;DRD2;E2F1;NR0B1;EMX2;ALDH1A3;FGFR3;AOF2;FBXW11;ASPM;GHRH;GHRHR;FOXP1;DISC1;GLI1;GLI2;GLI3;HTRA2;GNAQ;NOMO2;GRLF1;HHEX;APAF1;HES1;ID4;LRP2;NF1;NOTCH3;PEBP1;PAFAH1B1;LEF1;PEX13;FEZF2;PRKG1;PSEN1;TWSG1;BBS2;PEX5;BMP4;SLC6A3;SMARCA4;NR2F1;NR2F2;NKX2-1;NR2E1;TOP2B;TSC1;XK;MCPH1;NHEJ1;ZNF503;LMO4;HESX1;ALDH1A2;CCKAR;DCLK1;NUMBL;GPR56;FOXP2;ZEB2
DNA ligation(GO Biological Process)	14	GO Biological Process	127540;2547;27434;3148;3980;3981;4255;5888;5981;6117;7153;7515;7518;79840	HMGB4;XRCC6;POLM;HMGB2;LIG3;LIG4;MGMT;RAD51;RFC1;RPA1;TOP2A;XRCC1;XRCC4;NHEJ1
hormone biosynthetic process(GO Biological Process)	43	GO Biological Process	10948;133;1392;154;1583;1584;1585;1586;1733;1734;23028;2492;2940;3283;3284;3973;405;438;476;5047;50506;50700;5087;53905;55809;5732;5734;57665;5997;652;654;6715;6716;6770;7038;7173;773;7923;83539;84295;84680;8473;8630	STARD3;ADM;CRH;ADRB2;CYP11A1;CYP11B1;CYP11B2;CYP17A1;DIO1;DIO2;AOF2;FSHR;GSTA3;HSD3B1;HSD3B2;LHCGR;ARNT;ASMT;ATP1A1;PAEP;DUOX2;RDH8;PBX1;DUOX1;TRERF1;PTGER2;PTGER4;RDH14;RGS2;BMP4;BMP6;SRD5A1;SRD5A2;STAR;TG;TPO;CACNA1A;HSD17B8;CHST9;PHF6;ACCS;OGT;HSD17B6
Development_MAG-dependent inhibition of neurite outgrowth (GeneGo Pathways)	42	GeneGo Pathways	103910;10398;10627;1072;1073;140465;29895;387;396;3984;4619;4620;4621;4622;4624;4625;4626;4627;4628;4629;4632;4633;4634;4635;4636;4637;4659;4803;4908;4914;4915;4916;5500;57142;5923;60;6093;627;71;8735;9475;9743	MRLC2;MYL9;MRCL3;CFL1;CFL2;MYL6B;MGC13450;RHOA;ARHGDIA;LIMK1;MYH1;MYH2;MYH3;MYH4;MYH6;MYH7;MYH8;MYH9;MYH10;MYH11;MYL1;MYL2;MYL3;MYL4;MYL5;MYL6;PPP1R12A;NGF;NTF3;NTRK1;NTRK2;NTRK3;PPP1CB;RTN4;RASGRF1;ACTB;ROCK1;BDNF;ACTG1;MYH13;ROCK2;GRIT
Development_Notch Signaling Pathway(GeneGo Pathways)	31	GeneGo Pathways	1387;182;22938;23385;23462;23493;2648;3066;3280;3516;4242;4654;4790;4791;4792;4851;5045;54567;55294;5663;5664;5966;5970;6868;7088;7089;7090;8454;8626;9541;9612	CREBBP;JAG1;SNW1;NCSTN;HEY1;HEY2;GCN5L2;HDAC2;HES1;RBPJ;MFNG;MYOD1;NFKB1;NFKB2;NFKBIA;NOTCH1;FURIN;DLL4;FBXW7;PSEN1;PSEN2;REL;RELA;ADAM17;TLE1;TLE2;TLE3;CUL1;TP63;CIR;NCOR2
positive regulation of actin filament polymerization(GO Biological Process)	13	GO Biological Process	1230;1236;1269;1272;1942;3059;382;4214;4690;59340;6275;7852;8826	CCR1;CCR7;CNR2;CNTN1;EFNA1;HCLS1;ARF6;MAP3K1;NCK1;HRH4;S100A4;CXCR4;IQGAP1
interleukin-2 biosynthetic process(GO Biological Process)	31	GO Biological Process	10233;11146;112744;2051;25865;2798;29126;3606;3608;3662;3702;382;4543;5141;5150;5588;5774;6304;6441;6461;6776;6777;6935;8744;8761;914;916;920;940;941;942	LRRC23;GLMN;IL17F;EPHB6;PRKD2;GNRHR;CD274;IL18;ILF2;IRF4;ITK;ARF6;MTNR1A;PDE4A;PDE7A;PRKCQ;PTPN3;SATB1;SFTPD;SHB;STAT5A;STAT5B;ZEB1;TNFSF9;PABPC4;CD2;CD3E;CD4;CD28;CD80;CD86
RNA catabolic process(GO Biological Process)	71	GO Biological Process	10535;10595;10605;10658;10921;167227;1993;1996;22803;22882;22916;23016;23019;23293;23381;246175;246243;255967;26019;26986;27257;283;28960;2935;29883;3184;3304;3658;3669;4116;4292;5073;51068;51154;51247;51320;51585;5393;5394;54464;549;5511;56478;57472;5976;6035;6036;6037;6038;6039;6041;6050;65109;65110;677;678;6780;7458;7538;7812;80153;83759;84153;84659;8570;8635;8761;9775;9887;9924;9939	RNASEH2A;ERN2;PAIP1;CUGBP1;RNPS1;DCP2;ELAVL2;ELAVL4;XRN2;ZHX2;NCBP2;EXOSC7;CNOT1;SMG6;SMG5;CNOT6L;RNASEH1;PAN3;UPF2;PABPC1;LSM1;ANG;DCPS;GSPT1;CNOT7;HNRPD;HSPA1B;IREB2;ISG20;MAGOH;MLH1;PARN;NMD3;MRTO4;PAIP2;MEX3C;PCF11;EXOSC9;EXOSC10;XRN1;AUH;PPP1R8;EIF4ENIF1;CNOT6;UPF1;RNASE1;RNASE2;RNASE3;RNASE4;RNASE6;RNASEL;RNH1;UPF3B;UPF3A;ZFP36L1;ZFP36L2;STAU1;EIF4H;ZFP36;CSDE1;EDC3;RBM4B;RNASEH2C;RNASE7;KH…
Glycolysis and gluconeogenesis (short map)(GeneGo Pathways)	29	GeneGo Pathways	2023;2026;2027;2203;226;229;230;2538;26330;2645;2821;3098;3099;4190;4191;5091;5105;5211;5213;5214;5224;5230;5232;5313;5315;6517;669;7167;8789	ENO1;ENO2;ENO3;FBP1;ALDOA;ALDOB;ALDOC;G6PC;GAPDHS;GCK;GPI;HK1;HK2;MDH1;MDH2;PC;PCK1;PFKL;PFKM;PFKP;PGAM2;PGK1;PGK2;PKLR;PKM2;SLC2A4;BPGM;TPI1;FBP2
Intracellular cholesterol transport in CF(GeneGo Pathways)	61	GeneGo Pathways	10087;10226;10577;1066;1071;10938;10948;10960;11316;1314;1315;134429;1601;1785;19;22818;22820;22841;2288;23780;259230;26119;26958;29881;30845;336;347;372;375;38;3949;3988;4864;51226;53916;5867;5868;6342;64145;64241;65977;706;7436;7804;7879;80765;80830;80831;80832;80833;83930;84725;8542;857;858;8766;9276;9367;949;950;9619	COL4A3BP;M6PRBP1;NPC2;CES1;CETP;EHD1;STARD3;LMAN2;COPE;COPA;COPB1;STARD4;DAB2;DNM2;ABCA1;COPZ1;COPG;RAB11FIP2;FKBP4;APOL2;SGMS1;LDLRAP1;COPG2;NPC1L1;EHD3;APOA2;APOD;ARCN1;ARF1;ACAT1;LDLR;LIPA;NPC1;COPZ2;RAB4B;RAB4A;RAB5A;SCP2;ZFYVE20;ABCG8;PLEKHA3;TSPO;VLDLR;LRP8;RAB7A;STARD5;APOL6;APOL5;APOL4;APOL3;STARD3NL;PLEKHA8;APOL1;CAV1;CAV2;RAB11A;COPB2;RAB9A;SCARB1;SCARB2;ABCG1
Transport_Intracellular cholesterol transport in norm(GeneGo Pathways)	61	GeneGo Pathways	10087;10226;10577;1066;1071;10938;10948;10960;11316;1314;1315;134429;1601;1785;19;22818;22820;22841;2288;23780;259230;26119;26958;29881;30845;336;347;372;375;38;3949;3988;4864;51226;53916;5867;5868;6342;64145;64241;65977;706;7436;7804;7879;80765;80830;80831;80832;80833;83930;84725;8542;857;858;8766;9276;9367;949;950;9619	COL4A3BP;M6PRBP1;NPC2;CES1;CETP;EHD1;STARD3;LMAN2;COPE;COPA;COPB1;STARD4;DAB2;DNM2;ABCA1;COPZ1;COPG;RAB11FIP2;FKBP4;APOL2;SGMS1;LDLRAP1;COPG2;NPC1L1;EHD3;APOA2;APOD;ARCN1;ARF1;ACAT1;LDLR;LIPA;NPC1;COPZ2;RAB4B;RAB4A;RAB5A;SCP2;ZFYVE20;ABCG8;PLEKHA3;TSPO;VLDLR;LRP8;RAB7A;STARD5;APOL6;APOL5;APOL4;APOL3;STARD3NL;PLEKHA8;APOL1;CAV1;CAV2;RAB11A;COPB2;RAB9A;SCARB1;SCARB2;ABCG1
Development_EPO-induced MAPK pathway(GeneGo Pathways)	48	GeneGo Pathways	10681;2002;2057;2353;2783;2786;2787;2791;2793;2885;2889;3265;3635;3708;3709;3710;3717;3725;3815;3845;4067;4254;4893;5058;5063;5294;5335;5336;5578;5581;5594;5595;55970;5599;5601;5602;5604;5605;5894;5906;59345;6464;6654;6655;6850;695;7409;867	GNB5;ELK1;EPOR;FOS;GNB2;GNG4;GNG5;GNG11;GNGT2;GRB2;RAPGEF1;HRAS;INPP5D;ITPR1;ITPR2;ITPR3;JAK2;JUN;KIT;KRAS;LYN;KITLG;NRAS;PAK1;PAK3;PIK3CG;PLCG1;PLCG2;PRKCA;PRKCE;MAPK1;MAPK3;GNG12;MAPK8;MAPK9;MAPK10;MAP2K1;MAP2K2;RAF1;RAP1A;GNB4;SHC1;SOS1;SOS2;SYK;BTK;VAV1;CBL
oligosaccharide biosynthetic process(GO Biological Process)	12	GO Biological Process	22796;2524;2530;2683;4247;8128;84620;8706;8707;8708;9334;9526	COG2;FUT2;FUT8;B4GALT1;MGAT2;ST8SIA2;ST6GAL2;B3GALNT1;B3GALT2;B3GALT1;B4GALT5;MPDU1
Development_Angiopoietin - Tie2 signaling(GeneGo Pathways)	41	GeneGo Pathways	10000;1026;1147;1398;1998;2034;207;208;2308;285;2885;2888;332;3551;405;4690;4790;4791;4792;5058;51378;5290;5291;5293;5295;5296;5781;5921;5966;5970;6772;6774;6776;6777;7010;7075;79155;8503;8517;8737;9068	AKT3;CDKN1A;CHUK;CRK;ELF2;EPAS1;AKT1;AKT2;FOXO1;ANGPT2;GRB2;GRB14;BIRC5;IKBKB;ARNT;NCK1;NFKB1;NFKB2;NFKBIA;PAK1;ANGPT4;PIK3CA;PIK3CB;PIK3CD;PIK3R1;PIK3R2;PTPN11;RASA1;REL;RELA;STAT1;STAT3;STAT5A;STAT5B;TEK;TIE1;TNIP2;PIK3R3;IKBKG;RIPK1;ANGPTL1
regulation of viral genome replication(GO Biological Process)	8	GO Biological Process	10318;200316;60489;6352;6895;7124;9217;940	TNIP1;APOBEC3F;APOBEC3G;CCL5;TARBP2;TNF;VAPB;CD28
regulation of NF-kappaB import into nucleus(GO Biological Process)	24	GO Biological Process	1080;10913;11124;114548;114899;2149;23586;2925;3275;355;3586;387;3903;4792;55075;6242;6714;7097;7098;7124;780;84674;8740;9908	CFTR;EDAR;FAF1;NLRP3;C1QTNF3;F2R;DDX58;GRPR;PRMT2;FAS;IL10;RHOA;LAIR1;NFKBIA;UACA;RTKN;SRC;TLR2;TLR3;TNF;DDR1;CARD6;TNFSF14;G3BP2
respiratory electron transport chain(GO Biological Process)	45	GO Biological Process	10165;10975;1352;1355;1537;2395;4694;4695;4696;4697;4698;4700;4701;4702;4704;4705;4706;4707;4708;4709;4710;4711;4712;4713;4714;4715;4716;4717;4718;4719;4720;4722;4725;4726;4728;4729;4731;51103;617;6901;7381;7388;7915;8604;91942	SLC25A13;UQCR;COX10;COX15;CYC1;FXN;NDUFA1;NDUFA2;NDUFA3;NDUFA4;NDUFA5;NDUFA6;NDUFA7;NDUFA8;NDUFA9;NDUFA10;NDUFAB1;NDUFB1;NDUFB2;NDUFB3;NDUFB4;NDUFB5;NDUFB6;NDUFB7;NDUFB8;NDUFB9;NDUFB10;NDUFC1;NDUFC2;NDUFS1;NDUFS2;NDUFS3;NDUFS5;NDUFS6;NDUFS8;NDUFV2;NDUFV3;NDUFAF1;BCS1L;TAZ;UQCRB;UQCRH;ALDH5A1;SLC25A12;NDUFA12L
blastocyst development(GO Biological Process)	11	GO Biological Process	27339;2896;4683;54892;56949;5704;6597;6598;675;8320;91603	PRPF19;GRN;NBN;NCAPG2;XAB2;PSMC4;SMARCA4;SMARCB1;BRCA2;EOMES;CCDC16
positive regulation of tumor necrosis factor biosynthetic process(GO Biological Process)	15	GO Biological Process	10578;10663;2051;2206;3605;3929;5031;5553;6693;695;7096;7097;7099;7292;958	GNLY;CXCR6;EPHB6;MS4A2;IL17A;LBP;P2RY6;PRG2;SPN;BTK;TLR1;TLR2;TLR4;TNFSF4;CD40
Lactation; mammary development(Panther Biological Process)	12	Panther Biological Process	10384;10385;11118;11119;11120;30811;54718;552;5618;5744;696;8862	BTN3A3;BTN2A2;BTN3A2;BTN3A1;BTN2A1;HUNK;BTN2A3;AVPR1A;PRLR;PTHLH;BTN1A1;APLN
B cell receptor signaling pathway(KEGG Pathways)	55	KEGG Pathways	10000;10451;10725;10892;11261;1147;1380;207;208;2213;2353;25780;2932;29760;3265;3551;3635;3725;3845;4067;4772;4775;4790;4791;4792;4893;5290;5291;5293;5294;5295;5296;5336;5530;5532;5533;5534;5535;5579;5777;5880;6850;695;7409;7410;8503;8517;8519;8915;930;933;971;973;974;975	AKT3;VAV3;NFAT5;MALT1;SLC9A1BP;CHUK;CR2;AKT1;AKT2;FCGR2B;FOS;RASGRP3;GSK3B;BLNK;HRAS;IKBKB;INPP5D;JUN;KRAS;LYN;NFATC1;NFATC3;NFKB1;NFKB2;NFKBIA;NRAS;PIK3CA;PIK3CB;PIK3CD;PIK3CG;PIK3R1;PIK3R2;PLCG2;PPP3CA;PPP3CB;PPP3CC;PPP3R1;PPP3R2;PRKCB1;PTPN6;RAC2;SYK;BTK;VAV1;VAV2;PIK3R3;IKBKG;IFITM1;BCL10;CD19;CD22;CD72;CD79A;CD79B;CD81
acetylcholine receptor signaling; muscarinic pathway(GO Biological Process)	8	GO Biological Process	10221;1129;1133;156;2771;2870;387;56479	TRIB1;CHRM2;CHRM5;ADRBK1;GNAI2;GRK6;RHOA;KCNQ5
cyclin catabolic process(GO Biological Process)	7	GO Biological Process	11065;11186;29882;51343;9149;991;996	UBE2C;RASSF1;ANAPC2;FZR1;DYRK1B;CDC20;CDC27
regulation of Ras protein signal transduction(GO Biological Process)	119	GO Biological Process	10276;10298;10395;10451;10567;10800;10928;11214;116984;116985;116987;116988;121512;128637;137735;1501;152273;154;154796;161742;1794;1859;1894;1906;200958;2051;221178;221472;2245;22821;23229;23365;2339;23636;23654;26286;28964;29;2925;29933;3265;3267;3636;366;3757;382;3845;3958;3964;4653;4763;4853;4893;4983;5027;5029;5048;51114;51196;51256;5176;55114;55200;55738;5618;5753;57580;5796;5900;5923;5924;…	NET1;PAK4;DLC1;VAV3;RABAC1;CYSLTR1;RALBP1;AKAP13;CENTD1;CENTD2;CENTG2;CENTG3;FGD4;TBC1D20;ABRA;CTNND2;FGD5;ADRB2;AMOT;SPRED1;DOCK2;DYRK1A;ECT2;EDN1;MUC20;EPHB6;SPATA13;FGD2;FGD1;RASA3;ARHGEF9;ARHGEF12;FNTA;NUP62;PLXNB2;ARFGAP3;GIT1;ABR;GRPR;GPR132;HRAS;HRB;INPPL1;AQP9;KCNH2;ARF6;KRAS;LGALS3;LGALS8;MYOC;NF1;NOTCH2;NRAS;OPHN1;P2RX7;P2RY2;PAFAH1B1;ZDHHC9;PLCE1;TBC1D7;SERPINF1;ARHGAP17;PLEKHG6;ARFGAP…
regulation of keratinocyte migration(GO Biological Process)	6	GO Biological Process	1839;2255;3232;55612;6774;9112	HBEGF;FGF10;HOXD3;FERMT1;STAT3;MTA1
T cell differentiation(GO Biological Process)	86	GO Biological Process	1029;10578;10666;11005;11040;1236;1794;182;1958;2051;2064;2146;23210;26959;3108;3206;3221;331;3399;355;3558;3561;3569;3574;3578;3586;3593;3600;3604;3620;3662;3702;3932;3981;399;4068;4118;4267;4860;50488;51561;51744;538;5532;55643;55759;5591;572;5788;5795;5896;5897;58986;59067;5914;602;604;6304;641;643;652;6693;6775;6778;6850;7048;7292;7535;79840;84524;84868;8546;8876;912;915;920;921;926;941;942;9…	CDKN2A;GNLY;CD226;SPINK5;PIM2;CCR7;DOCK2;JAG1;EGR1;EPHB6;ERBB2;EZH2;JMJD6;HBP1;HLA-DMA;HOXA10;HOXC4;BIRC4;ID3;FAS;IL2;IL2RG;IL6;IL7;IL9;IL10;IL12B;IL15;TNFRSF9;INDO;IRF4;ITK;LCK;LIG4;RHOH;SH2D1A;MAL;CD99;NP;MINK1;IL23A;CD244;ATP7A;PPP3CB;BTBD2;WDR12;PRKDC;BAD;PTPRC;PTPRJ;RAG1;RAG2;TMEM8;IL21;RARA;BCL3;BCL6;SATB1;BLM;CXCR5;BMP4;SPN;STAT4;STAT6;SYK;TGFBR2;TNFSF4;ZAP70;NHEJ1;ZC3H8;HAVCR2;AP3B1;VNN1;…
negative regulation of actin filament polymerization(GO Biological Process)	6	GO Biological Process	10344;11013;2146;29766;54434;9087	CCL26;TMSL8;EZH2;TMOD3;SSH1;TMSB4Y
negative regulation of transcription from RNA polymerase II promoter(GO Biological Process)	285	GO Biological Process	10002;10084;10174;10284;10468;10499;10522;10589;10590;10608;10614;10664;10765;10771;10919;11278;115196;121274;122953;126068;126069;126070;126382;1269;127396;1407;1408;146050;146540;146542;147694;147741;147837;147929;147948;147949;148156;148266;148268;1487;1523;155061;162972;163049;163059;163071;163087;163255;169270;169792;1786;1810;1822;1869;1876;190;1958;199692;199777;2023;2117;2186;221895;22847…	NR2E3;PQBP1;SORBS3;SAP18;FST;NCOA2;DEAF1;DRAP1;SCGN;MXD4;HEXIM1;CTCF;JARID1B;ZMYND11;EHMT2;KLF12;ZNF554;ZNF641;JUNDM2;ZNF441;ZNF491;ZNF440;NR2C2AP;CNR2;ZNF684;CRY1;CRY2;ZSCAN29;ZNF785;ZNF688;ZNF548;ZNF560;ZNF563;ZNF565;ZNF582;ZNF583;ZNF558;ZNF569;ZNF570;CTBP1;CUX1;ZNF746;ZNF550;ZNF791;ZNF433;ZNF114;ZNF383;ZNF540;ZNF596;GLIS3;DNMT1;DR1;ATN1;E2F1;E2F6;NR0B1;EGR1;ZNF627;ZNF626;ENO1;ETV3;BPTF;JAZF1;Z…
Ubiquinone metabolism(GeneGo Pathways)	37	GeneGo Pathways	27235;4694;4695;4696;4697;4698;4700;4701;4702;4704;4705;4706;4707;4708;4709;4710;4711;4712;4713;4714;4715;4716;4717;4718;4719;4720;4722;4725;4726;4728;4729;4731;51004;51079;54539;55967;6898	COQ2;NDUFA1;NDUFA2;NDUFA3;NDUFA4;NDUFA5;NDUFA6;NDUFA7;NDUFA8;NDUFA9;NDUFA10;NDUFAB1;NDUFB1;NDUFB2;NDUFB3;NDUFB4;NDUFB5;NDUFB6;NDUFB7;NDUFB8;NDUFB9;NDUFB10;NDUFC1;NDUFC2;NDUFS1;NDUFS2;NDUFS3;NDUFS5;NDUFS6;NDUFS8;NDUFV2;NDUFV3;COQ6;NDUFA13;NDUFB11;NDUFA12;TAT
response to other organism(GO Biological Process)	500	GO Biological Process	10005;10010;10060;10111;10148;102;10212;10219;10288;10298;103;10314;10333;10379;10392;10407;10410;10421;10422;10437;10542;10544;10561;10563;10578;10584;10618;10625;10663;10666;10673;10690;1071;10732;10747;10748;10755;10778;10859;10875;10964;11005;11027;11100;11120;1116;11213;11262;11274;1130;11314;11339;114609;114771;114904;115362;116842;117156;117285;1173;1175;117854;1192;121512;1230;1231;1232;1…	ACOT8;TANK;ABCC9;RAD50;EBI3;ADAM10;DDX39;KLRG1;LILRB2;PAK4;ADAR;LANCL1;TLR6;IRF9;NOD1;SPAG11B;IFITM3;CD2BP2;UBAC1;IFI30;HBXIP;PROCR;IFI44;CXCL13;GNLY;COLEC10;TGOLN2;IVNS1ABP;CXCR6;CD226;TNFSF13B;FUT9;CETP;TCFL5;MASP2;KLRA1;GIPC1;ZNF271;LILRB1;FGL2;IFI44L;SPINK5;LILRA2;HNRPUL1;BTN2A1;CHI3L1;IRAK3;SP140;USP18;LYST;CD300A;OIP5;TIRAP;PGLYRP3;C1QTNF6;GBP5;LEAP2;SCGB3A2;DEFB118;AP2M1;AP2S1;TRIM6;CLIC1;…
nucleotide biosynthetic process(GO Biological Process)	143	GO Biological Process	100;10135;10165;10201;10266;10476;10606;10632;107;108;1081;109;111;112;113;114;115;117;122622;133;134;134864;135;136;1395;140;1503;154;158;159;1635;170589;1719;1723;1812;1814;1841;19;1906;1909;196883;221823;23041;23057;23475;2395;2492;2539;2618;26289;2692;2695;27109;2828;2841;2847;2865;2974;2977;2978;2982;2983;2984;2986;29922;3000;3251;3269;347736;349565;3614;3615;3620;367;3973;4159;4160;4199;465…	ADA;PBEF1;SLC25A13;NME6;RAMP2;ATP5H;PAICS;ATP5L;ADCY1;ADCY2;CGA;ADCY3;ADCY5;ADCY6;ADCY7;ADCY8;ADCY9;ADCYAP1R1;ADSSL1;ADM;ADORA1;TAAR1;ADORA2A;ADORA2B;CRHR2;ADORA3;CTPS;ADRB2;ADSL;ADSS;DCTD;GPHA2;DHFR;DHODH;DRD1;DRD3;DTYMK;ABCA1;EDN1;EDNRA;ADCY4;PRPS1L1;MON2;NMNAT2;QPRT;FXN;FSHR;G6PD;GART;AK5;GHRHR;GIP;ATP5S;GPR4;GPR18;MCHR1;FFAR3;GUCY1B2;GUCY1A2;GUCA1A;GUCY1A3;GUCY1B3;GUCY2C;GUCY2F;NME7;GUCY2D;HP…
Mitosis(Panther Biological Process)	261	Panther Biological Process	10051;10096;10097;10112;10120;10121;1017;1018;1019;10190;1020;1021;1022;1024;1025;10270;10274;10300;10382;10383;10391;10459;10540;10592;1060;1062;10726;10734;10735;10744;10801;10881;10928;10983;1102;1104;11064;11113;11140;11190;113220;114799;115752;122011;126308;134492;136332;139741;1452;1453;1454;1455;1456;146057;148932;151011;1663;167153;168448;1736;1778;1819;203068;2099;2100;219988;221458;2289…	SMC4;ACTR3;ACTR2;KIF20A;ACTR1B;ACTR1A;CDK2;CDK3;CDK4;TXNDC9;CDK5;CDK6;CDK7;CDK8;CDK9;AKAP8;STAG1;KATNB1;TUBB4;TUBB2C;CORO2B;MAD2L2;DCTN2;SMC2;CENPC1;CENPE;NUDC;STAG3;STAG2;PTTG2;9-Sep;ACTL7A;RALBP1;CCNI;RCBTB2;RCC1;CEP110;CIT;CDC37;CEP250;KIF12;ESCO1;DIS3L;CSNK1A1L;MOBKL2A;NUDCD2;LRGUK;ACTRT1;CSNK1A1;CSNK1D;CSNK1E;CSNK1G2;CSNK1G3;TTBK2;MOBKL2C;10-Sep;DDX11;PAPD4;CDC14C;DKC1;DYNC1H1;DRG2;TUBB;ESR1…
Fatty acid beta-oxidation(Panther Biological Process)	23	Panther Biological Process	10455;124359;1632;1666;1891;1892;1962;203611;26063;26275;3030;3033;51;51084;549;55268;55289;55825;55862;79746;8309;8310;9370	PECI;CDYL2;DCI;DECR1;ECH1;ECHS1;EHHADH;CDY2B;DECR2;HIBCH;HADHA;HADH;ACOX1;CRYL1;AUH;ECHDC2;ACOXL;PECR;ECHDC1;ECHDC3;ACOX2;ACOX3;ADIPOQ
Cytoskeleton remodeling_ESR1 action on cytoskeleton remodeling and cell migration(GeneGo Pathways)	19	GeneGo Pathways	10000;10672;207;208;2099;3611;387;4478;5290;5291;5293;5295;5296;5747;60;6714;71;9368;9475	AKT3;GNA13;AKT1;AKT2;ESR1;ILK;RHOA;MSN;PIK3CA;PIK3CB;PIK3CD;PIK3R1;PIK3R2;PTK2;ACTB;SRC;ACTG1;SLC9A3R1;ROCK2
Cyanoamino acid metabolism(KEGG Pathways)	6	KEGG Pathways	124975;2629;57733;6470;6472;80150	GGT6;GBA;GBA3;SHMT1;SHMT2;ASRGL1
response to pain(GO Biological Process)	17	GO Biological Process	10316;1269;2587;2643;2904;3062;4282;4803;56923;5746;5999;623;6335;6530;6869;7442;773	NMUR1;CNR2;GALR1;GCH1;GRIN2B;HCRTR2;MIF;NGF;NMUR2;PTH2R;RGS4;BDKRB1;SCN9A;SLC6A2;TACR1;TRPV1;CACNA1A
Wnt receptor signaling pathway; calcium modulating pathway(GO Biological Process)	10	GO Biological Process	51384;54361;7471;7474;7475;7477;7478;7479;7482;81029	WNT16;WNT4;WNT1;WNT5A;WNT6;WNT7B;WNT8A;WNT8B;WNT2B;WNT5B
Transcription_Role of VDR in regulation of genes involved in osteoporosis(GeneGo Pathways)	51	GeneGo Pathways	1028;1081;1277;1576;1588;1594;2099;2100;2353;23683;25865;2908;3458;3479;3552;3553;356;3569;367;3725;4088;4982;5566;5567;5568;5578;5579;5580;5581;5582;5583;5584;5587;5590;5741;6256;6696;7046;7067;7068;7124;7222;7421;760;793;796;799;8061;811;8600;8792	CDKN1C;CGA;COL1A1;CYP3A4;CYP19A1;CYP27B1;ESR1;ESR2;FOS;PRKD3;PRKD2;NR3C1;IFNG;IGF1;IL1A;IL1B;FASLG;IL6;AR;JUN;SMAD3;TNFRSF11B;PRKACA;PRKACB;PRKACG;PRKCA;PRKCB1;PRKCD;PRKCE;PRKCG;PRKCH;PRKCI;PRKD1;PRKCZ;PTH;RXRA;SPP1;TGFBR1;THRA;THRB;TNF;TRPC3;VDR;CA2;CALB1;CALCA;CALCR;FOSL1;CALR;TNFSF11;TNFRSF11A
Branched-chain amino acid catabolism(REACTOME Pathways)	105	REACTOME Pathways	4704;3419;506;11112;8801;4718;4191;4722;4729;4329;4698;4712;3420;594;549;1329;4716;7389;6812;4701;1371;4594;7384;8802;539;4714;4719;3712;1340;4708;54539;509;26275;7390;4726;7386;4694;586;515;1537;4696;522;4728;6391;6804;7381;3028;5498;4705;27089;9551;3421;4709;7352;36;7385;5864;4717;55967;498;5096;57030;1349;38;4710;56922;51079;513;50;22999;7388;6389;4715;27034;10975;64087;6616;6390;1431;4967;210…	NDUFA9;IDH3A;ATP5B;HIBADH;SUCLG2;NDUFC2;MDH2;NDUFS3;NDUFV2;ALDH6A1;NDUFA5;NDUFB6;IDH3B;BCKDHB;AUH;COX5B;NDUFB10;UROD;STXBP1;NDUFA7;CPOX;MUT;UQCRC1;SUCLG1;ATP5O;NDUFB8;NDUFS1;IVD;COX6B1;NDUFB2;NDUFB11;ATP5C1;HIBCH;UROS;NDUFS6;UQCRFS1;NDUFA1;BCAT1;ATP5F1;CYC1;NDUFA3;ATP5J;NDUFS8;SDHC;STX1A;UQCRB;HSD17B10;PPOX;NDUFA10;UQCRQ;ATP5J2;IDH3G;NDUFB3;UCP3;ACADSB;UQCRC2;RAB3A;NDUFC1;NDUFA12;ATP5A1;PCCB;SLC1…
[truncated: 5,598 more rows]
