# Supplementary material for: Pathway-Based Analysis of Genome-Wide siRNA Screens Reveals the Regulatory Landscape of App Processing
Source: PLoS One. 2015 Feb 27;10(2):e0115369. doi: 10.1371/journal.pone.0115369 (PMC4344212; doi:10.1371/journal.pone.0115369)
Supplement: S3 Supplementary Information — (XLS) [file pone.0115369.s003.xls]

## Sheet: gene_values
GENEID	VIA	AB40	AB42	SAPPA	SAPPB
57573	-0.354159	0.256664	-0.307532	0.79413	1.27456
6712	0.457742	0.787406	0.878469	0.608867	0.775159
8563	0.100941	-0.725506	-0.366638	0.178765	0.151292
8434	0.751197	-0.207733	-0.461892	0.759751	-0.827366
4863	-0.617015	-0.174314	0.201728	-0.952283	0.366081
80176	0.239159	-0.87956	-1.3323	-3.13065	-1.89788
4628	1.13752	-0.602719	-2.05605	1.53282	-0.749233
1387	-2.55086	0.241765	-0.665657	0.796669	-0.103152
55854	-0.416894	-0.0771992	0.0114898	-0.839859	-1.36436
150275	0.4163	-0.262505	-1.33968	0.35188	-0.382661
79572	1.51955	-0.950274	-0.636342	-1.28317	-0.246699
2634	-1.23703	0.139882	0.192073	0.653943	0.596532
1785	0.0157748	1.01704	0.663014	-0.320305	0.258981
8419	0.610359	0.442035	0.516313	1.00432	0.992927
83548	-0.160103	1.42573	1.36206	0.00205839	1.54302
9363	0.86034	0.233748	0.68465	0.634399	0.732986
152926	1.54147	1.20761	1.28535	0.384379	-0.616061
9333	-2.17777	0.580022	0.133325	-2.18508	-1.30334
6642	-0.381151	-0.223983	-0.178319	0.45368	0.378562
79618	-0.151505	-0.343975	0.155612	0.694016	0.505686
283755	0.382206	-0.0746014	0.0165901	0.858802	0.553611
5810	-0.0695028	-0.0611192	-0.0234666	-0.0562445	0.48404
4893	0.760545	0.446053	0.621045	1.05065	0.863637
84071	-0.206843	-0.0908857	1.38883	-0.50267	-0.623771
8409	1.06968	-1.61066	-1.92874	-0.512656	-1.45154
6531	1.10782	-2.82184	-2.9275	-1.18592	-2.68294
9638	0.430965	-0.556811	-0.983242	-1.62353	-1.14593
728	-0.415054	1.54786	1.34653	-1.01443	0.952004
11169	-0.312516	-3.16966	-3.04304	-2.246	-2.19714
7022	-0.316152	0.132054	0.662264	0.139944	-0.0814687
1244	-0.723143	0.726789	0.00226624	0.598066	1.40833
11083	0.309796	0.203201	0.69458	-1.86475	0.280607
1638	3.06446	-2.24145	-2.22867	-1.17999	-1.91751
25953	-0.0505487	-1.23799	-1.41035	-0.278632	-0.119033
29	4.1805	-2.42767	-1.00658	-2.89537	-1.0572
5831	-1.06581	1.11053	0.985586	2.05752	1.38038
4087	-0.0709423	-0.706411	-0.488925	0.296637	0.254675
1969	-3.73247	1.55928	0.508673	0.821694	-0.507587
2203	-0.149083	0.0397971	0.0787175	0.269085	-0.437699
55846	-1.83324	1.04524	0.903241	1.7502	1.43079
4358	0.701427	-0.323121	-0.029508	0.315331	-0.0318363
114836	1.01007	-1.20674	-1.61013	-2.12789	-1.30195
22876	0.222008	0.538746	0.86313	-0.131351	0.00077223
337879	1.99689	-0.773037	-0.977233	-1.50752	-1.05912
56903	0.0772225	0.447945	-0.417627	-0.89057	-1.45183
79805	1.77619	-1.40078	-2.16997	-0.240221	-1.89282
90627	3.49311	-1.96822	-1.09834	-0.630931	-1.16603
115286	0.25081	-0.0693959	0.39085	-0.12282	-0.101777
55205	-0.679879	0.175166	0.36895	-0.997837	-0.515668
84275	0.75453	-0.163653	0.101743	-0.755965	-0.866526
10233	-0.126553	-0.252364	-0.114266	0.183287	-1.15792
23788	-0.327629	-1.62614	-1.89663	-0.231095	-1.03457
4836	0.626096	-0.149851	-0.502434	0.567891	0.517073
56971	0.290726	0.418587	0.857079	-0.292168	-0.509361
84939	4.99567	-2.47988	-1.05062	-2.17545	-2.17266
167465	0.828542	0.188019	-0.0790333	-0.557241	-0.668752
286749	-1.02277	0.677168	1.38991	-0.171622	-6.53581
158521	1.209	-2.2592	-2.75811	2.0523	-1.56892
9600	-0.576351	0.415639	0.00250869	0.0508862	0.613155
140465	-1.30095	0.649121	0.589062	-0.799048	0.757233
90806	-0.657874	-0.597483	-1.00025	-1.30043	-1.57715
57658	0.822333	-0.531774	-1.14995	-0.21226	-0.442253
7337	0.295302	0.477646	-0.18562	-1.02188	-0.759097
10129	0.216757	1.18845	1.24438	1.33303	0.851897
57647	-0.48236	-0.138372	-0.813849	1.12829	-0.0336854
200558	-1.07372	1.40287	0.446464	1.45628	1.45463
64173	0.596187	1.05372	1.17888	0.119546	0.675733
79679	0.521308	-0.0856263	-0.175034	-1.09958	0.0587007
23534	0.00803101	0.551509	0.565545	1.03005	0.190867
9968	-1.04891	-0.582336	-0.260504	-1.1112	-1.06699
7398	-1.49008	0.476426	0.126986	0.192149	0.564975
1259	1.01064	-1.11501	-0.923426	-1.09452	-0.949374
55137	-0.972563	-0.217455	0.0257741	0.616203	1.11022
9961	-0.0291685	-0.977427	-1.53267	0.673941	2.18711
26002	0.561761	-1.08905	-1.22888	-0.784778	-1.17416
57379	0.1933	-1.7911	-2.51716	-2.12591	-1.19177
5464	1.7072	-1.50961	-1.46597	-1.37259	-2.45298
11280	-0.439454	-0.208082	-0.00462279	-0.0223616	0.144936
171392	1.51792	-0.563842	0.43727	0.27314	0.141477
57459	-0.988994	1.42578	1.43365	0.65245	1.54709
83547	1.38146	-0.094953	-0.143683	-0.015226	-0.151733
3475	-0.207886	1.08723	1.20695	1.23709	0.923026
55109	-0.406544	0.590012	0.490814	0.308539	0.0384782
4319	-0.314593	0.162697	-0.0610766	0.0297427	-0.163245
143241	-0.865196	-1.36426	-0.827824	-0.249019	-1.26792
6327	0.752323	-1.97517	-2.26558	-1.34302	-1.49257
80060	0.766958	1.33578	1.12378	0.371249	1.09116
55814	0.405296	-0.071506	0.211413	0.27885	-0.090658
65059	0.544185	-1.71034	-2.16024	-1.09842	-1.51855
117854	-0.908723	1.67038	1.84954	-0.29768	1.4572
51742	-1.86393	1.17043	0.612667	-0.0619707	0.416723
6894	-0.112651	1.39783	1.551	0.450323	1.12124
1203	-0.543936	0.172629	-0.062986	1.72113	0.259665
51109	0.402989	-0.484893	-0.29528	-0.634968	0.10488
161142	2.527	-0.862292	-0.318018	-1.25428	-0.723211
55695	-1.70248	1.41929	0.183498	1.21204	1.24171
55720	0.355651	-0.124585	0.0791856	0.0462631	-0.360947
10919	-0.092008	0.635943	-0.415138	0.5527	1.18002
26279	-2.4222	1.35853	1.36907	1.84952	1.46563
10390	0.293679	0.799734	1.07217	0.811287	0.876368
200403	0.509014	0.971289	0.642668	-0.485435	0.698357
129450	1.50116	-1.24449	-0.779627	-1.06053	-1.53639
154064	1.7711	-0.211276	-0.905242	-0.666918	-1.61396
84649	-0.916515	1.52688	1.2805	-0.202477	0.550713
2359	-0.471043	0.966856	0.731428	-1.87704	-0.0511727
7479	2.07172	-1.06257	-0.231437	-0.118617	-0.0175454
29842	-0.43986	1.04628	1.86078	0.793217	1.87799
165679	-0.339009	0.185421	0.257497	-1.34993	-0.187649
56910	1.11861	0.846753	0.614408	0.319339	0.534633
139135	0.880652	-0.829099	-0.418744	-0.624018	-0.707699
9683	0.871497	-1.7011	-0.953394	-2.41337	-0.926941
27158	-0.351604	-0.569692	-0.85554	-1.83463	-1.33352
159090	-0.740517	-0.190059	-0.560578	1.36772	0.0662555
153527	-0.781144	0.864862	1.312	-0.419212	0.311695
4993	1.39866	-1.61736	-0.960098	-0.387407	-0.906338
8611	0.168681	-2.56746	-3.52539	-0.176426	-2.52123
6631	0.499281	-0.0851412	0.303633	1.75323	1.62686
8577	1.28694	-0.23393	-0.580878	-1.15964	-0.931464
51322	-0.879321	-0.135072	-0.321399	1.99643	0.524803
79154	-0.650453	0.311359	0.839912	-0.304918	-0.719608
23171	-0.1395	0.949999	0.689616	-0.0021798	1.29864
5970	-0.606643	0.167885	0.279908	0.966009	-0.00438903
730094	-1.08231	0.822822	0.878989	-1.23925	0.0913014
6421	-1.1937	0.452915	0.416513	1.36893	1.46941
4704	-0.276165	0.283651	0.493355	0.0841049	0.4884
1266	-0.679845	1.92711	1.60585	-0.187418	0.354219
6578	-0.883452	0.148339	0.130421	1.70966	1.20418
170591	0.865535	-0.138809	-0.0778012	-0.675763	-0.13634
8789	0.0933505	-0.252348	-0.446272	0.328232	1.07873
3326	-0.256055	1.09846	2.20791	1.45797	1.22398
3419	-0.0871999	0.515955	0.0492956	0.299973	-0.458017
5433	-0.964576	-0.953746	-1.48052	-2.80322	-1.92345
80032	-1.00849	0.70143	0.821403	2.5833	2.80453
10430	0.685819	0.190533	0.0960246	-1.05377	-0.858431
4209	0.044317	-0.481843	-0.559424	-0.282362	-0.197378
23416	0.0509778	1.04146	0.6023	1.35601	1.4028
79982	0.488696	0.355567	0.362011	0.0953051	0.0364176
260425	0.0918312	0.45017	0.947858	-0.586083	-0.315813
10052	0.795245	-0.288779	0.350713	0.0654876	-0.0904774
4784	-1.00953	-0.226453	-0.228376	-0.982186	-0.418226
642517	-0.570606	0.285185	0.352774	0.699206	-0.500758
7514	-0.677885	0.0724833	0.272961	-0.475775	-0.175863
39	1.02765	0.0792989	-0.270839	0.789264	0.0915062
51751	-0.126665	-1.55248	-1.23338	0.712067	-0.884908
151790	0.232688	-0.103212	0.200398	0.507708	0.17755
51025	-0.407406	-1.15902	-1.09997	0.907304	-1.16686
558	0.716314	1.17185	0.594564	-0.256295	-0.320919
10300	0.415166	-0.115611	0.45002	0.162995	0.981846
79823	-0.321679	-0.113928	-0.136382	-0.0356356	-1.07572
348980	0.14464	-0.941385	-0.902697	0.720612	0.353955
9859	-0.738908	0.413695	-0.363351	0.544873	-0.905558
10509	0.992008	-0.379858	-0.0869296	0.492799	0.00275261
7184	-1.44222	0.881553	0.712159	-1.07615	0.434504
353274	-0.617745	1.08594	1.07186	1.10749	1.10772
26013	1.99424	-0.257971	-0.0615874	-0.576781	0.862689
6101	1.07222	0.0373866	-0.0153713	-0.577393	-0.296022
54845	0.558184	0.021544	0.115958	0.10615	0.250642
10238	-0.412771	0.266136	0.504142	0.284396	0.243103
60436	-0.82606	-1.33519	-2.39996	-3.32309	-3.5575
80381	0.00758683	-2.0011	-1.6072	-0.480233	-0.937132
1	-0.293512	0.509799	0.0634212	1.62492	1.31281
55102	0.971424	-1.07336	-0.851951	-0.202338	-1.61186
506	1.16036	-0.695432	-0.565076	-0.935601	-1.26444
55055	-0.114389	0.763722	0.220958	0.769216	1.08201
5929	0.804095	-0.355715	-0.243598	-0.857497	-0.460288
4184	-1.33896	0.318513	-0.847194	-0.213645	-0.758806
23318	4.10645	-2.75547	-1.1348	-1.56782	-1.64606
8100	-0.33118	1.3282	1.11848	1.27404	1.3282
8600	3.84858	-1.42098	-0.875883	-1.45582	-1.41875
9873	-0.803302	0.135287	0.153296	0.0291757	-0.0949444
63935	1.38364	-1.40732	-1.23625	-0.49946	0.0616617
64777	-1.36682	-0.144794	-0.425509	0.861014	0.627818
10075	-0.0767697	-0.475287	-1.2267	0.200628	-1.21572
8537	-0.755292	0.226098	0.200307	0.0985527	0.276727
121273	-0.196147	1.07979	0.898642	1.03402	0.195364
122258	-1.7895	-0.155395	-0.232883	-1.65056	-1.09623
581	0.113116	-0.492564	-0.109707	-0.0847353	1.26882
55365	-1.15373	-1.83368	0.399107	-1.62275	-0.373434
140856	0.72991	0.0238278	0.388638	0.00820361	-0.458723
23379	1.2717	1.54857	0.556991	0.928749	0.50437
4676	0.37322	0.443447	1.01991	1.34754	1.83874
4200	0.153914	0.992148	0.658656	-0.255888	1.17865
678	4.80677	-0.593395	-1.15511	-0.0507045	-0.417615
116931	3.50151	-1.85054	-0.69032	-1.01582	-0.652462
8941	0.361208	-0.876815	-0.948586	0.00463721	-1.53541
57062	-0.418309	-0.288523	-0.319423	-0.141253	0.0264424
255758	-0.616995	0.900645	1.04859	1.09975	1.39583
51560	0.150018	0.245105	-0.110229	-0.714481	-0.191229
113802	0.567323	0.0353157	-0.805995	-1.33291	-1.86307
51667	0.219254	-0.277999	-0.0652711	-0.979788	-1.57012
57380	0.196273	0.335594	-0.102461	0.58829	-0.319205
51661	0.538449	-0.507254	-0.810485	0.313313	0.524031
1973	-1.11569	-0.314574	-0.876529	-2.38373	-1.54781
284992	1.22191	-0.982008	-1.30833	-1.48017	-1.43716
79005	-0.149816	0.502166	0.341135	-0.0976493	0.413557
57474	-0.816486	0.969699	0.914735	-0.883302	-0.836831
93082	-0.472053	-0.290912	-0.950382	0.524791	-0.916612
79611	-0.391981	1.00025	1.36083	0.371718	1.3579
152404	-2.18044	1.41574	0.988534	1.98647	0.973949
51000	0.431042	-0.471758	-0.308966	0.38802	-0.0377108
203197	0.451959	0.80111	0.621022	1.52555	1.3503
160728	0.344504	-1.07112	-1.49044	-0.546719	-1.08706
23659	0.00563728	-1.14256	-1.01594	0.267209	0.246164
3849	-0.696817	-1.15565	-2.3086	-2.50286	-2.62701
64782	0.0868518	0.308057	0.404705	0.147622	-0.194526
2745	0.4671	1.3665	1.22068	0.46992	0.173691
80168	-2.07575	1.42213	0.587167	-0.22424	0.981459
8776	-0.518461	-0.179456	0.161854	0.467295	0.46735
11332	-0.0316327	0.581504	0.143051	-0.246139	-0.219856
116154	0.595776	-0.524679	-1.92092	-2.38127	-2.27865
118932	-0.628212	-0.0942131	-0.00863256	-0.169124	-0.57322
8711	-0.110819	0.70759	1.14471	0.598524	-0.106969
2034	0.677987	-0.366486	-0.28935	-0.128791	-0.419245
131669	1.45559	-1.50896	-0.861927	-0.389875	0.55624
2029	0.0111956	0.390174	0.339726	1.00005	0.580486
57447	-0.64502	1.22892	1.31691	-0.917386	1.29142
27044	0.58264	1.0411	0.383779	1.64703	2.18912
3552	-1.44187	1.70079	1.44833	0.13118	1.49789
207063	-0.899595	1.05297	0.451869	0.929559	1.26156
23584	-1.08037	0.240276	0.102079	1.13877	1.21963
201292	-0.140802	1.62734	1.00795	1.05388	-0.0155525
83443	0.670646	-0.247274	-0.845247	1.48556	0.181794
118425	2.5415	-3.39312	-3.60597	-3.26299	-3.14224
8153	-1.09272	0.847488	1.00722	0.552482	0.726496
10344	0.553161	-0.761356	-0.420526	-0.529506	0.586698
4218	0.754239	-0.440778	-0.350295	0.811141	0.0750762
23225	0.0217542	-0.547355	-0.793042	-0.393103	-1.00433
51138	0.28297	0.951085	1.30051	-0.162269	-0.272606
122651	0.246443	0.433082	0.542834	-1.15992	0.0972587
54504	-0.925912	1.56231	1.87736	1.46531	0.962694
775	-0.159594	0.204051	0.237265	-0.827135	-0.208886
221294	0.492689	-0.78579	-0.766562	-1.14518	-0.719488
144110	-1.64261	2.11586	1.55532	0.512209	0.337248
20	0.598697	-1.80061	-2.0829	-0.704027	-1.6259
80760	-0.359415	0.769509	0.663509	0.666115	0.901523
349075	-0.168155	-0.510296	-0.632455	-1.07017	-0.382718
59277	0.0920063	-1.21889	-1.15245	-0.450082	-2.53094
283446	0.358714	-0.885785	-0.718074	2.50513	-0.72444
54414	0.589797	-0.205334	-0.254713	0.514233	-0.766439
1983	0.324626	-0.428723	-0.17454	0.156825	0.535176
79085	1.17258	0.453465	0.729723	0.501666	0.360344
64786	0.389124	-0.0500785	0.0778518	0.539367	-0.902146
11152	-0.154396	-0.42127	-0.396142	0.94094	0.175309
79605	0.779596	0.726663	0.697547	-0.917672	1.12031
26469	0.162934	-0.472094	-0.13871	1.13219	0.305131
4139	0.180873	-0.244322	-0.032074	0.881543	0.825237
51147	-0.57908	1.94509	2.05934	0.458374	1.69273
3030	-0.349163	0.157248	0.430059	0.173767	-0.956886
7247	0.945011	-0.200608	-0.00857029	-0.511898	-0.262695
84376	2.06975	-1.40665	-0.710496	1.10622	-0.264809
128637	1.35102	-1.18318	-0.889434	-1.19689	-2.0002
5571	0.211545	-0.941058	-1.77376	-1.81967	-1.95338
25996	-0.50655	0.293767	-0.301307	-0.974451	-0.625927
57050	0.792498	0.625401	-0.0745646	-0.889399	-0.348058
51032	4.19115	-3.15265	-3.22486	-1.72814	-2.11731
10327	0.562334	0.0974494	0.381132	1.3869	1.55695
9697	-0.793531	0.235741	-0.289849	0.0416297	-0.00142734
55300	0.0326177	0.365743	-0.455822	-0.417557	-0.464002
4582	-0.244066	-0.254679	-0.68589	0.972236	0.0547756
1981	0.517209	-2.09065	-1.44276	-1.93837	-0.744798
7634	-0.470191	0.812401	0.500712	0.655404	0.410037
26974	-0.397005	1.13721	1.44061	-1.35212	-0.173942
90313	-0.342909	0.0415994	0.0463135	1.80914	2.08182
8754	0.183392	-1.50941	-0.719251	-0.735732	-0.503646
3559	1.24704	-0.435873	-0.554539	-0.61313	-0.840158
84816	-0.843932	0.669994	0.717952	0.785057	0.829388
84287	1.66079	-1.89961	-1.59094	0.929964	-1.52692
64761	0.675701	-0.771697	-0.0921214	-1.99916	-0.618237
10083	0.232008	-0.559376	-0.535721	-0.0190161	-1.00207
84240	-0.0848973	0.358877	0.813277	0.161406	-0.405069
5922	0.158515	-1.49552	-0.851433	-0.20755	-1.19787
200879	-0.790735	0.342058	0.548803	0.280947	-0.135211
407977	-0.868933	0.238288	0.410272	1.98746	2.12839
8649	2.95529	-1.4021	-0.811266	-1.33529	-0.74524
51142	-1.43716	-0.84878	-1.55763	-2.57135	-2.5331
10787	0.825693	-1.15096	-1.28915	-1.77322	-1.31428
285525	0.731425	0.0861094	0.101314	0.0634169	-0.565599
9973	-1.73057	-0.353486	-0.645709	-1.07462	-0.191087
8519	-0.0427148	0.543534	0.36979	1.16849	0.456875
246243	0.443007	-0.247358	0.0241261	-0.0809097	0.196454
2589	0.495434	1.04963	0.00148836	-1.68409	-0.700369
10923	0.957048	0.0241617	0.530297	-0.120611	-0.682337
57332	0.427486	-0.108334	-0.841463	0.332122	-0.88075
2814	-0.28971	0.491115	-0.0586554	1.31899	0.545065
710	0.046721	0.622862	0.960558	-0.102293	0.399444
126070	-1.86103	-0.696927	-1.27338	-2.0592	-0.97055
23277	3.0054	-1.71174	-0.557744	-1.46147	-0.586892
5105	0.532725	-1.51123	-1.86023	0.746163	-0.686935
162515	-0.0936856	0.569745	-0.497458	-0.14114	-0.546079
154467	-0.960333	0.613119	1.10578	2.11454	1.16919
112	-1.21498	1.4061	0.901094	1.98847	1.96729
5935	-1.08648	0.118213	0.516788	1.15059	1.47939
338398	-0.567131	1.12333	1.18596	-0.235631	0.864318
26289	-1.13026	-0.294756	0.245038	-0.406393	0.890642
55437	1.0183	-0.798913	-0.640877	0.816706	1.13925
24139	2.42223	-0.904911	-0.246671	-0.920402	-0.0930175
285696	0.276826	0.900526	1.19627	1.10848	0.912976
6257	-0.624646	-0.82658	-0.758969	0.517965	-1.03474
2590	-0.00406772	-0.283728	-0.176373	-1.17342	-1.30435
3750	-0.819451	0.168948	-0.482096	0.0735398	0.0487168
150590	0.143499	1.41589	0.521965	1.05348	0.596257
79989	-1.1198	-0.0185852	0.277579	0.820094	1.66938
10161	-1.25491	1.1956	1.13669	0.527812	1.31809
159989	-1.98988	1.49175	1.39549	0.494868	0.904251
10158	-1.0139	-0.0864077	-0.490072	-0.340805	-0.480905
9255	-0.143026	0.734686	0.712795	0.0761811	0.370456
5337	0.679946	0.500287	0.229458	1.31728	0.899984
4649	0.415277	-1.49355	-1.43527	-0.501533	-1.48227
8073	-0.797095	1.0914	1.12424	0.58104	0.71468
84280	0.121733	1.28832	1.42601	-0.0324754	1.20337
146059	0.811372	-0.634414	-0.468443	-0.209171	-0.829073
23392	1.32514	-1.37962	-1.1332	-0.854627	-0.946029
9133	1.04048	-0.23529	0.0509145	0.916011	0.591684
168537	1.83762	-0.643967	-0.22206	-0.333673	-0.732235
23626	0.0127802	0.958708	0.494407	0.518072	0.412947
11112	-0.618343	-0.120722	0.00220365	-0.385565	0.0791175
55830	-0.3893	-0.12553	0.194726	-0.764853	-0.232116
167153	-1.03877	-1.56833	-2.19684	2.50291	1.37052
91369	-0.0711461	-0.972213	-1.59622	-1.08052	-0.981278
6513	-1.85817	1.63587	1.22358	-0.00410131	1.36545
7299	-1.13454	0.597453	0.897418	1.21607	0.761559
23247	1.00124	0.322765	-0.245143	1.17962	-0.821
23632	4.04376	-5.71612	-5.24222	-2.43342	-4.75606
526	1.62902	-0.847797	-0.602372	0.0575906	-0.385045
9117	-1.14774	1.04641	1.19635	0.701626	1.0146
245806	-0.395356	0.0777348	-0.23786	-1.63394	-0.296255
26520	0.685185	-0.278467	-0.307353	-0.00466016	-0.342163
25888	1.59874	-1.14588	-0.486074	0.449298	-0.0134451
55900	0.335482	1.74074	2.04486	1.49742	0.955911
6568	-1.05127	1.3982	0.528851	1.75374	1.61328
80820	-0.896102	1.31035	0.690497	0.731852	0.400689
55037	0.964545	0.969694	1.34707	0.852617	0.449025
254887	-2.30366	1.04578	1.00371	2.25731	2.40682
55973	-0.113598	1.47076	1.08542	-0.751466	0.332939
124773	1.1979	-0.351749	0.14961	-0.421337	-0.395652
23193	-0.661876	0.429921	0.349645	-0.674228	0.109447
205564	-1.48736	1.55755	1.40405	-0.456019	0.791015
10106	2.09916	-0.399027	-1.69701	-2.48075	-1.80215
148534	-1.23921	-1.122	-1.29749	0.0766724	-0.848797
6207	-0.574106	-1.06144	-1.02258	-0.871635	0.187788
55959	-0.194549	-0.459647	-0.690112	-0.712889	0.233584
3458	0.359652	0.162073	-0.145942	-0.289369	-0.33306
51780	-0.346299	-1.17842	-1.25103	1.37366	0.427619
3054	-0.464781	1.64041	0.719987	0.866786	-0.499205
1182	0.933702	-2.64165	-2.96202	-2.49836	-2.6576
256815	-0.0806059	0.323938	0.977732	-0.628008	0.0923719
6744	-1.44798	-0.529208	-1.03506	0.867478	-0.719078
207	0.102324	0.771483	1.34757	0.620263	0.89956
1447	-0.598642	-0.761082	-0.728376	-0.211496	0.456149
81550	-0.211708	-0.06427	-0.0275797	0.180132	-0.178153
1510	-2.36948	1.14169	1.07196	0.711498	1.41703
54708	-0.457206	-2.11109	-2.341	-2.74649	-2.58031
48	-0.00479609	0.244821	0.41411	0.0495249	0.449941
285848	-0.0981573	1.41557	1.24479	0.443064	0.46704
220047	0.0114138	0.922949	1.51985	-0.292089	0.742143
3641	-0.653275	-0.843535	-0.891593	0.508547	-0.0469378
56099	1.01223	-1.25508	0.388919	-1.42651	-2.23732
51031	-1.55508	0.344469	-0.25445	2.24158	1.06684
8607	0.120116	-2.60343	-1.47491	-0.843718	-1.10091
26353	-0.655383	0.530671	0.535493	-0.948842	-0.215121
57586	-0.308199	1.04609	-0.384211	-0.139863	-0.703879
5981	1.49346	-0.0189373	-0.165444	-1.23366	-1.40639
50831	-1.50476	0.87202	-0.572928	0.804736	1.22311
23385	1.98692	-2.11655	-1.87901	1.9816	0.392848
157574	0.271537	-0.202965	0.553006	0.657708	0.407496
56288	-0.610903	0.672177	0.988219	-0.951417	1.38813
54550	1.49062	0.924158	0.613433	-0.546005	0.432869
81502	-0.607217	-0.379373	-1.27996	3.20013	1.32305
132332	-0.152732	-2.11548	-1.46145	-2.9082	-1.61474
10665	-0.198732	0.572004	0.391057	-0.122995	-0.0744871
55784	0.4775	-1.36717	-1.10536	-2.00221	-1.48928
9904	0.447559	-0.554768	-0.511026	-1.22071	-1.74012
984	-0.406717	0.417774	0.163951	0.615717	0.397911
22976	-0.49746	1.02317	0.838768	1.55633	1.82921
79447	-0.573449	-0.444345	0.0399611	0.261041	0.560559
1155	-0.904986	1.295	1.06435	1.54137	0.915033
10844	0.0201135	0.129123	0.375909	0.389242	1.05733
788	0.670967	1.06509	0.388243	0.322755	-0.797047
340481	0.321048	-1.99807	-0.387241	-0.857096	-2.34524
93986	0.868358	-0.510913	-0.790596	-1.3727	-1.57067
144402	-0.328392	-0.230041	-0.374027	-1.92693	-2.58038
5238	2.02468	-1.26369	-0.798375	-1.03058	-1.81923
6335	-0.235886	0.713077	0.533906	-0.6929	-0.0595834
11326	1.41838	-0.458672	0.200206	-0.293917	-1.03036
4115	0.668449	0.865998	1.0427	0.374945	0.897328
143662	1.0896	1.46806	1.12386	0.477015	0.0689661
25833	0.394134	0.772838	0.784227	-1.40624	-0.315331
56941	3.08412	-3.30124	-3.17404	-2.18203	-3.18348
490	0.34887	0.123547	-0.10484	-0.619751	-1.16745
6048	-1.48416	1.46274	1.72141	-1.03768	0.630692
8634	2.81084	-0.860504	-1.42045	-0.7064	-1.47392
1843	0.705861	0.15216	1.0003	-0.155931	0.19817
56342	0.80746	-0.318223	-0.0929495	-0.654368	-0.23767
55197	-0.762355	0.415579	1.1472	0.0872049	0.125535
51574	0.90773	-0.549954	-0.537875	0.134761	-0.586429
56140	-1.39752	0.554209	0.617761	-0.241254	0.529965
56916	0.242002	-0.479946	-0.331746	0.206082	-0.623746
1112	-0.839664	-0.379734	-0.6777	-0.405918	-0.52695
6502	-0.180676	-0.278122	-0.185478	-1.23845	0.016617
23365	0.381672	-0.668756	-0.241175	-1.04725	0.563174
222161	1.23023	-0.449794	-0.725471	-1.35107	-0.650475
23022	-0.323965	0.221189	0.19452	0.0340126	0.467358
7111	-0.447695	0.332195	0.281614	0.108698	0.404089
1358	0.383465	0.573566	0.503942	-1.57852	0.353815
51382	-1.02892	-1.61313	-1.32974	0.298712	0.331191
5225	1.35643	-0.582024	-0.124131	2.02875	0.953562
26045	0.898177	0.416471	0.380671	-0.208092	-0.701106
55247	-1.26884	0.416211	0.652195	0.0791959	0.971452
25934	0.453818	0.0544288	0.350361	0.183781	0.102214
8701	-0.314593	-0.360334	0.0986058	0.299185	0.279926
10111	1.21681	-0.953358	-0.417495	-1.32564	-1.37205
80345	0.26803	0.854507	0.424803	0.0638819	0.880502
10544	-0.371475	-0.87175	-1.022	-0.281303	-0.109865
27101	-1.65161	-0.204524	-0.266799	-1.82285	-0.371154
6510	0.00282979	-0.702469	-0.965958	0.345532	0.486584
3607	2.59324	-2.12034	-2.06016	-1.87547	-1.64227
64110	0.0406905	-0.444228	-0.340245	0.553916	-0.904704
781	-1.10237	0.392631	0.547938	0.210534	0.629588
8029	0.225347	0.69915	0.379668	1.94672	0.542499
131450	0.855867	0.565625	0.848844	1.1874	1.36649
3015	0.221703	-0.208697	-0.21743	-0.0999504	-0.832495
1950	-0.227394	-3.04134	-3.67577	-0.780075	-0.0285016
10713	0.0929153	0.204538	0.12103	-0.52853	0.708778
57118	-0.0109132	0.223187	0.36872	-0.16757	0.185623
9867	-1.41136	0.439242	0.125263	-0.104234	-0.776502
5578	0.0637798	-0.835525	-0.64738	-0.0219607	0.316417
5327	-0.112159	1.45892	0.671046	-0.829127	-0.501989
11315	-0.50127	0.278862	0.212671	0.336748	-0.380149
319101	0.200928	0.183563	-0.0932988	0.154012	-0.495485
112770	1.85048	-2.87469	-2.65814	-1.14133	-0.994501
54938	-0.619999	0.216923	0.381249	-3.14278	0.620939
56924	0.100233	0.636712	0.477305	0.715765	0.436338
203286	-0.707288	0.130353	0.545641	1.50195	0.931927
6281	0.0857001	-0.0202651	0.21185	-0.831877	-0.108502
8723	0.635467	-0.52457	-0.18643	0.0728001	1.05473
26277	0.710158	-0.0203299	-0.143193	0.37559	0.299396
8801	-0.391724	0.830623	0.639821	-0.643304	0.126655
132851	-0.505398	1.16285	1.24199	0.697957	1.03634
89	0.917087	0.436203	0.7486	1.31469	1.2008
168850	1.43935	-1.55563	-1.93358	1.99267	0.643441
988	0.246536	0.807923	0.401486	1.46315	1.14337
4342	0.0718211	-0.703146	-0.830717	0.437838	-1.53293
57222	-0.110285	-1.15997	-0.671123	0.304492	-1.13241
132671	0.151017	0.394384	0.25936	-0.351253	-0.126338
10229	-1.38111	1.99581	1.45673	-0.545891	0.971056
10026	-1.48325	0.1763	-0.566412	1.33439	0.41345
1454	0.278664	-1.29053	-1.13118	-0.672036	-0.281389
8528	-0.872885	-0.691557	-0.0989719	0.794202	0.469256
202500	-0.379101	-0.226178	0.290564	-0.799464	-0.128305
63971	-1.57645	-0.855488	-1.62754	-0.463367	-0.679808
114327	-0.151839	-1.85184	-1.79398	-0.631054	-0.601367
91624	0.237422	-0.25004	-0.299223	-0.604995	-1.11172
8661	-0.562862	-0.0119556	-0.147248	-1.36039	-1.04458
3960	1.12323	0.217833	0.38245	-0.355145	0.335906
84569	0.244923	0.807006	0.827445	-1.17463	-0.230572
1584	-2.23969	0.545928	-0.683982	0.436091	0.708063
7174	-2.0944	0.885228	-0.251626	-2.67951	-2.8732
10550	0.968643	0.158096	-0.0838339	-0.676507	-0.372413
649	2.11212	-3.96674	-3.63029	-3.16976	-4.1627
5527	-0.0243649	0.272	1.19808	-0.263435	0.461626
64332	0.0179861	-0.519691	-0.0389471	-0.0492726	0.55875
8793	0.641799	-0.617794	-0.718846	-0.751048	-0.97501
642	0.640274	-1.61796	-1.58634	-1.83513	-1.18276
2150	0.4775	-1.50716	-1.20257	1.5183	-0.634708
1318	-0.393355	-0.0139886	-1.16866	-1.13953	-1.7255
3903	0.966369	-1.01991	-0.48259	-0.0780183	0.0628503
64393	0.286274	0.591365	0.398873	-0.866264	-0.585786
50859	0.310486	-1.49435	-1.88843	-0.754778	-1.7277
90324	0.207955	-0.510655	-0.957785	1.28938	1.34919
8704	2.29935	-1.32032	-0.995911	1.09949	0.719973
26164	0.239816	-3.00551	-2.64281	-2.82323	-5.08536
11279	-2.36191	-2.74363	-2.62161	-4.20893	-2.03954
64216	-1.46671	0.521254	-0.446549	-1.64967	-1.59522
284085	0.312732	-0.162157	0.393573	0.0969464	0.0441555
10190	1.83478	-2.47375	-2.15294	0.526195	-0.352156
284486	1.76363	-0.484567	-0.748904	-1.28574	-0.688152
113026	1.98842	-0.939768	-0.934901	-1.55069	-0.0671931
79078	-0.735226	1.35218	1.21151	0.375971	1.06303
55666	-1.92217	0.156023	0.111342	-1.73218	-1.78122
4849	-0.553577	0.703673	0.799646	0.321492	-0.284528
8668	-0.33157	0.157112	-0.33287	-1.56206	-1.04521
55144	0.499069	-1.18654	-0.476461	-0.974704	-2.42651
85479	-0.160801	-1.71165	-2.58604	-2.23791	-2.57735
55092	-0.781996	0.263383	0.575305	0.14859	0.0881814
5592	0.494149	1.03357	0.929842	-0.189358	0.00397129
125476	-0.617155	1.00466	0.433652	0.46801	0.520179
776	0.789777	0.281868	0.549579	-0.211494	0.215973
3738	0.036889	-0.79132	-1.04951	-0.400677	-0.303232
23432	1.67806	-0.453252	-0.331276	1.08055	0.42583
66008	0.311363	-0.39211	-0.948991	-0.62083	-0.168274
26266	-0.736106	0.608984	0.597528	0.126834	0.0805196
2673	0.499148	-1.23511	-1.51687	-0.936484	-1.91261
55213	-0.844793	0.824763	1.50073	-0.0616241	0.637109
23404	0.868264	0.477046	0.11205	0.505006	-0.0745505
25818	0.234287	-0.208288	0.0509872	0.454154	-0.0379492
412	0.98542	-0.499285	-0.377736	-0.730252	-0.771915
6239	0.463458	-1.07702	-1.26152	0.296656	-0.218167
11073	-1.09963	-1.40815	-1.4099	0.479898	0.653915
23619	-1.99106	1.15769	1.09565	2.1177	2.31893
9293	-0.95527	0.944967	0.506535	0.511324	0.953521
29763	0.737932	-0.916694	-0.75067	-0.0643051	-2.26476
348840	-1.15017	-0.0873799	0.248104	-0.950751	-0.821583
29066	-1.38195	0.821175	1.04988	-0.591389	0.591786
58497	0.124755	-0.0853398	-0.721843	0.431056	-0.461224
56160	-1.12936	0.758245	0.252698	0.75297	0.657947
2893	0.263341	0.286921	0.459108	-0.106966	0.674786
56106	-0.526896	0.529536	2.49003	0.480098	0.509554
5204	-0.817261	2.13589	1.94018	0.766448	2.3375
130271	0.975574	-0.784539	-0.565911	-0.840009	-1.03722
51626	0.32643	0.719818	1.06322	0.194174	0.565438
9688	1.14872	-0.423583	-0.745721	-0.231163	-0.770323
5650	-0.086432	-0.273446	-0.258899	0.780903	0.445214
142891	-0.797427	1.92075	1.2879	-0.634779	-0.0225396
5224	-0.0310754	-0.96592	-1.28862	1.62441	0.39979
5129	-0.99777	2.01594	1.80983	2.18622	2.67403
84696	1.04755	-0.325394	-0.338653	0.542863	0.820256
81789	0.865673	-1.54289	-0.914255	0.175495	-1.97595
6660	-0.505549	0.223705	0.167615	0.350703	-0.0858364
55706	0.841766	-0.124231	-0.133075	-1.04827	-1.40972
55573	1.19957	0.81903	0.778045	-0.460642	-0.0259874
7189	0.678694	0.0394982	1.03716	-0.562469	-0.128793
4287	0.824538	0.327005	0.812915	-0.143486	0.473151
2791	1.03237	-0.125561	-0.142545	-0.259948	-0.754083
29984	1.21149	-0.069286	0.0605781	-0.33806	-1.14904
83941	0.195718	0.017653	-0.309624	0.375299	0.524357
8076	-0.314765	0.81292	0.869668	1.93615	1.38541
164684	0.715357	-0.157371	0.411502	-0.260772	0.184559
5362	1.22428	-0.299535	-0.863007	1.61339	0.119839
4481	0.930738	0.528656	0.418004	-0.823915	-0.636395
10885	2.33765	-1.01312	-0.670216	0.435064	-0.246665
285267	1.5145	-0.674178	-0.55255	-0.564733	-0.812622
4664	-0.374243	-1.06739	-0.866182	-0.245832	-1.25667
7957	1.0948	0.629959	1.03381	0.2069	-0.290506
29114	0.721587	1.14595	1.27209	0.029582	-0.449633
282991	0.162303	-0.973453	-1.20322	-1.71676	-1.19395
80224	0.905876	0.42013	0.588748	-0.870378	-0.161786
2936	0.0496835	0.552646	0.321873	-0.504363	-1.41189
64858	-0.237677	1.25523	1.57769	0.32192	0.53821
9110	-2.37675	2.61609	3.16853	-0.280139	0.986008
283131	0.322565	0.112413	0.161799	0.0745399	0.0110495
8364	-0.903382	0.594945	1.11883	1.36804	1.72827
1289	1.65848	-0.498593	-0.43485	-0.606091	-0.889988
117156	-1.18263	0.370424	0.247459	1.31037	0.349433
7159	-2.26467	2.04148	1.64603	0.0472663	0.500068
841	2.04068	-0.742182	-0.409746	-1.04424	-1.67906
90390	1.38005	-1.0153	-2.26203	-0.778821	-1.58791
80895	-0.203776	-1.36968	-2.08329	-1.94626	-3.4867
84249	1.05335	-0.230421	-0.95044	-0.381485	-0.234173
25984	-0.76809	0.0367192	0.780126	-0.811878	-0.530261
7869	-0.256801	0.769724	0.50658	-0.0990051	-0.248027
8708	-0.730274	1.21427	1.49801	0.657236	0.724574
140775	-1.51383	-2.67708	-3.6654	-3.70958	-5.11492
54856	-0.487693	0.106832	0.12101	0.973841	0.77661
53354	-1.13773	-0.00220204	0.572923	0.662358	0.611254
7402	0.261319	0.0394957	-0.31134	3.32443	1.13485
26228	0.428769	-4.30402	-4.39272	-4.46724	-4.9517
2121	1.5651	-2.13558	-1.74673	-1.60232	-2.00247
27115	0.0986094	-0.872876	-0.816026	0.553963	-0.144994
26532	0.118211	0.06156	-0.312069	-1.95476	-1.545
3563	0.180549	-0.23032	0.0652545	0.376367	0.0817069
8324	0.366507	-1.1073	-0.53321	-0.679881	-0.825666
81025	0.389131	-0.194369	-0.157761	-1.16132	-0.40764
7552	-0.148173	-0.270754	-0.265156	0.0419059	-1.68599
27335	0.561619	-0.0444797	0.167806	-1.98685	-0.181857
135152	-1.29127	-0.5054	-0.661806	1.34288	0.928483
79625	0.529442	-0.0603438	0.686157	-0.309809	-0.0397613
9497	0.575625	0.333771	0.766912	-1.13965	-1.27518
256051	1.10931	0.32709	0.393215	-1.20067	-1.47632
2953	-0.853379	0.924346	0.916324	0.051718	0.712281
4058	-0.374682	1.02046	1.3921	-0.503816	0.423326
6947	-0.785475	0.765901	0.741253	0.115684	1.18625
7549	-1.56962	-6.63174	-4.23415	0.452866	2.03009
6715	-1.5498	0.567336	-0.345871	-0.321715	-0.72299
256691	-0.44756	1.49495	0.989761	0.306528	0.146782
79716	2.18311	-1.21632	-1.16412	-0.388476	-0.973123
8899	-1.42456	0.677076	0.727424	0.223935	0.197911
126393	-0.567997	0.789719	0.672237	1.02099	0.949596
55635	0.10963	0.627285	-0.252711	-0.146961	0.169637
3489	0.0966264	-1.25147	-2.11485	1.28343	-2.01121
201514	-0.618628	-0.607783	-0.378376	0.373086	0.390179
79846	-0.928388	0.254875	-0.407554	-1.69519	-1.23647
23151	-1.07236	-0.63378	-0.631658	-0.131318	0.0301633
8884	1.53225	-0.0169995	0.886147	0.453805	-0.00275261
79048	-0.247348	0.473769	0.583689	0.272132	0.469229
54908	-0.861535	-0.396901	-0.803165	-0.0981488	0.282489
3628	-0.108086	0.427334	0.741843	0.252591	-0.317086
4176	0.990127	-1.13888	-0.847534	-1.50101	-1.17322
126326	0.0616486	-0.336113	0.0281317	0.473776	-0.635411
152789	0.31657	0.781711	0.588286	2.6004	1.85624
55186	-0.0288581	-1.38508	-1.99358	2.75117	0.348909
222255	-0.543208	-0.227145	-0.125372	-0.15178	0.317038
10681	-0.129476	0.731512	0.407004	0.38099	-0.0743929
80131	2.49907	-1.12509	-1.49964	0.241476	0.292469
51188	-0.460374	0.423219	0.135724	0.891273	0.0591838
27111	0.321404	-0.0923896	-0.783293	-1.0057	-1.67806
928	0.285568	0.364369	-0.389284	-0.765276	-0.443455
348793	-0.447185	0.579339	0.569797	-0.0815729	0.164949
79780	-1.29628	-0.763098	-0.989837	-0.722725	-1.58512
57402	-0.627775	0.895238	1.04705	0.0752114	0.457735
29781	-0.249772	0.551865	0.622605	-0.118365	1.07108
7274	1.68125	-1.3503	-1.43676	0.717522	0.435308
27035	1.14067	-4.3938	-5.46437	-2.78048	-4.96256
1644	-0.0740942	0.316589	0.0237506	-1.74013	-1.14034
84197	-0.340155	0.305228	0.385283	-0.0866319	0.0626955
79887	0.751942	0.434613	0.554435	-0.686268	0.00110031
23235	0.364778	1.02345	0.54045	-0.499289	-0.331056
10451	-0.852625	0.559535	1.06464	0.201172	0.225376
4276	-0.608654	-2.07854	-2.25987	-0.468817	-1.22035
84203	0.173768	-0.0771084	0.44485	-0.0304329	-0.0892342
353322	-0.205782	0.563924	0.197768	0.831881	0.145038
8509	0.366596	0.393886	0.431212	0.00106697	-1.07699
4076	-1.03881	0.456117	-0.0317377	0.246138	0.264061
54674	1.78524	-3.48343	-2.99151	-1.38104	-2.75783
9545	-0.536438	0.251428	0.167805	0.504	0.708769
55264	-0.767864	1.73691	2.4583	0.459696	1.13701
9790	-0.552777	-1.09598	-1.96407	-3.0375	-3.1346
3832	-1.78195	-0.611147	-1.19391	0.347781	-0.293002
4928	0.594832	-0.348808	-0.777635	1.79963	0.861861
51100	1.37425	-0.149921	0.529354	-0.180122	0.0998295
64744	-0.58091	0.286723	0.707065	-2.26002	0.285311
10427	1.17986	-0.88469	-0.651802	-0.23408	-1.26475
10671	3.32556	-1.77456	-0.742567	-0.261232	-0.914838
55654	1.31798	-1.03216	-0.934107	-0.904753	-1.38635
9665	-0.75772	-0.197932	-0.087699	1.03072	0.674101
11184	-0.59673	1.30184	0.887137	0.977095	1.36164
9993	1.056	-0.665557	-0.28208	-0.138383	-0.686203
84146	0.0757201	-0.249149	-0.0122561	-0.501577	-0.316935
5150	0.121676	-0.876803	-0.705061	0.634189	-0.182471
158131	-0.247894	-0.148805	-0.565081	-0.729116	-0.455081
1655	-0.0807033	0.973062	0.848954	-1.03064	-0.214577
260436	-0.103874	0.982391	0.6418	-1.15161	-0.45135
5077	0.0903406	0.354599	-0.260148	2.022	0.279228
84517	0.847112	-0.378874	-0.22467	-0.514944	0.027729
10101	0.156883	0.271049	0.706783	1.38088	1.6093
11269	0.207502	-0.192022	-0.233809	0.95168	1.09961
6905	-1.48883	0.9076	0.207193	-0.327059	-0.0145064
3779	0.47102	-1.97336	-2.25168	-1.57989	-0.799976
5724	0.809163	0.204332	0.201213	0.120608	-0.620889
3747	-0.150535	-0.324879	-0.203931	-0.0783344	0.111731
57128	0.516249	0.244755	0.0913364	0.107914	0.0530733
81569	-0.24416	0.816688	0.736627	0.387391	0.429297
201254	0.595372	0.200735	1.05483	0.139121	0.262129
55585	0.113898	-1.13085	0.782508	1.02712	0.796405
79738	3.69428	-2.38966	-1.25698	-1.86833	-1.59586
116842	-1.05363	0.141124	0.0943108	0.147842	1.66229
51241	-0.33443	1.72831	1.02955	-0.213745	0.466304
286359	0.55551	0.201983	-0.0891264	-0.850808	-0.678871
5369	0.726323	-0.38994	-0.276077	0.786204	0.262465
9924	-1.28634	2.10175	2.22439	0.518704	2.83321
1018	0.091918	0.590456	0.428929	1.00492	0.989658
78991	-0.887473	1.86295	1.86501	0.976715	1.70027
10575	-0.663674	-0.546277	-0.113003	-0.88884	0.502738
9765	3.78475	-0.402419	-0.902075	-1.03279	-1.60642
57121	0.806544	-0.53921	-0.50558	-0.745767	-1.12555
2806	2.09989	-1.16291	-1.14585	0.103815	-0.504684
7922	0.722912	0.568147	1.05862	-0.705543	-1.00934
7439	1.28741	-0.250213	-0.0933013	1.69564	0.480281
51529	1.17705	-0.70902	-1.73598	-0.470584	-0.612517
162282	1.84546	-2.25451	-1.65688	-0.773108	-1.26814
3032	1.31544	0.252426	0.273702	-0.46333	-0.237048
8733	-1.52977	0.720314	0.137914	0.672734	0.662431
23240	0.622192	0.803566	0.57238	-0.708153	0.12989
3192	0.906973	-1.64498	-0.95116	-0.57015	-0.675661
4294	-1.32381	1.10739	1.07233	3.62621	2.45971
55588	0.129608	0.132108	0.0140182	1.30294	1.47766
5159	1.13299	-1.36416	0.431802	-0.207375	-0.0616525
1545	-0.506051	-1.16651	-1.83619	-2.76631	-1.44725
55255	0.00862153	0.725361	1.15536	0.724956	1.29215
64792	0.334807	-0.335723	-0.924216	0.252788	-0.264881
84124	-0.60745	0.419163	0.703371	0.223779	0.807646
51520	-0.566643	0.222629	-0.486604	0.571011	0.238793
6468	0.825287	-0.28589	0.153047	0.590588	0.257442
1058	-0.856251	1.29728	0.394053	-0.389733	-0.124757
7561	-0.670828	-0.0558346	0.0582474	-1.35075	-0.155816
6192	0.243468	-0.575774	-0.443658	-1.01735	-0.356774
10287	0.152074	0.383266	-0.179282	-0.676946	-1.54158
66037	-0.557297	0.0504378	0.0605127	-1.46034	-0.812747
11054	-0.197122	0.278426	0.708611	-0.519353	1.0999
84667	0.192995	0.68337	1.16997	1.10982	1.43851
55723	-1.37526	0.927448	1.46577	-0.100026	0.0230996
128653	-0.122223	1.71634	1.15391	0.928341	1.37227
56478	-0.223136	-2.79038	-2.80565	-2.04895	-2.52463
3141	1.61494	-0.391057	-0.228977	-1.06749	-0.653221
1535	-0.56859	1.88364	1.38089	0.3374	1.38173
4978	-0.993618	0.809658	0.965674	-0.888872	0.674408
3775	4.69857	-2.16486	-1.89273	-1.88882	-1.79677
84191	3.68556	-2.04584	-1.19592	-0.13153	-1.74871
7718	0.980234	0.0830832	-0.34104	0.717949	0.436608
5690	2.27926	-2.09655	-1.604	-0.535058	-0.489668
10891	0.214976	1.24125	1.01346	-0.477641	0.423498
8992	0.0539252	0.848682	0.899564	1.69336	1.15966
84978	0.615137	-0.745953	-0.706454	-2.02271	0.27924
11258	-0.0427761	-0.768906	-1.15824	-0.479165	-0.623203
81491	0.334496	-0.0309653	0.59268	-0.0175686	-0.368537
84706	-0.557077	0.426693	-0.28789	-0.690461	-1.2187
80742	0.542098	0.0208972	0.467902	-0.416739	0.499276
11149	0.777059	0.404067	0.966223	-0.00923646	0.860129
6588	0.930738	-1.0249	-0.935985	-1.36912	-0.258977
26083	0.578645	0.455978	1.13516	-0.659693	0.465838
9887	-0.965885	0.718158	0.709521	0.686215	1.83821
63929	-0.938767	1.14717	1.32921	-0.527881	0.168066
79832	0.549337	0.830673	0.495123	-0.0480691	0.14087
2553	-0.20549	-0.237819	-0.325385	0.574184	-0.579034
2979	0.00335208	0.412775	0.939797	0.023895	0.574498
10135	-0.311372	0.888669	0.766227	0.476	0.232664
3270	-0.623752	-0.841619	-1.7997	-0.646337	-1.28665
50862	-0.0255025	0.363802	-0.427043	-0.215435	-0.495496
2569	-1.02277	-0.254792	-0.257321	0.155053	0.264139
2961	-0.052802	1.69739	1.71807	0.966205	0.981703
8824	-0.841008	-0.573972	-0.492627	-0.768915	0.0968249
317716	0.525813	0.648973	0.315008	-0.0846263	-1.65161
319	0.333753	-0.105319	0.0147614	0.378785	0.920308
115098	1.03326	-0.407048	-0.0554736	2.31611	1.08286
22998	0.580364	0.663132	0.456777	-0.24827	-0.786005
10942	1.08054	-0.17478	-0.146342	-1.30118	-1.55066
2571	0.116361	0.919894	1.01753	-0.545279	-0.309129
51513	2.32748	0.0418885	0.0187459	0.615031	0.137052
11215	0.578791	-0.0719225	0.275886	-0.194834	-0.259007
23066	-1.17141	-0.756589	-0.713008	-1.55459	-1.7884
1179	1.31827	-0.23268	-0.23123	-1.54496	-1.26494
735	0.423673	0.481914	0.79777	-1.02629	-0.620095
10201	-0.571995	1.0095	0.792389	1.47259	1.5737
346606	0.546511	0.834211	0.0824787	-0.131799	-0.886258
2948	-1.51897	0.657451	0.170732	0.438477	-3.15019
153222	-1.05152	-0.473522	-0.825329	-1.87596	-1.92878
8654	0.285222	0.254784	0.00571172	-0.432183	-0.71313
6921	1.16624	-0.514491	-0.934169	0.0986309	-0.210096
200420	-0.505889	0.361459	0.61274	1.90393	0.30685
51569	-0.375449	-0.878767	0.128955	1.55107	1.54307
283537	0.0440478	0.450346	0.511309	-0.345828	-0.91245
116987	-1.00007	0.131029	0.0146881	2.17845	0.904903
10048	0.101039	0.231248	0.477834	0.0439722	0.25114
7324	0.30561	-0.944503	-0.749206	-1.00333	-0.415415
84930	-1.60916	2.05149	3.13478	-0.803681	2.25458
283471	0.0593008	0.3343	0.623007	-1.25152	-0.00262341
91543	0.330798	-2.10499	-1.83324	-0.641005	-0.995351
9710	-0.821354	1.34754	1.47373	0.393835	0.818584
57604	-1.50021	0.810171	0.472531	0.0491009	0.872494
4783	-2.2729	-0.689636	-0.860511	0.381401	1.57059
1133	-0.0305525	-1.05691	-1.15264	-1.68759	-1.67338
30811	-1.78777	1.39328	1.19185	0.75658	-0.574702
54165	0.1075	0.469679	1.08545	0.38421	0.591696
6271	-0.443479	-0.214054	0.104717	-0.30318	-0.303501
54901	4.95166	-3.54591	-3.741	-2.18844	-1.67453
26020	-0.436758	0.229773	0.323038	-0.144514	0.0398414
79672	-0.42215	0.873575	0.981338	0.589127	0.768971
5476	1.00494	0.0696431	-0.348865	1.51236	-0.193685
124872	-0.314765	-0.108139	-0.324725	0.0851004	-0.399902
1118	-1.80546	0.412854	-0.44107	-0.454116	0.808188
25973	-1.14311	-0.602506	-0.264254	3.10803	1.57318
114786	1.81044	-0.616414	-0.771558	0.0950646	-0.679751
5152	-0.107324	0.705363	1.05688	0.000866859	0.492365
7732	-0.375523	-1.59204	-1.71556	1.47485	1.13354
22850	-0.984828	-0.163809	-0.316054	0.269589	-0.517264
23312	0.743527	-0.35642	0.143425	-0.925099	0.167493
6938	-0.481343	1.6178	1.48987	-1.8906	0.517511
5564	0.239861	0.131581	0.398446	-0.363916	-0.104876
4718	-0.161866	-0.00261848	-0.261558	-0.0769607	0.46565
4191	-0.829592	0.727651	0.10189	0.572456	0.73671
336	-0.00714249	0.480594	0.467625	0.706891	0.851352
10954	3.22078	-2.77985	-2.43571	-0.306949	-0.905443
1301	1.18839	-1.2602	-0.757745	-0.752949	-0.396459
317781	-0.436331	-0.0461841	-0.250706	0.224628	0.185166
383	-0.126665	-0.513421	-0.47954	-0.805209	-0.805523
2532	0.474196	1.67308	1.33033	-1.18369	0.611768
168448	0.375112	-0.277082	-0.00264608	0.235506	0.14203
3817	1.26722	-2.07261	-2.68708	-3.48136	-3.8494
134288	0.0114138	0.57028	0.620981	-0.000835681	0.468374
165324	0.265186	-0.285346	-0.581492	0.699583	0.500615
8496	-0.570903	0.634387	0.860093	0.0950934	1.20024
51013	-1.6855	0.274902	-0.00282833	1.69499	0.802171
11122	-0.0687166	0.0111814	0.389013	0.00906188	0.870919
92	-1.44634	0.784689	0.793412	-0.0494776	-0.291217
11011	-1.17614	-0.321779	-0.629471	1.10335	1.61905
85458	-1.68635	-0.217085	-0.334409	-0.568062	-0.405305
79934	0.856724	-0.255734	-0.859022	0.952938	0.138767
3687	-0.098728	0.855009	-0.0865046	-1.39125	-0.670756
78998	-0.894846	0.836662	0.115426	-0.798781	-0.275819
221477	0.421899	0.319514	0.831834	0.305944	0.379066
55534	-0.158171	1.66413	0.818462	0.932648	0.405161
283598	-0.0646482	0.713809	0.382747	-0.773494	-0.708603
11261	0.291214	-0.667352	-0.0675496	0.0196117	-0.525075
1164	-0.701227	-0.384415	0.0227671	-0.0820215	0.0363205
79731	0.0810044	0.0142059	0.553223	0.214923	1.095
29107	-0.432881	0.578432	0.754932	1.38454	0.742422
79781	2.59108	-2.84626	-2.90385	-2.28345	-3.16594
2824	-0.290575	0.90991	0.543289	0.0394434	-0.306671
10735	3.09713	-1.73992	-1.14873	-1.25112	-1.44829
11144	2.43434	-0.842455	0.073331	-0.184166	-0.59229
419	-0.0726286	0.307563	-0.222054	2.31742	0.467431
80235	0.274671	-0.277081	-0.454573	0.738962	-0.0324015
64224	-0.667945	-0.516092	-0.3702	1.22779	0.0383691
53615	0.337423	0.639476	0.996002	1.97196	2.03554
2015	1.15331	-1.39137	-1.23663	-2.19557	-0.909426
79725	0.560119	-0.451342	-0.276495	-1.11204	-1.51088
7073	-1.23283	2.30816	2.10428	0.612894	1.47732
4521	-0.111772	0.621666	1.40012	-0.51441	0.305463
64897	-0.0403301	0.420816	0.578442	-0.134942	0.0342873
3208	1.04834	-0.282714	0.0252209	0.460357	0.197956
6836	-0.439453	0.743038	0.51505	-0.935665	0.554943
3839	5.15459	-2.95521	-3.31608	-2.81328	-2.91144
9459	0.498517	-1.74294	-1.16257	-0.741863	-0.680483
8976	0.692725	-1.29055	-1.09924	-0.855735	-0.61811
84942	-0.505409	1.66271	1.71171	0.111728	0.387538
26148	0.117416	0.789545	0.202291	2.03767	-15.2249
122664	-0.340408	0.775477	0.172136	-0.546988	-0.707192
2289	2.07357	0.534369	1.16332	1.10165	1.11232
3283	0.487574	0.377943	0.350524	-0.12899	-0.396175
54363	-0.223594	-0.330125	-0.300028	-0.537959	-0.52484
143903	-0.256475	0.405166	0.0999923	-0.153986	-0.504217
3096	-0.157328	1.7773	1.66687	1.15109	1.26557
1030	-0.203686	0.555004	-0.121233	-0.674087	-1.56028
2730	0.445526	0.42944	0.254255	1.39715	0.900673
150465	-1.22329	-1.12481	-1.3017	3.48669	1.06342
54622	0.318455	-0.399553	-0.0312813	0.285036	0.0944117
4632	0.615341	0.173241	0.6351	-0.0565847	-0.402349
2021	-0.499122	1.68374	1.1394	1.22721	1.9749
158880	-0.140277	0.316675	0.259584	-0.527826	-0.491601
3430	-1.63421	-0.682493	-2.10154	1.33942	0.0104395
150864	0.48323	-0.806055	-1.56444	-1.08995	-1.36333
5193	2.76945	-1.42983	-0.776027	-0.00116206	-0.222623
570	-0.415054	-0.536268	-0.648177	-0.796872	1.13297
24145	-2.71909	1.60322	0.374479	-1.59486	-1.87644
5191	-0.673217	1.20023	0.95288	1.36174	0.635079
883	-0.550675	-1.81067	-1.95831	0.682626	-0.357465
4610	1.41498	-0.779274	-0.710661	-0.400532	-0.446188
79895	2.45396	-0.615829	-0.968959	-1.17303	-0.862587
6199	0.410728	-1.75631	-1.31135	-0.307023	-1.25211
84674	0.214984	-0.361824	0.0925326	-0.0090247	-0.215403
10243	-2.1382	-0.204043	-1.19005	0.816121	-2.46548
55254	-1.42741	-0.379245	0.0345746	0.00643005	1.23658
79862	0.0780018	0.785526	0.181395	-0.172202	-0.312754
54542	-0.819446	0.883409	0.255108	-1.03941	-0.141881
28984	0.447595	-0.335193	0.0396306	-1.09592	-0.330723
22955	0.524964	0.0510855	-0.00323921	0.0902789	0.641272
51652	-0.280356	-0.1502	-0.0830154	1.68014	0.0329813
3275	0.230847	-1.86534	-1.9337	-2.24963	-2.46542
114038	1.95959	-2.50098	-3.17418	0.214241	0.459575
5976	-1.21952	-1.58348	-0.445956	0.299744	0.445024
6532	-0.849491	0.629207	1.03862	-0.634742	-0.632511
4500	-0.674197	-0.0316944	-1.92428	1.72736	0.359344
80765	-0.747264	-0.20668	-0.0558403	-0.243445	0.545272
3549	0.964215	-1.97977	-1.97364	-0.730081	-1.96632
23220	0.491123	-1.20798	-0.928116	-3.13266	-2.16297
408	-0.188843	-0.578584	-0.754829	0.00832866	-1.24528
55719	-1.01099	0.62825	1.50756	1.4036	1.53847
7434	-1.30702	0.591059	1.00304	1.55386	0.64798
85411	3.78628	-2.00888	-0.962421	-0.426922	-1.524
51112	-1.43156	-0.591875	-0.183178	-1.17178	-1.16985
55640	-0.017947	1.21811	1.00863	0.00407502	0.209758
3601	-0.374845	-0.591318	-1.22379	-0.231856	-0.314117
9091	0.225568	-0.214274	-0.173982	0.943991	0.747996
50485	-0.609118	-1.81692	-1.89316	-1.98492	-3.52552
8912	0.0897735	-1.54341	-1.68258	-0.651911	-0.199833
5301	0.211186	0.00113291	0.249282	-0.811523	1.14568
253559	1.2336	1.06773	0.894777	-0.201573	-0.187179
257202	1.07488	-1.12898	-1.34278	-1.30599	-1.58343
65056	0.658047	0.459841	1.01149	-0.567749	0.374588
51200	0.342657	1.11091	0.375004	-0.808481	-0.0145396
8867	-0.433724	0.929252	0.936485	0.638048	0.644339
26098	-0.653861	0.0856196	-0.144949	1.17124	1.19409
55626	0.78307	0.158021	-0.798225	-0.228532	-1.30888
79003	0.334807	-0.29537	0.473423	-0.164112	0.215687
4956	0.417819	0.414444	-1.03506	0.998957	-0.129787
23604	-0.433692	0.704335	0.290314	0.095018	0.0980551
730092	-0.551951	-0.620837	-0.498549	-1.89935	-0.957184
30850	1.6804	-1.0768	-1.86237	1.21553	-0.759852
7049	5.02174	-2.36614	-1.70355	-1.97325	-1.61151
283237	-1.32728	-0.525008	-0.719765	-0.0231986	1.15728
23047	0.645344	-0.46966	-0.371838	0.89837	-0.116096
9097	0.00196651	-0.171392	0.00915841	-1.20954	-0.289358
116255	-0.644619	1.35896	2.1533	1.29261	0.696191
57099	-0.457347	0.48823	-0.00912031	-0.206515	-0.50828
90634	-0.398362	0.612056	1.07279	-0.383968	0.415241
2706	3.749	-1.24218	-2.6913	-2.00083	-3.6803
7039	0	-0.195423	-0.675846	2.62418	1.02562
6609	2.10844	-6.01091	-2.3183	-2.55314	-1.33979
9200	0.582091	-0.435361	0.0845285	-0.0506473	-0.351776
79590	-0.211708	0.10865	0.577137	0.220647	0.130746
92521	-0.640059	0.341873	0.324728	-1.89671	-1.03653
253827	-0.727924	0.447442	0.268858	1.07091	1.07487
8546	0.701427	1.03559	0.817594	0.0649851	-0.130157
79959	-0.0756824	-0.207885	-0.163114	-0.768122	-0.160937
26659	0.891905	-0.234811	0.292426	0.739504	0.00410252
80004	-0.427216	0.72158	0.761115	0.314748	0.0799373
8736	0.106361	0.62578	-0.346852	-0.0590392	-1.78407
28973	4.81	-2.57533	-1.88082	-0.133363	-2.24942
5444	-0.114467	-0.212082	-0.499277	0.255827	0.790394
147323	-0.542057	0.0604069	0.278451	1.51658	1.0034
348094	0.481356	0.369535	0.0706288	0.90789	0.361811
55759	1.39194	-1.10223	-2.07481	-2.5297	-3.97021
55717	-0.55025	-1.07912	-0.950385	-2.24435	-1.09518
8312	-0.289237	-4.2654	-5.05118	-1.79185	-3.21496
4969	2.92406	-1.11201	-0.480415	-0.526677	-0.986268
135932	0.499502	-1.06597	-1.85155	-0.365516	-1.71156
4722	1.28853	-0.0362934	-0.379792	-0.816531	-0.876299
6529	-0.933901	0.347245	0.779874	-0.148507	0.639489
56006	0.621305	-0.0958596	0.31432	0.234804	-0.690097
84851	-0.227171	0.706537	0.554333	0.67365	0.639894
27128	-0.275501	-0.748901	-0.839216	-0.0546749	0.107672
220388	-0.589286	1.53269	1.63481	0.959035	1.47707
83752	1.64088	-0.156948	0.437124	-0.980336	-0.661127
152002	-2.07946	-0.427641	-0.0617186	-1.27505	-0.687329
7134	0.120136	0.760293	0.528083	-1.0297	0.0631322
4729	-0.5931	0.261179	0.243044	0.153408	0.56563
4329	-0.36168	-1.67265	-1.66704	-0.660955	-0.377196
160492	0.190186	-0.513035	-0.642824	-0.208255	0.1593
60482	2.1736	0.482903	0.0673707	-2.19687	-1.46003
926	0.191383	1.24877	1.33557	2.64118	1.55224
60492	0.831864	-0.602293	-0.499451	0.438545	0.555821
3024	0.158716	-0.303496	0.027582	0.227277	-1.2801
6137	-0.0066226	0.401298	0.636945	0.298375	-0.0362571
65125	0.197158	0.219179	0.160201	1.42582	0.957037
127703	0.679112	0.101064	0.346183	0.00989506	0.587316
8894	-1.03442	0.265697	0.258736	1.12066	1.39385
81626	-0.0767167	0.691281	1.03865	1.02303	0.245791
153768	0.588597	-0.127445	0.726235	0.26812	-0.314145
80185	0.748499	0.206338	0.526113	0.980612	0.778383
3447	0.72991	-0.30196	-0.322459	0.909347	0.0203201
57804	0.161785	1.47435	0.580003	1.69872	1.79323
10867	0.788814	-0.41634	-0.333471	0.0317286	-0.184974
79587	-0.546735	0.973967	1.82443	-0.253326	0.1821
3156	0.639292	0.846694	0.51496	-0.293954	-0.53792
3992	5.37804	-2.77947	-1.79851	-2.30603	-2.23396
92369	0.445174	0.232371	0.114366	0.479107	0.34427
57167	2.12627	-1.30282	-1.71772	-1.49953	-0.978961
9821	1.98136	-1.23183	-0.737966	1.12862	-0.362544
1429	0.845033	-0.549939	0.165704	-0.34341	-0.240234
4259	-0.275882	0.848111	0.623729	2.17312	1.96448
4988	0.359035	-2.77905	-2.96995	-2.28251	-1.96742
3611	-1.12284	0.691403	0.104431	-0.957673	-0.202416
9782	-0.362511	0.524452	0.440067	0.0977423	-0.067194
6098	0.473038	-1.13636	-1.28423	-1.26992	-1.29821
80227	-1.86242	0.192497	0.066526	2.25114	2.50671
55760	0.109145	0.448188	0.0833815	0.563573	0.859525
22827	1.78571	0.673362	1.57498	-0.419768	0.949612
54866	-0.495654	0.892457	1.37214	-0.578743	0.163707
8202	1.52532	0.321703	-1.36987	-0.649139	-1.0582
123263	-0.877023	1.10753	1.21115	1.08177	1.48507
10507	1.02224	-2.43035	-2.68556	-2.91648	-2.20854
84034	0.112175	0.0658716	0.277386	-0.196601	0.35633
7694	-0.993716	-0.153727	0.146086	1.10382	0.627055
10990	-2.77081	2.94369	2.00309	3.11513	2.13061
83729	0.356391	0.917125	0.369033	0.246951	-0.814136
2212	0.508124	0.603981	0.640393	0.411521	0.368074
51527	0.745207	-0.119969	0.257466	1.41675	1.12133
6694	-0.882381	2.05065	1.01121	1.40615	1.19987
85365	-1.21463	-0.256956	-0.426014	-0.531748	-0.283139
91392	2.18744	-3.89871	-2.31721	-1.10756	-2.34628
7222	-0.163123	0.0688082	-0.0596278	-0.707841	-0.179752
9627	0.243512	0.9432	0.53664	-0.0954811	-0.390974
29085	0.938962	-0.809481	-0.586756	0.299991	-0.837254
940	1.28574	0.0438709	-0.0977826	-1.28097	0.29128
685	-1.46488	0.790612	0.637533	0.357064	0.615875
317761	-0.237187	-0.669489	-0.558887	-0.131038	-0.568227
80154	-0.0613826	0.424895	0.335996	0.74833	-0.797744
114803	1.17343	1.13071	1.34542	1.18593	0.210533
5313	0.552369	-0.554339	-1.12589	3.70793	2.14468
3823	1.15681	-0.816814	-0.805806	-0.622442	-0.337838
7809	1.80618	-0.768085	-0.963264	0.622217	-0.861101
22879	-0.546942	-0.0297451	-0.0433272	-0.785062	-0.306741
27346	5.00321	-2.94635	-1.94732	-1.73847	-2.47262
116028	1.00307	0.381315	0.826437	0.0829759	0.138545
57596	0.0920063	0.169761	0.203012	0.193592	0.436835
58489	-0.183587	-0.0217585	-0.292796	-0.654624	-0.137382
83850	-0.531397	-1.19333	-1.3986	-2.19531	-1.64474
56954	-0.303118	0.613099	0.259688	0.806909	0.467563
57703	0.907654	-1.34971	-1.26014	-0.0951184	-0.605084
338442	-0.477684	-0.175928	0.140845	-0.495473	0.732985
3937	-0.113054	0.18343	0.142396	0.555367	0.181485
3162	-1.41589	1.06182	1.32503	3.68615	2.05172
79567	-0.61804	-0.0439222	0.448779	0.026934	-0.142676
3303	0.0201598	0.417802	2.02677	-0.764867	-1.60493
351	0.387788	-7.67476	-7.09678	-5.25009	-7.07753
3895	-0.206154	1.01469	0.427707	-0.661618	-0.106273
353514	3.09336	-1.16811	-0.173883	-1.25328	-2.00149
11018	0.213294	-1.72994	-1.71383	-0.780306	-1.58388
79058	-0.844581	1.11684	1.19576	0.258512	0.568549
23683	0.0343097	1.40786	1.36355	0.147581	0.0718475
6337	-0.89848	0.859146	0.881696	-0.00605856	0.112948
55182	-2.26613	0.433889	0.828318	0.638484	0.822389
9127	-0.613636	-1.96687	-1.87354	-2.84214	-2.42488
146849	-0.701382	1.01203	1.02617	2.08205	1.57011
84059	0.133214	-0.110761	-0.445508	0.348886	-0.0330987
152940	-0.675163	1.02339	1.3193	0.112121	2.41766
51434	-0.787396	-1.64263	-1.84223	-1.47054	-0.924456
5874	0.0460835	-1.25534	-1.28057	-0.104874	-1.73912
441024	0.536126	1.22943	0.959297	-0.952704	-0.533106
28960	0.500633	-1.49754	-1.6877	-1.36715	-1.1091
252839	0.0440925	1.67684	1.66351	2.4115	3.23771
4620	4.93702	-2.67926	-1.21282	-1.4009	-0.663848
11052	0.404132	-0.696264	-0.156885	0.956497	0.618522
901	1.62694	1.34513	1.05338	-0.906703	0.164142
55184	0.0252127	-0.10738	-0.267975	-1.38646	-0.281011
196792	0.562961	0.334305	0.759382	-0.351087	-0.429376
2191	-0.658309	0.687245	0.392934	-0.774709	-0.239213
91894	-0.630486	0.0383131	0.111399	1.30289	0.846676
56126	0.73686	1.51837	1.56976	0.927761	0.700949
153830	-0.0454537	1.08946	0.870861	0.697025	0.340587
8322	1.93971	-1.80868	-0.984798	0.468682	0.0521674
50636	-0.59891	0.631517	1.14996	-0.866276	-0.96622
10921	-0.00213032	-0.680584	-0.883952	-1.99449	-2.23184
23682	2.21617	-0.953654	-0.63691	-0.587028	-0.633909
7032	-0.600119	0.115386	-0.207927	1.89606	0.938813
158297	0.340572	-0.932471	-0.884651	0.351902	-0.440412
3664	-0.694723	-0.0875227	-0.241734	-0.754967	-0.845845
56833	2.05647	0.471204	0.658068	0.316072	0.124025
6540	0.809984	0.458395	0.693594	1.91764	1.59604
51471	0.328457	-0.813332	-0.00628403	-0.440111	-0.731365
3108	0.812842	-0.0583607	0.000216993	1.11954	0.129126
4285	0.402612	0.890028	0.674976	0.461775	0.317695
28996	-1.35232	-0.27987	-1.12651	-0.759874	-1.1846
115024	-0.486909	0.704415	0.705502	-0.219553	0.00905429
25937	-1.56776	0.33648	-0.135196	-1.56384	0.157612
5066	-0.658715	0.241025	0.377679	-0.06792	-0.809798
881	-1.4078	0.633611	0.471398	-0.146009	-0.180939
79041	0.153113	1.23384	1.50992	-0.434306	-0.438623
84076	-0.647885	0.752996	0.632028	1.85489	0.560199
200150	-0.130926	-0.0119751	0.343846	0.192836	0.401239
139716	-0.506051	-0.265634	-0.477449	-0.967891	-1.04915
6880	0.991953	-0.0812398	-0.0133434	-0.361806	0.475053
197335	-0.410194	0.30705	0.74384	0.640351	0.808679
405	-0.182431	-0.0844195	0.376852	0.758653	0.597092
56246	-0.564399	-0.528702	-0.26862	-0.594165	0.202647
140688	0.720416	0.112227	0.164125	0.304483	0.390595
92293	1.74682	-0.713414	-0.0192211	-0.753892	-0.803906
6092	-0.565016	-0.639047	-0.88189	-0.442528	-1.01404
55532	0.1677	1.88601	2.21273	-0.701839	1.10385
142689	1.57699	-1.67944	-1.58909	-0.723097	-1.1463
199974	0.491668	0.750435	1.40919	-0.00668058	0.634691
1734	0.00769867	-0.0998283	0.10025	-0.0971774	-0.153132
54949	0.856828	-1.54519	-1.55859	-2.20363	-3.06588
9354	0.261428	-0.311531	-0.330282	-1.13887	-1.78478
7042	-0.465327	0.921246	0.903806	0.800942	0.470865
50615	-1.49864	1.02722	1.41087	0.998478	2.06972
338557	1.77342	-0.733101	-1.27835	-0.732288	-1.2048
222643	0.786797	-1.96934	-2.59273	-1.83702	-4.0209
81857	-0.31284	0.183615	0.10277	2.00395	0.10336
28965	0.210881	0.823602	1.41266	-0.523749	0.429703
56104	-1.29067	0.751774	1.18214	0.815016	0.681764
27071	2.27867	-0.640629	0.458323	-0.43296	-1.61987
151835	0.736636	-0.51543	-0.695469	0.291892	-0.552457
392	0.160284	1.03181	0.505378	1.30988	-0.35854
127428	-1.51835	0.888863	0.785169	-0.852991	-0.355429
81618	0.806042	0.228822	0.372475	0.653169	1.1822
2242	-0.345037	-0.120423	-0.304642	-1.61579	-1.48066
51285	-0.0202693	0.859677	1.05007	0.529155	1.24845
79691	0.365725	-0.16757	0.605011	0.835367	0.461685
2254	0.371202	0.403444	0.535451	-0.578147	-0.155631
5530	1.52978	-1.7355	-2.60261	0.30295	-1.62827
9693	1.10361	0.786567	-0.253021	-1.09306	-1.02313
58189	3.44065	-0.828857	-0.146018	-1.36656	-1.1592
813	-1.25607	0.898174	0.680825	2.1076	1.93209
54545	2.17636	-2.8738	-2.69365	1.62767	-1.7202
644	-0.95915	-0.189983	-0.0704196	-1.57333	-0.244007
6810	4.67908	-3.37706	-1.49432	-1.46895	-0.761158
3360	1.72515	-1.54486	-1.75	-0.493122	-2.62857
23563	0.847112	0.281079	0.249374	1.7724	0.823541
1820	-1.337	1.10072	1.53732	0.554626	1.1202
64419	1.46504	-0.197361	0.388446	-1.25108	-0.568228
728911	-0.332233	1.53272	1.30539	2.36116	2.03886
5308	-0.631459	-1.31289	-0.406302	-0.798391	-0.381571
114971	-0.413114	0.997354	0.884698	0.207437	0.287008
5275	-1.25274	-3.30149	-2.68675	-2.94968	-4.34466
10392	-1.03026	1.26396	1.39927	-0.382661	0.807326
1802	-0.382792	-0.315162	-0.582053	-0.411263	-0.610526
2775	-1.17659	0.264464	0.0135991	0.174576	1.01031
7494	-1.28691	1.67318	1.74937	1.51243	1.64867
90233	0.619163	2.19313	2.32928	-0.261117	0.369522
60386	-0.293816	1.06472	0.84287	0.184098	0.279959
285605	0.0959146	-0.177727	-0.437266	-1.04487	-1.06953
79968	0.732403	-0.151697	-0.0559141	-0.765706	-0.934406
2273	0.228521	0.621296	0.178028	-0.741389	-0.446022
80210	-0.706305	0.611833	-0.0280937	0.585772	0.746494
79901	1.48609	0.0973894	0.521599	0.550818	-0.138887
65117	-0.449976	0.560985	0.932695	0.281507	0.549534
64718	-0.255081	0.478013	-0.350126	-0.186265	-0.0725729
92335	0.181152	0.6434	0.620647	-0.0694437	0.361826
84919	-1.22806	0.196259	0.0797714	-0.182918	0.369601
916	5.45087	-2.05649	-1.0386	-1.78753	-1.39087
51701	0.145099	0.281056	-0.0172755	0.127614	0.128126
3646	-0.124815	0.0780458	0.333308	0.35757	0.000249497
51275	0.774541	-1.78655	-1.55603	0.279552	-2.22674
54972	0.420145	-0.000854409	-0.0740131	0.78942	-0.673594
10013	-0.465702	0.73208	0.150762	0.347103	0.0945502
4857	-0.0552612	-0.307721	-0.115497	-0.737659	-0.014742
64756	-0.808025	-1.22716	-1.42511	-1.04598	-1.28591
8120	-0.389201	0.417634	0.566455	-0.22704	-0.000648475
9231	-1.08429	-2.0476	-1.61354	-1.15145	-0.0236715
2331	-1.34524	-0.173357	0.0120522	1.8925	1.66476
1902	-0.861038	1.76133	1.01353	1.65239	1.87271
84986	-0.721037	0.722713	1.99344	-0.57511	1.34234
285966	0.829737	-1.22245	-2.02397	-2.95263	-1.45077
57116	2.29316	-0.284758	-0.492823	-2.22253	-0.31048
10766	-1.43307	-0.0494408	-0.371134	-1.08525	-1.89255
2001	1.59795	-0.711067	-0.29554	-0.793497	-1.18887
3216	0.470006	0.924266	0.208326	3.45654	-11.5197
120935	1.42528	-1.11794	-0.848301	-0.000754056	-0.289199
5796	-0.711179	-1.22569	-0.81682	0.588365	0.124532
10291	-1.0659	-0.0246093	-1.05376	0.744151	0.145808
23418	-0.0122375	0.210893	0.328624	0.327219	-0.761777
4234	0.124427	0.648893	0.509901	0.481492	0.0225978
3695	0.5604	-1.84431	-1.23423	-0.380976	-0.27416
56980	-0.775209	-0.67488	-0.59889	0.26726	-0.620639
84330	0.732403	-0.496441	0.259734	-0.351917	-0.0969592
284161	0.00580587	0.0655714	-0.224712	0.0366725	-2.64193
65083	-1.29616	0.571665	0.396588	4.00397	1.35915
59338	0.0868518	0.163517	-0.0494883	0.00471567	-0.000770902
28982	-0.11737	-0.209816	0.273901	0.893239	1.04287
58473	1.06213	-0.303654	-0.0229433	-0.279649	-0.576974
116093	-0.952578	0.000719374	0.218048	-0.107036	-0.174887
1809	-0.730837	0.568174	0.564462	-1.49847	-0.633252
2744	-1.32826	1.69269	0.838474	1.08305	0.67534
84084	0.462091	-0.488134	-1.9839	-2.07188	-1.91545
9848	0.889738	-0.0676248	-0.530266	-0.820357	-1.78976
90441	0.390448	0.559322	1.19782	1.63581	0.251402
80312	-0.0780115	0.625968	0.166597	0.664764	0.333942
115795	-0.401532	-0.0130443	-0.597811	-1.76099	-0.74219
3199	0.94408	1.6165	0.716073	0.437092	0.671734
5801	0.490461	-0.391096	-0.307164	0.390347	-0.701197
4669	-0.0380874	-1.83083	-1.46619	0.000766518	-0.669515
5287	4.29545	-2.50515	-1.89557	-1.94997	-1.61923
60	0.670758	-0.185252	0.11258	0.409668	0.0881732
10585	-1.02723	-0.49596	-0.65682	-0.354175	0.2582
196294	0.612559	0.577905	0.950087	-0.375897	-0.683138
160760	-0.505742	1.68036	1.47849	1.09588	1.12691
1400	-1.39652	0.477044	0.007147	1.79242	1.74068
9847	-1.21588	0.32435	0.0358134	2.45935	1.42526
2615	-0.661078	-1.87071	-1.84604	-0.76064	-1.01185
196549	0.37091	-1.22155	-1.21529	0.274424	-0.963674
83590	1.07189	-1.39132	-1.22731	-2.54192	-3.12401
353132	-0.393879	0.391587	0.500642	1.45708	1.46352
5173	0.113014	1.44779	0.812517	0.195065	-0.00905049
3134	-0.50666	1.56838	0.974877	-0.0791804	0.0167393
5245	-0.101722	0.145716	0.188405	0.297081	0.13078
130617	-1.2498	-1.6732	-3.35395	-1.63503	-1.71525
427	0.435412	-0.229619	-0.0905086	0.427173	0.453824
5121	0.665966	-0.679589	-0.0175736	-0.0320527	-0.148708
4735	5.24033	-2.87816	-2.15438	-1.61399	-1.99348
139818	-1.20824	0.8114	0.427583	-0.799944	0.212919
51379	-0.0591565	0.286367	0.597954	0.0287736	0.753348
57534	-0.801765	0.847789	0.789182	0.971819	0.770091
84364	4.18392	-1.15863	-0.618742	-1.73079	-1.49956
59340	0.455639	-0.403328	-0.167244	0.607236	-0.512836
51341	0.549368	0.779387	0.537406	-0.221017	-0.749849
131177	-0.247053	0.547464	1.33354	0.834237	0.645691
1763	0.366496	1.12488	0.523314	-0.794636	-1.88866
283971	-0.181184	0.433187	-0.0161623	-0.58612	0.10236
10888	1.21629	-0.142419	0.331935	0.26048	-0.862458
4299	-4.18511	2.78443	0.939044	-1.86743	0.619423
26526	1.60792	-0.524303	-0.480033	0.905054	-0.452527
9325	-1.7756	1.52881	1.18199	1.29727	1.85754
224	-0.653816	0.689984	0.389951	-0.692495	-0.804199
54811	-0.979274	0.635931	1.38703	1.42601	1.137
11092	0.111403	0.866035	0.053802	-3.23879	-1.0641
84173	0.00537145	0.935849	1.61315	0.120405	0.70486
79932	-0.606492	0.457922	0.366568	0.360706	0.580506
11001	-0.755262	1.07439	-0.254045	-0.520509	-0.835581
84899	1.23091	-0.013555	0.277611	-0.751154	-0.90213
146862	-1.23633	-0.480144	-0.911442	0.318723	-0.646183
51304	0.133958	-0.557575	-0.303937	1.0409	0.194933
84528	1.32501	-1.35453	-0.566333	-0.760718	-1.08134
150771	-0.430079	1.3548	0.217318	0.910846	0.572896
9043	0.37502	0.0532474	0.164707	1.1363	-0.17676
57579	0.944819	-1.05092	0.141475	-0.952244	-0.497362
23421	-0.910104	1.42037	1.1746	-0.130318	0.696267
51082	-1.89919	1.1236	0.852621	-0.818798	-0.321003
26508	1.13399	0.122131	0.98752	-0.564156	-0.00449448
279	-0.812311	0.788521	0.100614	0.657628	0.148846
9519	0.268083	0.61128	1.17356	-1.48803	-1.61068
54496	-0.279836	0.285134	0.706329	0.851205	-0.758585
80264	-1.56987	-2.33548	-2.34588	-0.520989	-1.52602
27338	-2.13693	1.13792	1.19157	1.84959	1.40518
483	1.03943	-0.0672407	-0.0960156	-0.727488	-0.94144
163049	2.05423	-0.984741	-0.346165	-1.00676	-0.982322
4145	0.118135	0.215373	0.992308	-0.362402	-0.238004
2055	1.09632	-0.895347	-0.980997	-2.05715	-1.56535
79646	-1.25335	1.26536	0.355084	-0.575924	-0.271741
1487	1.72731	1.34151	0.986424	-0.392986	-0.713406
5576	0.333049	0.967643	0.18994	0.37103	-0.829462
283796	-0.902026	0.0289446	-1.78111	2.53484	1.18439
114609	0.974728	0.610126	0.477782	-0.146897	0.306151
9367	-0.0122375	1.10496	0.917764	0.828252	0.433716
50508	-1.04049	0.813742	1.0251	1.6109	1.94127
4698	-0.995286	-0.105361	-0.555523	-0.682384	-1.28632
9196	-0.895379	1.02238	1.32629	1.06868	2.30633
1540	0.960537	0.0707092	0.41895	0.00622057	0.297501
3075	0.314877	0.362057	-0.0492404	-1.80312	-1.16902
7360	-1.59271	-0.626631	-0.345305	-1.59244	-0.106303
79829	1.41889	-2.29327	-2.5598	-0.965594	-1.46279
27069	0.0478008	-0.324681	-0.000417695	-0.786438	0.39546
128178	0.638423	0.651948	0.359312	0.441824	-0.668604
84833	0.855689	0.658009	0.467749	0.919127	0.549167
2064	0.306794	-0.88397	-0.816947	-1.46784	-1.16365
51214	-0.149984	-0.267781	-0.410795	0.207823	-0.792457
163051	-0.871434	0.450708	0.453541	0.00595725	-0.0732649
148932	0.659103	-0.253247	0.500853	0.260976	0.047094
5424	-1.39313	0.00389712	1.06356	-0.334367	0.208295
161753	0.998518	0.671733	0.56979	-0.343522	-1.44445
5218	2.46299	-1.38747	-0.420473	-1.23795	-0.912941
84002	0.0540812	-0.513138	-0.237662	0.0410002	-0.000210281
5164	0.468817	-0.696701	0.071744	-1.67888	-1.03748
11062	-0.966054	-1.43346	-1.01502	-1.62436	-0.961493
124637	-0.0506964	-0.886137	-0.070442	-0.434844	-0.621309
6045	-0.477952	0.248235	0.217234	0.238223	0.560646
284309	0.453541	-0.397326	-0.0926953	1.08522	0.201248
10143	1.24315	-1.28514	-0.603048	-1.51615	-0.739337
23411	0.033904	-2.21285	-2.4161	-2.86988	-3.79904
285195	-0.0736848	-0.393522	-0.100786	-0.00206986	0.265409
84148	0.108171	-1.86252	-1.50873	-0.196093	0.667997
83857	-0.460991	1.04292	0.531507	0.0605249	0.851823
3852	0.225347	-0.186009	-0.297939	0.790872	0.855878
3746	1.31909	0.588648	0.977349	-0.0225751	0.427322
10971	-0.296702	0.757185	0.384426	-0.0805448	0.175969
140458	-1.05666	2.46022	2.9789	0.890032	1.20906
5919	1.42081	-2.84406	-2.76204	-3.23733	-3.211
26191	0.380631	0.75201	-0.0195272	-0.019608	0.108352
90737	0.00284094	-0.122171	0.326322	0.573527	0.618215
57602	3.55343	-2.18349	-1.55416	0.112504	-2.15951
3593	-0.424451	0.00212109	0.852942	0.163001	0.427221
10863	0.372599	0.619904	0.254741	0.726187	-0.150731
7781	0.637132	-0.0549686	-0.246249	0.404105	0.127196
114824	0.6473	-1.21444	-1.1233	0.307302	0.0994421
9162	-1.52421	1.67168	1.75701	0.614039	0.867085
55165	-0.639452	1.63563	1.70925	0.665504	1.18791
55192	-0.78683	-0.109231	0.110373	0.0515536	1.79558
353299	1.53539	-0.875235	-1.03403	0.364988	0.081256
7260	0.0066226	0.711573	0.381041	0.695444	0.843835
81493	0.663819	-1.22614	-0.907096	-1.29509	-0.760926
25912	-0.569667	0.828025	0.991202	0.257921	0.680585
1716	0.618005	-0.703236	-0.380831	-0.23782	0.016775
9521	0.581559	-0.459616	0.30953	-0.76139	0.0403325
22820	-0.196487	-1.21866	-1.1255	1.29463	2.08196
51530	-0.407406	1.57974	1.31183	0.776515	2.26716
27333	0.34685	0.164222	0.140564	0.454768	1.27244
51018	0.149112	-0.314713	-0.0197589	-0.0186364	0.0237314
1663	-0.60947	-1.27405	-1.44881	0.532368	0.0853418
9175	-0.250208	0.0578017	0.208021	-0.192458	-0.0696593
5716	0.794574	-1.08207	-0.591608	1.2189	0.134469
635	0.500608	0.28794	0.693705	-1.03491	-0.11001
25841	-0.790135	1.22491	1.55495	-1.31122	0.417974
1088	-0.174906	-0.0829553	0.422525	-0.999352	-0.291248
5373	0.97038	-0.275695	0.582798	-0.375889	-0.0867577
51335	-0.251354	-0.78352	-1.7635	0.332024	0.18388
120406	1.80442	-0.870851	-0.153677	1.21664	0.630945
163255	-0.267371	0.986055	1.11924	0.415127	-0.0992617
3950	1.24849	-0.358795	0.42166	-0.187356	-1.40164
26330	0.610042	-0.694833	-0.00772765	-0.0230051	-0.281437
3603	0.193464	-0.325198	-1.36579	-1.63501	-2.68143
310	0.322433	1.09179	1.19724	1.43581	1.88099
151246	0.472341	1.31692	1.04681	0.264636	-0.200219
51205	-0.153214	-0.285017	-1.06278	-0.646628	-0.537146
9819	0.205825	-1.01227	-0.714994	0.395084	0.38307
8458	-1.42351	-0.140036	0.0137283	-0.762639	-0.393894
26039	-0.0500633	0.41301	1.48091	-0.353682	-0.0253157
93099	-0.126473	0.416263	0.846956	0.258614	1.09349
63923	0.864898	0.0885622	0.216954	1.43272	0.869155
57722	1.77022	-1.07429	-0.45424	0.853843	0.773312
92597	-0.350824	0.135407	-0.20041	-2.44465	-1.26343
84167	0.414885	0.0836786	0.0224451	-0.470388	-1.49117
57188	1.38963	0.217794	-0.238583	-0.768925	-0.309183
3764	0.581757	0.190667	0.512867	0.365143	0.221226
7753	3.59425	-1.70687	-1.65234	-2.29606	-1.92852
440456	-1.68953	1.52028	1.53782	0.757333	1.63531
9704	0.299576	-2.27743	-2.08738	-2.12441	-2.47413
2044	-0.0598569	0.368718	0.920982	0.207466	0.52777
8038	-0.49749	0.512952	0.52418	-1.37139	0.129274
23398	-0.726735	0.49314	0.0588022	0.246629	0.472751
9513	-0.676054	0.58267	0.756539	0.427416	1.14988
10457	1.97382	-1.66158	-1.91201	-0.330359	-1.56217
22862	-0.150538	-0.407365	-0.15336	0.371827	0.371171
204851	-1.01736	1.23389	1.28789	1.1159	0.867457
1437	-1.67002	1.21884	0.934159	1.68704	1.00029
57151	1.25079	-0.0119923	0.19199	0.0313296	-1.23543
199746	-0.763121	1.67869	1.31965	0.0794475	1.396
2517	0.806048	-0.233099	-0.106349	-0.0743781	-0.561155
80778	-0.857134	-3.2865	-3.37125	-2.24134	-3.50453
134637	-0.232236	0.314374	0.324102	1.17351	1.73723
10944	1.59178	0.299237	0.574079	-0.814757	-0.483676
127124	0.658042	0.918784	0.657136	0.826011	-0.214484
1600	-0.802159	0.419838	0.48795	-0.224861	1.00812
79133	0.479899	-0.479917	0.208172	0.218162	-0.824361
1740	0.628944	-0.807821	0.0846797	-0.00205515	0.438355
22802	0.721975	0.00127166	0.171223	0.975589	0.823027
9882	-0.111675	-3.43259	-2.63395	-3.49602	-2.49177
9584	-0.162767	-0.4352	-0.446928	2.55439	0.95879
115752	1.28068	-0.145165	0.513459	0.420376	0.112768
11197	-0.749768	0.228083	-0.335344	-0.323099	0.509065
57718	-0.628969	-0.485691	-0.413868	-0.676883	0.072995
90	0.466651	0.276658	0.208513	-0.9206	-0.0747746
54847	1.21349	0.128996	-0.815869	0.499343	0.710615
4712	0.660918	-0.580073	0.0388947	-0.906246	-0.702145
8722	0.0446041	0.631167	0.700154	0.317003	0.309901
51380	0.183896	-0.722473	-0.114489	0.560147	0.324023
51686	-0.314593	-1.65178	-2.068	-1.31283	-1.23977
11174	-0.565307	1.25981	1.5583	-0.435116	0.794127
25942	0.633868	-2.39203	-1.80561	-1.41384	-1.32166
79819	0.106361	-0.426656	-0.15487	0.707371	0.759535
56311	-0.614726	-0.118801	0.108768	0.539517	-0.954914
4683	-1.15476	0.96259	0.602909	1.90985	2.37744
27042	1.24487	-0.466841	-0.679161	0.0595751	-0.525157
8554	-0.2258	0.725264	0.85656	-0.0408333	1.14827
55611	-0.420501	0.84579	-0.21626	0.0166593	-0.663497
10614	-0.640637	0.0848945	-0.0700029	0.674455	0.350825
25797	0.173992	-0.575873	0.082346	0.100492	-0.0484297
51676	0.284968	-0.602199	-0.459109	-0.504414	-0.550529
245812	0.693292	-0.237222	-0.729917	-0.461234	-0.887909
54778	1.11662	-0.164219	-0.335051	-0.418063	0.0343698
55770	0.113179	-1.53759	-1.73838	-2.88176	-1.0102
11079	0.064914	-0.423272	-0.0298012	-0.521526	0.0131405
171546	-1.60135	1.03805	0.542072	-0.27538	0.510834
27233	-0.569567	-0.0195819	0.05631	0.2469	0.224437
23332	-0.304994	-0.885216	-1.1482	-0.403605	-2.25498
128817	0.207044	-1.0086	-0.955978	-1.75121	-1.2626
11138	-0.307039	-0.475375	-0.620598	-0.418554	-0.995275
81691	0.452222	0.39816	0.429011	1.28618	0.667773
10826	-0.8023	0.792295	-0.100546	0.107593	0.144567
4117	-0.534083	0.898157	0.529945	0.555667	0.394691
55872	0.696562	0.0893177	0.178312	-0.984063	-0.634537
11218	0.832242	1.24768	1.44804	-0.197966	1.19165
113540	1.37941	0.00420311	0.625621	0.465955	-0.0751345
7145	-0.106953	0.122346	-0.179001	0.213868	-1.02211
51809	-0.524344	-1.39647	-1.25867	-2.54222	-4.0704
26503	0.641692	0.332688	0.540359	0.703579	0.441492
126069	0.754344	-0.206107	-0.305813	-0.917265	0.0300539
3340	-1.66122	2.06925	1.03232	0.432667	0.81221
26084	-0.264998	0.871304	1.00977	1.26336	1.53895
6498	-0.518461	1.29361	1.3088	0.725933	1.01025
11036	-0.352427	-0.181909	-0.169268	0.0282454	0.26222
11190	-0.795445	0.927326	0.699914	1.16428	-0.109909
84301	-1.34524	0.289901	0.0862953	0.6115	0.1898
199	-0.530457	-0.942142	-1.34994	1.2565	-0.542233
85407	3.06163	-1.42188	-2.78408	-1.42649	-2.64778
55526	-0.974166	1.96059	1.96244	1.00993	0.576625
51669	-0.0817144	-0.0806781	0.0258082	0.786551	0.99121
6747	1.34345	0.363372	0.674005	-0.262255	-0.476813
7764	0.350811	0.883853	1.03136	-0.0320285	-0.0307525
23111	0.288386	-0.0550383	-0.146205	0.952547	1.09644
9779	-1.00698	0.841178	0.674381	0.836276	-0.153604
4606	-0.71513	2.26985	2.01664	-0.486889	0.254563
83955	-0.927579	0.756781	1.12464	-0.723391	0.960916
22919	-1.13835	-1.21111	-1.13169	1.2892	-0.0824522
84890	-0.157549	0.00390447	0.0541805	0.198506	-0.522308
9481	-0.241342	1.07861	0.690683	-0.115925	0.521347
23327	-0.618699	1.10241	1.25005	0.45675	0.447473
6507	1.47727	0.902467	0.295225	-0.297888	-0.710499
3223	0.825639	-0.789306	-1.0815	0.125076	0.199424
55335	0.512977	-1.00925	-1.30451	-0.778185	-0.258549
26958	0.585434	0.179148	-0.625031	-0.332585	-0.200775
29121	-0.0280001	-3.17564	-2.85337	-3.33269	-2.89793
133746	1.02554	-1.4259	-1.2652	-1.07445	-2.31403
5581	0.701277	0.725813	0.0571629	-1.54243	-1.04286
273	-0.780328	0.52929	0.594236	-0.242873	0.00136404
8626	1.71325	0.118411	0.154407	0.761374	0.216033
63941	-2.67033	0.352347	-0.335851	-0.259011	-0.865493
10137	-0.0409874	1.15164	1.27453	1.58586	1.58006
471	0.746651	-0.310449	0.0441534	-0.482217	-0.26838
160298	0.772974	1.22024	0.693596	-0.599895	0.0576457
23596	0.335741	-0.0807567	0.0571384	-0.301854	-0.429504
23545	-0.353386	0.702688	0.412835	1.6594	1.28305
4991	0.0757726	-1.10626	-0.886062	0.928806	0.152607
10642	-0.841034	0.780745	1.00044	-0.516282	1.8735
2262	0.474445	0.472064	0.639029	0.768581	0.216868
29128	0.159681	0.160532	0.218647	1.01979	0.852057
9475	1.02076	0.342902	0.32213	-0.274077	0.0671551
27019	-1.21036	0.953517	0.850874	0.917467	-0.772516
7089	-0.43767	-0.693534	-0.875963	-2.70897	-1.4698
131	-1.28556	-1.40142	-1.4407	1.06645	-0.810165
84725	-0.37168	-1.76218	-1.57446	-0.25108	-0.662313
79837	-1.42466	1.55191	1.35603	0.847233	1.51707
6016	1.20299	-0.770933	-0.341355	-1.02018	-0.258067
26999	0.235164	-1.15481	-1.57066	-0.334032	-0.937729
26355	-0.598795	0.91469	0.974328	1.06242	1.35659
7991	0.529707	-0.605643	-1.07323	-1.17053	-1.97598
27125	2.78774	-1.44848	-1.80622	-1.51865	-2.97318
7097	-0.651622	-0.0716711	0.378668	-0.247667	0.804374
6708	2.35991	-1.84726	-2.42103	-0.883566	-1.95668
51422	0.908965	-0.355188	0.0760539	0.479479	0.18603
51802	-0.189681	-0.0137288	-0.103475	0.07721	-0.184577
151516	-1.44353	0.602815	1.20909	-0.308821	0.914947
60675	2.03766	-0.26577	-0.559608	-2.37101	-1.68567
37	-1.39433	0.766403	-0.929129	1.78667	0.753616
6416	-0.774691	-0.666088	-0.534075	-0.704834	-0.426811
3659	0.809271	0.459545	0.321203	-0.110657	-0.686301
196383	2.46645	-1.57325	-0.959229	-0.26558	-0.993208
84443	-0.605265	1.13828	1.08195	1.91768	1.52837
56134	0.185518	-0.57608	-1.07751	-1.0813	-1.69754
79810	-0.125136	0.330267	0.162479	0.333952	0.658752
1839	1.71171	-0.132453	0.607461	-0.708127	0.094799
1788	-0.000711816	0.260796	-0.130483	-0.884142	-0.249785
51192	0.327719	-0.206215	-0.437062	-2.64184	-0.93631
51389	-1.33878	1.68471	1.71758	-0.134018	0.215752
9462	-1.35195	0.81885	0.860153	0.868136	0.734582
680	-0.21487	1.14376	1.29316	1.65224	1.44063
9781	-0.873577	-0.17749	-0.493959	0.166127	-1.19815
11045	-1.76362	0.282994	0.143437	-1.64414	-0.162942
2186	-0.00633816	0.614912	0.154429	-0.364346	-0.797341
23451	-0.484197	-2.0133	-2.12617	2.51696	-0.903624
8826	0.225861	-0.878761	-0.846014	-0.310856	-0.245382
221687	-0.623924	0.550419	-0.0518891	-0.197453	-0.902026
117195	-0.407082	0.266109	0.91916	-1.09741	0.220257
56649	0.304483	0.887764	0.539716	-1.87032	-0.368037
7259	0.0680958	0.453855	0.487878	-0.216483	-0.382786
2783	-0.46014	0.31302	0.0387481	0.636014	0.0528867
145482	-0.327419	0.0248479	0.309393	0.585647	1.23838
334	-1.25559	0.901407	0.800002	0.890976	-0.0650532
64789	2.06313	-0.491563	-0.67352	-1.99955	-1.90034
57558	-0.481083	-0.21498	-0.293375	-0.863168	0.00322819
51315	0.612574	-0.737709	-0.789007	1.38494	0.706868
1997	6.47999	-4.91152	-5.73756	-2.77244	-4.10538
5256	-0.604031	0.5187	0.622336	0.485085	0.350406
6888	-1.1325	0.556289	0.596517	1.93006	0.764006
2879	1.80432	-1.7438	-1.02836	-0.132648	-0.461614
23215	0.594124	0.266506	0.465972	1.17723	1.06399
5984	-1.22729	0.308584	0.391743	1.09956	0.879136
57130	-0.513086	-0.319713	-0.817734	0.629076	0.091141
4043	0.481073	-0.910408	-1.10041	2.4397	0.920258
5995	0.266979	0.412001	0.191177	0.162165	0.367596
2077	0.714225	0.0930392	-0.0445216	-0.610278	-1.26336
2036	-1.07252	-0.177515	0.398191	0.359791	0.679262
8452	-1.81091	0.209089	-0.00629181	-0.590208	-0.944179
10266	0.785346	-0.595795	-0.586951	-0.216218	-1.1287
5588	-1.01853	0.777214	0.563057	0.556472	1.07947
170393	-0.218174	-0.234364	-0.920569	0.711694	-0.00322819
8468	0.269329	0.639303	0.88958	0.110199	0.310395
157285	-1.30367	1.02225	0.70657	0.816994	1.75152
94239	0.0968229	-2.3017	-2.79678	-1.68211	-2.68635
10412	0.0649526	0.34956	0.878413	0.197675	0.369819
10573	1.15095	-0.0905306	0.156454	1.45504	1.15114
143379	0.0164183	-0.334843	-0.0181675	-0.697782	-0.682777
25790	0.205556	1.33958	1.23903	-0.477052	-0.364276
51765	0.172508	0.524854	0.394	0.932489	0.643266
2887	0.0897047	0.336325	0.697852	1.0049	1.2764
8934	0.464548	0.360853	0.883158	0.678013	0.597057
54758	0.053697	0.910578	0.210049	-1.12148	-0.89772
23195	0.463972	-0.487679	-0.605216	-1.73366	-1.2342
83992	-0.426085	0.641369	0.488795	-0.444594	0.294361
653483	1.72358	-1.93694	-2.23019	-0.758272	-0.726608
10721	-0.0056986	0.439543	0.304245	-1.05673	-1.05648
9612	-1.67602	1.60391	1.44212	0.896659	1.89364
8502	-0.117951	0.849704	0.566322	0.249181	0.33754
148753	-0.00689565	0.603362	1.66975	0.398095	0.159524
256710	0.063865	0.630668	-0.0195501	-1.40366	-0.11965
56652	-0.394518	-0.361919	-0.327303	0.808108	0.453676
83461	-1.50193	0.81753	0.581883	1.42353	0.679981
284521	0.811671	0.332663	0.107224	-0.667609	-1.2494
4292	-0.625605	0.375459	0.505155	0.873106	0.457796
10842	-0.430161	0.282122	-0.735956	-1.76783	-1.20651
838	0.792286	-1.39083	-0.854529	0.246007	-0.25677
2664	-1.62989	1.05475	0.558386	0.831055	1.82358
8187	0.721975	-1.88733	-1.58017	-0.190481	-1.20861
5019	1.63474	-0.387609	-0.0938242	-0.544685	-0.383822
1121	0.914307	0.336828	-0.0922099	0.325379	0.301032
60561	1.22263	-0.962704	-0.733978	-0.310543	-1.22044
9087	-0.246899	-0.651201	-0.921164	1.23628	0.136711
6493	-0.522527	-0.0803351	-0.0518493	-1.42345	-0.997947
896	0.863097	-2.10974	-2.55284	0.966613	0.641095
127294	0.184522	-0.139805	-0.470445	-1.54795	-1.94174
55117	0.241115	-1.34235	-1.38075	0.73106	0.223369
9896	0.352781	-1.14327	-1.10035	-1.79981	-1.50739
54512	-0.694613	-0.0459485	0.377597	-0.127538	0.173487
23185	-0.609707	-1.70757	-1.96851	-2.11036	-1.41427
3672	-0.835291	1.14978	1.24975	1.38868	2.05533
345757	-0.296994	0.625443	0.802491	-0.426994	0.122993
9040	0.443943	-1.003	-0.748494	-0.809614	-1.48721
54823	1.7421	-1.02242	-1.21411	-1.0524	-2.1299
54873	-0.484256	-1.78537	-1.11536	0.393615	1.03967
6470	-0.401101	-0.0196711	-0.590567	0.701164	-0.272134
55667	-0.401237	1.29532	1.26327	0.506394	1.19582
5045	0.772825	0.641017	0.841521	-0.210103	0.296074
3609	-0.73305	-1.13523	-0.38525	0.977261	0.592972
9341	1.84462	-2.21868	-1.53015	-0.672463	-1.61572
2786	0.118175	-1.0135	-1.74004	2.02418	0.939271
124925	2.7563	-3.3464	-2.72805	-1.27919	-2.14504
114884	-1.08758	-1.3928	-0.858785	-0.194508	-0.249882
55227	0.351155	0.368117	0.583149	0.531862	0.365291
55825	-0.0360777	-0.199583	-0.372128	-0.431859	-0.68858
80832	0.270986	0.478759	0.747242	-1.45216	-1.35191
9015	0.716599	-0.405743	-0.349557	-0.136597	-0.145488
23014	-1.78802	2.15447	2.28064	-0.704465	0.888102
2768	-0.941051	0.302948	0.107267	1.03795	0.861218
4924	0.871867	-0.739177	0.0823317	-1.06506	-0.125687
84461	1.13038	-1.17662	-0.676744	-0.343006	-0.350764
9526	-0.543437	0.0995721	-0.0871707	-0.483534	-1.12822
1102	-0.0757489	-0.367078	0.00772765	-0.967178	-0.416462
10935	0.0343897	0.234078	0.0768532	-0.544381	-0.896104
283209	1.7135	-1.03941	-0.67509	-0.842669	-0.876829
1478	0.541794	0.39099	0.655282	0.180521	0.789402
439	0.247901	0.813338	0.374871	-0.266271	-0.248829
51537	-0.029535	-0.264264	-0.136545	-0.48931	-0.476154
170506	0.526122	-0.421109	-0.382328	-0.988278	-0.434999
8676	-0.0638309	-0.927489	-1.27656	-0.469355	-1.25012
115708	-0.303942	-0.665728	-0.779429	3.6395	1.92263
54981	-0.57179	1.64774	1.21084	1.3297	1.58122
9592	0.340947	-0.478268	-0.879588	1.01233	-0.161473
23469	1.29269	-0.64282	-0.663749	0.377478	-0.67909
4839	4.97025	-2.08746	-0.708994	-1.8931	-1.8649
10255	-0.120039	-0.75913	-1.05413	0.516079	-12.866
84254	0.222473	0.38658	0.269842	0.486619	0.704533
65264	0.448074	0.0016561	0.0941373	0.788084	0.69036
18	-0.589397	0.717946	1.22595	1.32874	1.23779
65975	-0.690679	0.516888	0.75894	0.0912763	1.04386
22807	-0.823674	-0.33464	-0.00571852	2.00446	-0.194408
338322	0.818702	0.0991002	0.0634833	-0.936769	-0.534636
30011	0.829406	-1.53521	-1.75302	-1.316	-2.21912
5826	1.97543	-2.12991	-1.35287	-0.189834	0.0538112
6598	-1.70415	-0.954255	-0.877055	-2.11692	-0.981598
55110	-1.65093	0.06892	1.11022	-1.02481	1.09388
78996	0.737975	-0.234397	0.457772	-0.150716	-0.0325566
63035	1.03002	-0.133753	-0.255593	0.325474	0.626107
54680	1.26594	-0.253026	-1.01611	-0.105113	-0.973388
54928	2.08404	-0.620595	-0.349437	-1.30138	-0.884638
7105	0.402149	0.048142	-0.07611	0.773166	0.445874
4790	-0.196711	0.163785	0.209243	-0.833575	0.57236
10745	0.259993	0.414194	0.315884	1.10536	1.41899
6717	-0.499985	-0.254919	-0.148797	-0.896319	0.0579591
53336	-1.34566	1.11157	1.25106	0.170448	0.0545123
3373	-0.282268	1.22443	1.7207	-0.273984	0.0831834
3652	1.99878	-1.06041	-1.68034	0.911089	-1.54322
55647	-1.49529	-3.1552	-3.16455	-4.21503	-5.30559
26577	0.941111	-1.3336	-1.34436	-1.65335	-2.61005
29097	2.52651	-1.49197	-1.49736	-0.626976	-1.19583
148	-0.135041	0.926313	0.529261	0.11669	1.85699
6453	0.794496	0.23743	0.38044	-0.298337	-0.193857
84337	-0.73622	1.12844	1.46445	0.0037138	0.766416
8383	-0.565557	1.78917	0.802981	0.645077	0.804622
136647	-0.225803	0.897556	0.338732	-0.691519	-0.385214
146279	2.4684	-1.47431	-0.0401129	-1.50319	-1.31251
81539	-0.253223	-0.28253	-0.409265	0.448769	0.461152
2703	0.435175	-1.9015	-2.44767	2.39391	0.877902
6241	-2.45543	-0.824197	0.728616	-0.422194	0.770641
55156	-0.368579	0.0461956	0.811052	-0.392626	0.378526
6659	1.05623	0.143731	1.03915	-1.11943	-0.598315
4110	-1.32539	-0.292305	-0.507732	-0.258819	0.213091
157	3.0783	-1.37977	-1.37793	-0.520877	-0.806054
2009	-0.320707	1.38792	1.68632	0.124914	1.10665
1909	0.953581	-0.373918	-0.315286	-0.346448	-0.242591
317701	2.21956	0.468454	-0.102667	-1.09073	-0.594389
58480	0.322967	0.108763	0.216944	-0.689411	-0.570576
7179	-0.175405	0.440695	-0.355809	0.81834	-0.585328
22905	-0.800739	1.51914	0.876738	0.624584	1.05681
2627	2.74636	-1.80834	-0.722505	-1.30857	-0.870447
3576	-0.350824	0.81062	0.911089	-0.424303	0.329332
1213	0.00196651	1.68724	1.96788	-0.282172	-0.462441
352954	-1.44486	2.09822	2.08511	0.254516	1.38831
9411	3.40061	-2.06914	-1.0438	-1.19545	-1.39861
8061	0.457754	-0.616491	-0.671993	1.1866	-0.379079
624	1.69043	-0.304969	-0.480907	-1.5371	0.0307322
8856	0.494493	0.133411	0.132214	-0.0651091	-0.378668
55313	1.00741	-1.59612	-1.46158	-0.466055	-0.935957
6323	0.486868	0.150144	0.324253	-0.212119	-0.758734
128344	1.56204	-1.59703	-1.79228	0.147967	-2.79758
50515	-1.73516	-2.62024	-3.17123	-0.850522	-1.383
23556	-0.624574	0.503576	0.545937	0.98513	1.417
10120	-0.0318474	0.35085	0.394683	1.16115	1.26175
9209	0.364854	0.319136	1.05954	-0.611771	1.02453
1041	-0.586179	-1.22808	-1.39905	-0.0820376	-1.46247
6872	0.210894	0.818608	1.44973	0.984951	1.164
1990	-1.72793	0.672926	1.58935	-0.433265	-0.667606
114926	0.94315	-0.586466	-0.300348	-0.48371	-0.0298698
7699	0.545034	0.646656	0.452099	-0.594721	0.0385495
123920	1.45508	-0.00637414	0.530766	0.867552	0.511186
55079	-0.493116	0.945228	0.846587	2.29066	0.869541
51744	-0.475179	0.653552	0.603107	-0.0387087	-0.285138
22897	0.94048	-0.0670317	-0.633832	-1.45502	-1.41848
9022	-2.12447	-0.132668	-0.314232	-0.046553	-0.848338
84817	1.65173	-2.16681	-3.06946	-2.00722	-2.83297
6311	-1.21015	1.60587	2.26248	-0.527168	0.20308
6205	-1.59657	-1.36296	-1.67931	-0.0958658	-0.581633
51228	-3.1117	-0.0220151	-1.74912	1.03722	0.459306
54798	-1.17972	0.942524	1.11917	-1.22217	-0.374041
284467	0.976849	-0.202765	0.0638451	-0.572971	-0.524379
57179	-0.413747	0.758125	0.565694	-0.442722	-1.16063
613	-2.14312	1.19097	0.609452	-0.45546	-0.206439
55005	-0.464235	1.06294	1.31586	-0.621569	0.92809
9184	0.432504	-0.0669191	-0.601117	0.554885	-0.833863
5141	-0.543056	-0.465018	-0.472572	0.525965	0.357017
92379	-0.965385	-0.274831	-0.819178	-2.77636	-1.45326
23286	1.24841	0.0531319	0.194593	-0.00743179	-0.452088
10362	-1.48621	1.5738	1.85477	0.774822	1.91727
952	-1.01984	0.789552	0.340109	1.27959	1.2176
2691	-0.320003	0.124663	-0.248513	0.309224	0.0750401
1071	0.777813	-0.318068	-0.198292	0.0831745	-2.0516
9636	-0.290052	0.102266	-0.476875	1.72532	0.634725
27141	-0.251127	0.407888	0.76242	0.365455	0.74661
55832	0.576943	-0.0208532	-0.102389	0.38986	-0.39561
4331	-0.255268	-0.384341	-0.712606	-1.6528	-1.14347
10569	-2.07012	0.935553	0.498895	1.19773	1.00477
221443	-1.31047	0.52298	0.710867	0.272418	1.50269
26064	0.9154	-4.88641	-4.04397	-3.17134	-5.65124
11131	0.721431	-0.358455	-0.232056	-0.695332	-1.48463
4158	-0.280442	-0.76325	-2.2976	1.08523	-0.71109
348738	1.86621	-0.977167	-0.959403	-2.08637	-1.9393
25822	0.750101	-0.13458	0.193805	-0.0951578	-0.869374
6602	-0.833996	0.556483	0.732929	1.54582	1.13566
285676	0.347152	-0.156749	-1.3175	0.14485	-2.40912
168975	0.556213	-0.442127	-0.126653	-1.29447	-0.151955
54737	-1.00937	0.80984	0.630046	2.22041	1.61913
5817	0.84207	-0.262059	0.0157612	-0.218936	0.184057
54477	0.351155	-0.732808	-0.797727	0.280764	-0.210163
57649	-0.199973	0.800013	0.3671	1.77156	2.31951
9656	-1.08356	-0.13966	-0.481045	-0.642668	0.668396
23230	-1.99813	0.673775	0.307587	-0.551803	0.512675
23341	0.963765	-0.59239	-1.26817	-0.227706	-1.23867
133308	-0.283677	1.42383	1.67379	1.39639	1.47784
140873	0.741358	-0.733893	-0.441653	0.269206	-0.798981
8226	0.210881	-0.56152	-0.501047	1.62603	0.738303
8729	-0.335581	0.526102	0.963523	0.125697	0.363845
54471	-0.446397	-1.06127	-1.0476	0.625422	0.0804384
3705	-0.361638	1.05401	0.755934	0.920128	0.731627
6760	1.47397	-0.891474	-0.467537	0.085128	-0.10786
23125	0.342807	-0.918992	-0.856872	-0.536714	-0.999876
80864	1.25037	-1.23407	-1.04913	-0.157578	-0.310795
84189	2.09535	-0.498936	0.836606	0.307562	-0.300573
84446	-0.307855	-0.427073	-0.265187	1.72269	0.77376
3948	-0.432709	0.988879	1.04836	-0.152534	0.0760413
55009	1.82517	-0.321732	-0.432568	-0.511449	-1.02258
66000	-0.942318	0.73754	-0.202294	0.763725	1.07433
83871	0.133235	0.333996	0.629059	0.548937	0.250417
55240	0.998369	-0.69131	-0.39245	-0.480209	-1.38707
51074	0.773017	0.0200364	0.4373	-0.864923	-0.0926467
51692	0.940643	-0.033631	0.0555477	-1.24443	0.00400708
1830	0.182378	-0.817537	-0.356149	0.240037	-0.314289
94101	1.0598	-1.48228	-1.48649	1.43007	-0.429251
25963	0.117416	0.168389	0.273055	0.500575	1.41758
10006	-0.257687	-0.0795625	0.548185	0.280334	0.98075
26152	0.598909	-1.22441	-0.646186	-0.863838	-0.805185
25903	-0.340944	0.265332	0.682309	2.19993	2.53317
168391	-1.05127	-0.835478	-0.446209	-1.06695	0.374553
3060	0.127894	0.178319	0.32016	-0.0150597	-0.0799137
7411	1.06448	0.672367	0.240103	-0.553263	-0.220785
9027	0.3444	0.320643	-0.387269	-0.829599	-0.552527
83642	0.169606	0.0737479	-0.311328	0.237182	0.0180964
6433	-0.427617	-0.927625	-0.811057	-0.395972	-1.09018
5695	-0.392368	1.23458	1.31493	-0.911121	1.59118
7163	0.241412	0.127253	0.34942	0.80094	0.586173
57198	1.86591	-1.04058	-0.379359	-0.168447	-0.328823
84811	-0.516399	0.722568	0.836058	1.23678	1.27745
439951	-2.23035	0.965192	0.932985	2.37494	1.76512
200909	0.682159	-0.274507	-0.173104	1.47023	0.528966
7453	-0.803741	-0.102437	0.519213	0.368376	0.31434
80149	-0.527848	0.420752	1.02028	0.3485	0.559046
23118	2.25671	-0.577511	-0.949763	-0.673499	-1.17735
10987	-1.22491	2.14615	1.89369	0.416803	1.07461
79726	-2.06986	-2.10972	-1.69943	-2.20303	-2.39052
258	-0.35001	-0.524482	0.0053217	0.976908	-1.21225
124583	-1.45917	1.20523	0.477621	0.576431	0.0412072
2620	1.28895	-1.85511	-1.27225	-0.995743	-0.0551399
123264	0.358265	0.262772	0.828941	-0.618353	-0.260761
56659	0.451163	-0.471433	0.0944381	0.239059	0.0945568
55844	0.24745	-0.702045	-0.224868	0.861576	1.06759
10098	4.04214	-3.81818	-3.84777	-3.6131	-3.4532
59351	-0.230208	0.632557	1.10581	0.372549	1.77201
10279	-0.0866116	0.283944	-0.111755	-0.279033	-0.631476
122786	0.711899	0.0559883	0.442266	0.907182	-2.17463
2138	0.229349	1.64274	1.95024	1.24497	1.73106
79637	0.61562	-0.869936	-0.692604	-1.33218	-1.25544
64949	0.746204	0.317415	0.41496	0.827813	0.26644
25875	-1.01954	2.04281	1.644	0.453078	1.25483
30832	-0.299209	0.00780241	-0.318842	-0.252286	-0.272967
83896	-0.388442	-0.219187	0.735657	0.056172	0.115549
54537	1.08553	-0.411188	0.408901	0.245343	0.169852
10093	0.0847979	-0.228057	-0.279536	0.820204	1.77837
7376	-0.0985873	-0.544102	-0.952207	-1.17762	0.0828412
141	-0.749518	-0.573301	-0.753116	2.82147	0.092316
26271	0.618737	-0.541107	-0.739832	-1.33637	-1.48353
3043	1.75828	-2.00157	-2.82879	-1.01759	-1.97755
23161	1.74992	-0.783214	0.335363	-1.87061	-0.950953
79083	1.33209	-0.533914	-0.405052	0.317463	-0.135349
1230	-1.04142	0.736291	0.360595	0.115028	0.0756308
2793	0.170697	-0.842369	-0.801225	-2.65098	-2.03151
6155	-1.78862	-1.80624	-2.85081	-0.896111	-1.66796
84873	3.19801	-2.93804	-2.45705	-1.28341	-2.53321
29117	-0.184816	0.492112	0.47671	0.439095	0.639359
79758	1.25266	0.619482	0.754281	0.313035	0.366777
6387	0.694936	-0.671337	-0.945423	-0.00552434	-0.43812
254950	1.58654	-0.150094	-0.0687666	0.152937	0.196536
10911	0.559288	-0.235705	0.0390204	1.69874	0.763189
51442	-2.12051	-1.11869	-1.638	-1.93055	-0.92643
55894	0.418114	1.0752	0.683969	0.198509	-0.202722
133688	1.24128	-0.78722	-0.699701	-0.0201854	-0.958824
5865	0.163089	-0.861442	-0.328589	-0.156038	-0.340392
3590	1.51553	0.178321	0.516834	-0.778633	-0.496479
1060	-0.162465	-0.270012	-0.0307318	0.11647	0.522633
3759	-0.0613599	0.435989	0.810779	-0.657187	0.748244
2104	-0.00370626	0.626918	0.961977	0.257284	0.634567
2894	0.356642	0.36514	0.732226	-0.506829	-0.344741
55796	-1.36167	-1.64238	-1.38652	-0.0256594	-0.91498
84265	0.720484	0.229987	-0.10126	-0.776101	-0.740312
10758	-1.98608	1.0405	0.596603	-0.851181	-0.571711
4221	0.157298	-0.72817	-0.344787	0.245162	-0.180212
8644	-1.33221	1.13349	0.268477	-1.01762	-1.40083
55628	0.252009	-0.490945	0.782554	0.904443	0.491115
27098	-0.0251147	-0.128592	0.263782	0.0382803	-0.0552881
972	0.508776	0.24745	0.158388	-0.356745	-0.418341
53831	-1.59189	-0.0350686	-0.439343	2.08837	0.579524
150684	4.72407	-2.55933	-0.942954	-1.45374	-1.58346
81576	0.057302	0.357821	0.296518	1.55776	1.21072
10003	-1.25548	0.499181	0.947207	0.0592527	0.655324
29880	0.902422	-0.636716	-0.216286	-1.53634	-0.922476
7802	-0.491734	0.633675	2.82679	-0.86153	0.471081
143098	-0.86938	-1.27295	-1.25035	-0.382658	-1.34985
201626	0.418678	-1.69327	-1.61679	-0.469067	-0.523913
54469	0.351042	-0.0589697	0.465688	0.834218	-0.126576
54967	0.573693	-3.38755	-2.48189	-0.155153	-2.48738
5608	-0.478748	0.712162	0.288944	-0.630999	0.366122
80731	0.806435	0.932506	0.448239	0.961071	0.125317
9153	1.16677	-1.68862	-1.31876	-1.29714	-1.91673
3420	0.0847979	-0.0222004	-0.740985	0.885558	-0.280701
55800	3.0123	-0.631115	-0.894007	-0.713274	-1.44491
5130	4.11218	-1.60289	-0.934264	-1.27528	-1.62861
3269	-1.0314	1.53843	0.22638	-0.324743	0.220769
2632	0.840901	-0.413262	0.276989	0.38341	-0.121322
5684	0.150486	-0.349218	-0.0743615	-0.0697772	0.215373
22924	0.495266	-0.0788998	-0.377862	0.391896	-0.248367
151195	0.116037	-0.114076	-0.560685	-0.81234	0.115281
6261	-0.189838	-1.57553	-2.13639	-1.79337	-1.6854
25998	0.440407	-0.614916	-0.281327	0.312259	-0.00432676
344658	-0.922364	-0.394582	-0.107152	-0.550308	0.328741
54903	1.6848	-0.849161	-0.503175	-0.629389	-0.306331
160287	-0.0367854	1.80744	1.42294	1.28121	1.78953
8349	-0.229654	-0.628713	-0.366925	0.296941	0.262575
6361	0.688875	0.715316	0.715417	1.02692	0.731709
2830	-0.458061	-0.0773017	-0.00738809	0.745262	0.136147
898	0.605202	-0.611189	-0.480831	-0.395093	-0.42877
3670	0.590059	-1.3629	-1.06798	0.64555	-0.286333
7391	0.279431	0.766719	1.27972	0.988673	1.55106
54732	-0.297532	0.130196	0.285029	-0.795245	0.326041
6227	-2.08085	0.00413228	-0.506322	-0.706381	-0.474626
79684	-1.05721	-0.167235	-1.06443	0.114707	-0.916542
2969	0.0760401	0.939482	0.908207	1.31683	1.0324
55379	-0.447805	0.412969	0.667178	-0.929839	0.291221
149708	-0.112825	0.568877	1.10797	-0.675729	0.265664
78988	-0.853188	0.995694	1.22371	1.22558	0.538017
3595	3.52236	-0.310217	-0.967717	0.638064	0.55597
84619	-1.05768	-0.800799	-1.16728	-2.08271	-0.975588
26022	0.173398	-1.30496	-1.32065	0.379235	-0.999937
8743	-0.30247	0.407213	0.956132	2.38498	2.57203
10168	0.0372908	-0.559356	-0.33003	0.273832	-1.13089
284222	-2.78234	2.28335	1.03021	0.506627	1.68087
144321	0.14922	-1.28752	-1.00662	-0.320193	-0.578275
5335	-0.131057	1.22669	0.426947	-1.16125	-0.311713
9906	-0.742146	0.473269	0.722338	1.12093	0.757152
81572	-0.763989	1.42313	0.99626	2.14259	1.70684
540	-0.816234	1.50145	1.87638	-0.637951	0.241867
1615	0.905499	0.912752	1.08002	0.220683	0.107343
129831	-1.4051	1.35418	0.776647	1.00687	0.20236
3065	-1.33191	0.0728085	0.123911	-1.16171	-0.859471
2073	1.11652	1.59562	0.616282	-0.169808	0.106764
23334	-0.743854	-0.535292	0.559718	-0.0148055	-0.395429
10285	1.61645	-0.768253	-0.240043	0.379429	0.215994
27250	-0.237825	-0.137044	1.02734	-1.66832	-0.77122
7621	-0.796011	-1.24083	-2.45509	-2.33409	-2.11551
56547	-1.03026	0.675629	0.477197	0.683298	0.747158
57156	-0.657347	0.909077	0.859231	-0.813429	1.16355
2592	-0.183203	-1.21547	-1.27235	-1.79945	-0.539168
11213	2.28428	-0.457124	-0.309785	-0.500867	-0.413384
64784	0.0253947	0.386616	0.164605	-0.277794	0.149173
9131	-0.504729	0.421845	1.27036	0.398544	0.354958
10743	0.295971	0.672106	0.742936	1.7978	1.84157
9276	-0.00196651	-2.34125	-0.991069	-1.09155	1.95381
1123	0.780388	-1.39584	-0.298103	0.266019	0.134158
100131816	-1.32987	1.70046	1.06227	3.00006	1.37934
51136	1.38296	-2.31292	-1.79036	-2.55988	-1.9715
23767	-0.0800632	0.60192	-0.0945953	0.326304	-0.299942
23029	-2.00338	0.619716	1.10632	-1.14512	0.531023
758	-0.653275	0.935258	1.09599	0.264077	0.851363
6351	-1.56756	2.02314	1.41817	1.15514	1.08739
14	4.23088	-3.00439	-2.81024	-1.21865	-2.15531
84640	-0.737243	1.0365	0.0361116	0.407201	-0.417934
93664	0.107134	1.30472	1.04275	0.871143	0.506986
2587	-0.762547	0.879367	0.544761	2.24366	1.18904
150094	0.0810518	-0.205257	-1.26855	-0.174295	-0.828024
10898	-0.041611	-0.624307	-1.26064	0.14323	-1.31794
9556	0.485611	-1.55715	-1.19132	0.0965483	-0.59541
2328	0.349379	1.4585	0.836856	-1.22711	-1.28654
164091	0.745684	-0.127311	0.394903	-0.669021	-0.500393
51124	0.983529	-0.974246	-0.977861	-0.349394	-0.810917
2889	-1.2338	-0.304791	-0.16604	-0.643681	-0.667653
3786	-1.41627	0.604591	0.587835	1.04448	0.958628
83876	-0.082619	-1.0604	-1.6527	-1.25875	-0.773839
594	1.09046	-0.0750319	0.12099	-0.190383	0.448817
7867	0.943144	0.314719	0.506193	-0.844062	-0.642819
80258	0.153002	-1.61502	-1.54755	-1.77744	-1.60321
6746	-0.951951	0.728893	0.958805	0.945246	1.51304
4580	0.0823084	-2.34958	-2.28117	-1.97064	-2.03596
5213	0.0794426	1.00646	0.670392	-0.577277	0.0859711
4302	-0.313218	0.327914	0.0548499	1.44958	0.0598099
3554	0.0310617	0.492114	0.30503	0.309021	0.782871
10273	-0.194848	0.577451	0.270021	0.611786	0.406907
6158	0.0665097	-2.09834	-1.48446	-1.35804	-0.750284
9982	-0.367169	-0.0377878	-0.457874	1.25216	-0.117024
10127	-0.258091	0.38553	-0.0541253	0.285037	-0.192883
84289	-0.473192	-0.100154	-1.11626	-0.391952	-0.0204854
27258	2.73764	-2.48829	-2.20156	-2.28634	-2.52346
6936	0.0464961	0.416837	0.521181	-0.558408	-0.764567
9191	0.344928	-3.62355	-3.93886	-3.64579	-5.48894
1000	0.861897	-0.171085	-0.396056	0.430519	-0.807183
9818	0.506708	-0.942657	-0.78892	0.0574683	-0.114671
11222	-0.176512	-0.196353	-0.106186	1.52721	0.961356
221823	1.04136	-0.0105606	-0.208778	-0.112816	0.0987833
2582	-0.133542	0.029876	0.193438	-1.03604	-0.489891
27181	-0.0107734	-0.255861	-0.288142	-0.468528	-1.60267
130560	0.0889802	-0.816206	-0.971359	0.98019	-0.0648929
79893	0.247064	0.512588	0.613863	1.48401	0.617887
79783	0.526381	-2.11359	-2.40264	0.324356	-2.50893
25886	0.969553	-0.806582	-0.577316	0.125342	-0.731455
5367	-1.71758	-0.13184	-0.578657	-0.240432	-1.04677
288	-0.302204	0.06995	0.659053	1.75548	0.706105
259197	-1.49145	1.07835	1.0504	0.0174983	0.876523
22974	1.37783	-0.180463	-0.657857	-0.960042	-0.535553
54980	-1.44966	0.382446	0.779204	0.00417833	-0.752535
113402	0.12223	1.10071	1.31835	0.337732	0.548328
119	-1.34427	-1.06016	-1.22051	-2.39956	-1.1676
54748	-0.533605	0.801772	1.06405	0.736133	0.533458
348995	1.07346	-0.808694	0.0785828	-0.579614	-0.394801
5954	-0.052802	0.404323	-0.184645	1.492	0.625471
56923	0.406037	0.0881579	-0.400813	-0.19511	0.345296
64132	-1.97013	2.07103	1.64684	0.718488	2.09134
10213	-0.120938	-0.612619	-0.968858	-0.596573	-1.433
4438	-0.274043	0.391575	-0.62424	-0.360906	-0.479257
221002	-0.95979	1.75238	2.02963	-0.0565786	0.895141
8515	0.553684	0.475212	0.770913	0.378633	0.0793359
54899	0.908879	0.139424	0.0439911	0.10092	-0.0990227
55039	0.0921154	1.48158	0.367861	-0.495716	-0.406911
29887	-0.422315	0.25008	1.11658	-0.542207	2.21403
83931	0.186879	-1.17983	-0.900439	-0.578037	-1.00501
415	-0.059907	-0.0310102	-0.33059	0.494869	-0.646373
84992	-1.72606	-0.656409	0.24192	-1.58488	0.0667217
8904	-0.23687	-0.552896	-1.55231	0.488498	0.166865
55023	1.86318	0.323635	0.530461	-0.109487	-0.52049
3987	-0.800701	-0.750671	-0.372373	-1.78322	0.00287507
1356	-0.296155	2.22281	2.12114	-0.563045	0.593466
5441	1.0185	-0.946684	-0.214333	-0.421749	-1.44466
10782	0.895687	0.218172	0.311621	0.798053	-0.469305
79607	-1.93507	1.21352	0.916805	0.727381	0.239373
5208	0.266717	0.615031	0.533038	2.15503	1.11176
10966	5.9582	-3.9535	-3.74464	-2.94327	-2.74592
1871	0.828823	-0.968699	-0.931587	-2.06296	-1.21313
1153	-0.487563	0.60545	0.59996	0.25375	-0.062416
5209	0.297157	1.36329	1.04124	-0.150943	0.1261
92344	-0.76825	0.973916	1.17813	-0.563433	0.78527
221264	0.623773	-0.0436944	-0.263596	-0.255001	-1.20215
23582	-0.457248	1.3448	0.57058	-1.33496	-0.887741
342926	0.0431598	-0.128477	-0.246622	-1.03204	-1.44157
64599	0.561205	1.13117	0.890675	-0.171569	0.453462
60685	0.940772	0.132917	0.788364	-0.403254	0.154889
55664	-1.14819	-0.456825	-0.704115	-1.15489	-1.89098
57584	4.54382	-2.74416	-2.17292	-3.40194	-1.34083
8517	-0.0883506	-0.793968	-1.31292	-0.180518	-2.17984
135927	0.256481	0.0270222	0.0410215	0.0729317	0.749234
4830	0.456821	0.431086	0.719663	2.15691	1.6398
126353	0.0863026	-0.577547	-0.387028	-0.888627	0.388007
64770	-0.67328	1.91603	1.67675	1.33347	1.17036
114571	-0.451768	-0.210933	-0.0529795	0.844326	-0.270855
3912	0.338453	0.259369	-0.355354	-0.0775709	-0.848807
10908	0.454097	-0.812948	-1.87869	0.681154	-0.668093
6500	0.978776	-0.660541	-0.43295	-0.19357	-0.727212
23383	4.18343	-1.55957	-2.80983	-1.43786	-2.47568
784	-1.12252	1.16218	1.19221	-0.681798	0.470634
146057	0.325067	0.269198	0.110293	-0.178853	-0.560582
51015	-2.5554	1.41639	0.193903	1.96436	0.363056
84239	-1.34145	0.455266	0.868547	-0.279041	-0.0910055
6300	-0.327034	-0.834722	-0.380966	0.220318	0.384687
9747	-1.94849	1.01681	1.12173	-0.765643	0.777319
116966	-1.73934	0.672081	-0.0346758	-0.188896	-0.279348
80829	1.33085	0.371677	0.922582	1.12428	0.656
7186	0.370938	-0.545746	-0.447545	-1.08822	-0.829609
23223	0.705406	-0.0632315	0.391883	0.821158	0.886555
762	1.33032	-0.388118	0.286308	0.227518	0.279484
158160	0.124737	-0.185685	-0.108474	0.801387	0.343401
55195	0.240441	-1.22232	-1.21276	-1.29732	-1.27667
10346	0.941902	-0.66433	-0.136407	-0.248442	-0.728652
51447	0.653912	-0.405105	-0.444456	-1.77312	-1.1614
4619	-0.522891	1.39441	1.35343	1.17059	1.49281
5281	2.63537	-1.4748	-0.705078	-0.696744	-0.454705
252969	-0.437759	-2.40209	-2.28882	0.11789	-1.11814
93377	-0.573569	0.511699	-0.0233613	0.847981	0.510538
10542	0.0847979	0.4411	0.62917	-0.245191	0.345107
84317	0.184773	1.29358	0.704929	0.887443	0.799529
6118	-0.202615	0.518177	0.717207	-0.640886	0.0198285
5708	-1.81654	-0.794852	-0.18446	0.0265638	0.0540051
25932	1.56342	0.52486	0.972147	0.335268	-0.159115
9138	-0.0907374	0.822041	0.977144	0.546323	1.10749
93550	0.711267	-0.294238	-0.18001	0.0795251	-0.784141
22803	2.35407	-1.15146	0.344122	-1.623	-0.836657
2205	-0.284309	1.08328	0.752537	1.13813	1.83672
132228	-0.817261	0.610384	0.382196	1.35818	1.49037
7965	0.416353	0.172077	0.100738	1.08521	1.0355
79183	-0.855348	1.19899	1.69415	0.562441	0.97687
139341	0.453669	1.00747	1.33916	0.950977	0.303922
54831	0.744085	-0.504195	-0.229823	-0.0953175	-0.227778
285175	0.0396236	-0.249827	0.0251631	2.60519	1.80942
80039	-1.54666	-2.31579	-2.48144	-2.03721	-2.16081
22	5.7688	-2.05076	-2.0497	-1.9379	-2.46252
252995	0.055546	-1.59217	-1.65511	0.707001	0.910949
285135	2.76823	-1.61224	-0.501225	-0.683611	-1.01463
10847	-1.28152	1.40931	0.819003	-0.15084	0.907357
79644	-1.44045	1.59767	1.41557	-0.606177	0.815804
8013	0.125794	0.236555	-0.0286413	-0.253289	0.0767892
874	-0.666166	-0.578229	-0.872387	1.15058	-0.385817
202020	0.946423	-1.15452	-1.02113	-1.0911	-1.07018
23505	0.432318	-0.185512	-2.08982	1.80857	0.755463
2220	2.64817	-0.133171	0.715336	-0.92439	0.463739
2528	-0.894466	1.42684	0.752722	0.836298	0.899973
10983	-0.173797	-0.306962	0.134145	-0.130422	0.578668
1591	-0.550047	-0.479732	-0.0368096	0.0548222	0.228611
1677	1.01153	-0.707525	-0.716045	-0.125033	-2.29563
96626	0.47385	0.383784	-0.00720118	-1.37533	-0.499226
8417	-0.150724	1.34278	1.76119	0.255381	0.370788
51726	0.868314	-0.361181	-0.183413	-0.727418	-0.649688
123624	-0.349137	0.466177	0.540911	0.839718	1.03245
130589	-0.238613	-1.39944	-1.51638	1.9798	0.266722
1026	0.486123	0.391853	0.129359	0.236197	-0.280804
5606	-0.592554	0.100913	0.743225	-0.628563	-0.449819
1390	1.76342	-0.683614	-0.505174	0.0748171	-0.0858474
8521	0.121668	0.697735	0.755917	0.515028	1.18271
81850	-0.10904	0.291002	0.534111	0.145158	-0.00833389
1469	-0.76017	0.839357	1.09085	0.856694	2.6143
55902	-0.659099	-0.0936633	-0.241701	0.828836	0.226697
84662	0.0259127	0.145085	0.210717	1.297	1.62613
4674	-0.0122375	0.292116	0.606387	-0.856153	0.196317
26173	-0.0101816	-1.73619	-2.02222	-0.492961	-1.57898
255119	0.482625	-0.262533	-0.373503	1.09844	0.535742
10248	-0.00918848	0.0806941	0.198135	-0.224819	0.556822
23178	-0.0692645	-0.153526	0.0493165	0.966637	1.12136
1268	0.0783166	0.2514	0.27465	0.525066	0.463632
51619	-1.20991	-0.214085	-0.911122	1.84505	0.879821
124817	2.29907	0.310832	0.355819	0.160869	-0.0659098
2023	0.982072	-1.25661	-1.90602	0.382558	-0.7069
1669	-0.0320339	-0.431529	-0.196911	1.91758	0.280749
1825	0.670677	0.671961	0.426464	0.225813	0.157885
3445	-0.196501	0.475937	0.235445	1.32908	0.576255
23137	0.262909	-5.60865	-3.7859	-4.77962	-6.58196
1285	1.0158	1.88938	0.784269	-1.89795	-0.0776745
10957	-0.683566	0.91979	1.32052	-0.66423	-0.0100053
51107	-0.150614	-3.72537	-3.70974	1.58448	2.04184
84643	-0.641872	0.0857405	0.426979	-0.607865	0.646871
245938	0.391151	-0.781678	-0.117848	0.977641	0.478933
6401	-0.00888916	0.104282	-0.275997	-0.91297	-0.974523
150468	-0.579911	0.603358	0.550197	-0.58427	0.549275
3757	-0.847512	1.84108	0.693728	1.25847	1.50758
55341	0.713189	0.31988	-0.267757	0.63137	0.238535
1959	-0.393825	0.319257	0.485284	-0.0704486	0.877385
55693	-1.52224	1.44298	0.735957	0.609891	1.30205
55200	0.00371337	-0.564282	-0.814351	0.115589	0.0726768
132204	1.44092	-1.08621	-0.953629	-0.898231	-1.06307
89797	-0.403986	1.04644	1.44136	0.645241	1.28502
11167	-0.417405	-0.96364	-1.06844	0.878145	-0.0465374
1874	-0.387451	0.397685	0.68524	0.241094	0.100093
6619	0.345289	0.748236	0.421763	-0.331027	-0.309302
10803	-1.17325	1.21578	1.48488	1.68364	3.03771
55620	-1.22011	1.02227	1.14069	-0.0797152	0.862892
6383	1.53429	-2.17725	-2.66223	-2.2233	-2.19314
8621	-0.0379949	-0.663095	-0.729299	1.21928	-0.415137
7059	0.425412	1.66723	2.01346	1.50182	1.30201
3337	1.40823	-0.203374	-0.185185	-0.662851	0.806945
151871	-0.145167	0.75506	1.61807	1.23527	0.194745
55816	0.773086	-2.24373	-3.03364	1.1281	-1.67585
55107	-1.28213	0.959439	1.40096	0.00735429	1.50034
85300	-0.068099	-0.199593	0.00552651	-1.51545	-0.589823
56907	-2.14724	0.232256	0.764442	0.257884	0.45814
5119	0.883369	0.0310234	0.286976	0.335192	0.464636
55930	0.263839	1.69056	1.34355	-1.69537	-1.39252
256714	1.00007	0.475863	-0.115627	0.39965	-1.02618
9253	-0.622985	0.596078	0.273967	-1.32235	-1.3433
140467	-0.572365	-0.182262	0.213436	-0.0539862	-0.26656
9246	0.0391096	0.384259	0.333392	1.0971	1.12798
83657	0.104604	-0.305566	-0.563596	1.67281	-0.000967378
200162	-0.33582	1.53605	1.44408	-0.537704	0.607635
8139	0.472002	-0.609093	0.0299124	-0.39668	-0.138338
9646	-0.261097	-0.931945	-1.06409	-1.60185	-1.33675
2658	-1.95731	1.81221	1.67028	-0.0650386	1.41968
55321	1.06124	-0.442768	-0.547717	0.104998	-0.736751
79664	0.088561	1.04895	0.777455	1.2171	1.28016
8778	-1.1786	1.12813	0.209228	0.906086	0.274273
6309	-0.150712	-0.148169	0.426766	-0.91966	-0.272558
9686	0.0600766	0.419316	0.238294	-1.14757	-2.05967
10621	-0.486717	0.181839	-0.0971465	0.12383	-1.2823
57325	-0.590171	1.7818	1.5776	-0.816015	0.0265685
56901	0.191412	-0.524772	-1.44692	0.82014	-1.44216
646	1.48258	-1.32942	-1.15041	-1.51095	-0.0843789
11057	-0.50127	0.412523	0.681911	-0.624314	0.804157
285973	-1.99398	1.43455	1.16889	0.00131089	0.705141
25862	-0.630486	1.59021	1.44343	2.19572	1.85537
8530	-0.0206094	-0.452317	-0.292	0.651484	-0.0866594
55207	-0.746377	1.30622	0.57857	0.844603	0.12743
5322	0.303662	-1.39414	-1.64997	-0.124997	-1.33867
84033	0.580933	-0.718415	-1.12867	-0.435904	0.0366479
28513	-2.40175	1.34091	0.969259	-0.810908	-0.358074
4005	-0.448214	-1.44421	-1.89693	-2.37631	-1.2016
10282	0.230197	1.51318	0.887808	-0.141798	0.215573
8491	0.139001	-0.359916	-0.0354247	0.180569	0.14155
55600	-1.74783	0.123113	0.779729	0.59531	1.28242
114915	-0.721292	1.02175	1.33333	0.377689	0.678856
23786	0.323967	-1.28038	-1.38527	-0.674645	-0.742765
202559	0.969229	-0.396122	-0.713331	-1.82887	-1.65049
84557	0.283303	-1.56978	-1.13331	-1.0643	-1.48047
8999	0.625532	-0.607239	-0.604343	1.41682	0.468866
[truncated: 11,538 more rows]
