# Supplementary material for: Pathway-Based Analysis of Genome-Wide siRNA Screens Reveals the Regulatory Landscape of App Processing
Source: PLoS One. 2015 Feb 27;10(2):e0115369. doi: 10.1371/journal.pone.0115369 (PMC4344212; doi:10.1371/journal.pone.0115369)
Supplement: S4 Supplementary Information — (XLS) [file pone.0115369.s004.xls]

## Sheet: sheet1
GENE_SET_NAME	VIABILITY_PI_SCORE	AB40_PI_SCORE	AB42_PI_SCORE	SAPPA_PI_SCORE	SAPPB_PI_SCORE	VIABILITY_ABS_PI_SCORE	AB40_ABS_PI_SCORE	AB42_ABS_PI_SCORE	SAPPA_ABS_PI_SCORE	SAPPB_ABS_PI_SCORE	VIABILITY.PVAL	AB40.PVAL	AB42.PVAL	SAPPA.PVAL	SAPPB.PVAL	VIABILITY.ABS.PVAL	AB40.ABS.PVAL	AB42.ABS.PVAL	SAPPA.ABS.PVAL	SAPPB.ABS.PVAL
Grb2:SOS provides linkage to MAPK signaling for Intergrins(REACTOME Pathways)	-4.87397	2.73898	3.31594	1.00415	1.31858	6.84141	4.4392	4.64968	2.07622	3.06409	0.0006	0.0044	0.0008	0.29	0.127	0.0014	0.0287	0.0148	0.7748	0.3108
Immunity and defense(Panther Biological Process)	4.11303	0.745045	0.606827	-0.871799	-2.15467	25.5017	24.9483	24.5963	25.7192	25.4589	0.9628	0.0004	0.0016	0.2222	0.0244	0.7158	0.8031	0.7706	0.5217	0.9357
AMPK inhibits chREBP transcriptional activation activity(REACTOME Pathways)	-0.237074	1.38899	1.1126	3.04896	2.1274	1.52662	1.74417	1.37411	3.68105	2.54731	0.6908	0.1714	0.2622	0.0096	0.0382	0.7163	0.6192	0.8051	0.0449	0.2795
ATP/ITP metabolism(GeneGo Pathways)	-2.59676	0.0891313	-0.626562	-0.628716	-1.04923	6.67081	7.18827	7.10911	8.97166	8.28834	0.0018	0.48	0.9846	0.966	0.8916	0.5896	0.2997	0.2767	0.0027	0.0849
Abortive elongation of HIV-1 transcript in the absence of Tat(REACTOME Pathways)	-0.0376884	-2.10225	-3.2373	-4.53584	-5.57317	4.89789	6.06565	5.48259	7.30148	6.87457	0.5314	0.1608	0.0182	0.0001	0.0014	0.3212	0.0352	0.0774	0.0004	0.0185
Lectin pathway of complement activation(REACTOME Pathways)	-0.898546	2.42007	2.47947	-1.39538	0.715325	2.8103	3.24646	3.43767	3.3487	2.25156	0.261	0.0128	0.0086	0.3176	0.301	0.4458	0.2485	0.1693	0.2224	0.763
Adipocytokine signaling pathway(KEGG Pathways)	-0.939394	1.85848	1.93117	1.81614	1.94624	5.41212	5.87063	6.40851	5.82962	6.73164	0.0802	0.0168	0.0146	0.0352	0.0058	0.9589	0.8542	0.5601	0.8908	0.5754
Plug Formation(REACTOME Pathways)	-9.67661	4.57753	5.45767	1.83602	3.89191	9.67661	4.57753	5.45767	1.83602	3.89191	0.0006	0.0004	0.0002	0.1114	0.0006	0.0001	0.0097	0.0018	0.496	0.0382
acute inflammatory response(GO Biological Process)	0.841805	1.20601	2.00818	0.385638	1.23014	7.97064	7.88969	8.26544	8.7012	7.70355	0.6686	0.0586	0.006	0.3184	0.017	0.7288	0.7169	0.4522	0.3393	0.8938
Atherosclerosis_Role of ZNF202 in regulation of expression of genes involved in Atherosclerosis(GeneGo Pathways)	1.46553	-1.4992	-1.75793	-1.24227	-1.9087	4.32588	4.41894	5.19406	6.24003	5.81827	0.4892	0.3406	0.2194	0.4264	0.3226	0.3792	0.2988	0.0607	0.0067	0.0456
calcium-dependent cell-cell adhesion(GO Biological Process)	-0.251406	2.36759	2.94851	0.281188	0.147224	6.43784	6.68735	7.11526	5.55806	5.97089	0.2498	0.0046	0.0006	0.447	0.2634	0.642	0.4648	0.2153	0.9507	0.8826
Base Excision Repair(REACTOME Pathways)	1.34622	2.48747	2.31555	0.808368	1.73356	3.23069	3.55148	3.09878	1.94421	3.21828	0.4826	0.0074	0.012	0.3424	0.0502	0.4266	0.26	0.4385	0.9618	0.4591
Base-Excision Repair, AP Site Formation(REACTOME Pathways)	1.34622	2.48747	2.31555	0.808368	1.73356	3.23069	3.55148	3.09878	1.94421	3.21828	0.4826	0.0074	0.012	0.3424	0.0502	0.4266	0.26	0.4385	0.9618	0.4591
Base-free sugar-phosphate removal via the single-nucleotide replacement pathway(REACTOME Pathways)	1.34622	2.48747	2.31555	0.808368	1.73356	3.23069	3.55148	3.09878	1.94421	3.21828	0.4826	0.0074	0.012	0.3424	0.0502	0.4266	0.26	0.4385	0.9618	0.4591
Blood coagulation_GPCRs in platelet aggregation(GeneGo Pathways)	2.29605	-1.44477	-0.0546674	-1.25929	-0.678903	11.8031	8.99185	8.24614	7.92479	8.40513	0.3996	0.5862	0.501	0.6006	0.5232	0.0002	0.1206	0.3159	0.6079	0.4839
Blood coagulation_GPIb-IX-V-dependent platelet activation(GeneGo Pathways)	-0.189439	1.5968	1.80759	0.675482	1.68419	8.20536	6.86119	7.10323	6.10001	6.32367	0.272	0.0344	0.0202	0.2566	0.0098	0.0487	0.3525	0.2005	0.7694	0.7451
Blood coagulation_GPVI-dependent platelet activation(GeneGo Pathways)	-0.392699	0.526002	1.19949	1.32732	0.907574	8.48081	6.3213	6.04719	4.88492	5.06044	0.2728	0.3234	0.101	0.0992	0.0982	0.004	0.162	0.212	0.8506	0.8172
COPI Mediated Transport(REACTOME Pathways)	-1.4474	-0.118981	-0.306448	0.780082	4.96434	3.82375	2.90822	2.45993	2.251	5.51601	0.096	0.915	0.9504	0.369	0.0001	0.1487	0.4426	0.6693	0.8112	0.0159
COPI coating of Golgi vesicle(GO Biological Process)	-0.816105	-0.0123212	0.029617	0.812013	4.63134	4.20974	2.874	2.66726	2.21448	5.36128	0.274	0.8412	0.8072	0.3692	0.0001	0.1062	0.5312	0.6213	0.869	0.022
Calcineurin-regulated NFAT-dependent transcription in lymphocytes(NCI_NATURE Pathways)	-0.237255	0.31512	0.338708	2.12756	2.27054	4.29377	3.66837	3.6725	4.81408	4.43206	0.377	0.4586	0.4526	0.3968	0.0626	0.0582	0.7729	0.3815	0.388	0.7615
Cap-dependent Translation Initiation(REACTOME Pathways)	-2.66259	-4.18341	-4.89155	-3.91196	-4.54081	6.78059	6.46652	6.8788	6.69766	6.35862	0.0026	0.0092	0.0006	0.0024	0.0114	0.4461	0.5544	0.2877	0.4583	0.7276
Caspase cascade in apoptosis(NCI_NATURE Pathways)	2.34125	-3.33473	-3.03971	-3.8577	-4.87622	5.31349	7.04301	6.39005	6.09463	7.83606	0.2082	0.0304	0.0294	0.3768	0.7828	0.105	0.5237	0.6318	0.9671	0.5654
Caveolar-mediated Endocytosis (3j6wi)(Ingenuity Pathways)	-1.78808	0.151229	0.0168725	0.823121	2.89494	7.41625	8.06932	7.67181	6.01316	8.41062	0.0108	0.4508	0.536	0.203	0.0002	0.2655	0.0671	0.0951	0.8861	0.068
cell junction maintenance(GO Biological Process)	0.684177	-6.65658	-6.46628	1.04584	0.632319	1.36612	7.81418	7.65131	2.55474	2.22606	0.7628	0.0024	0.0006	0.2844	0.3874	0.9105	0.0024	0.0008	0.3904	0.5646
cell junction organization(GO Biological Process)	-0.0302377	-1.60458	-1.75269	0.167572	-0.340873	7.62721	8.34733	8.09908	5.81359	6.16652	0.4072	0.366	0.2788	0.5586	0.5772	0.0299	0.0082	0.0047	0.4954	0.3934
Cytoskeleton remodeling_Fibronectin-binding integrins in cell motility(GeneGo Pathways)	-0.19159	0.986232	0.515433	-0.0674569	-0.0717663	8.48814	4.86981	5.3481	5.39804	6.45839	0.347	0.1594	0.3284	0.7252	0.433	0.0032	0.8624	0.6219	0.6755	0.2438
Cytoskeleton remodeling_Regulation of actin cytoskeleton by Rho GTPases(GeneGo Pathways)	4.11533	-1.1307	-0.621516	-1.24621	-0.721071	8.90187	4.92779	5.03588	5.87023	6.39224	0.0118	0.6368	0.9664	0.5144	0.7688	0.0035	0.9538	0.9186	0.6488	0.4579
DNA Damage Recognition in GG-NER(REACTOME Pathways)	-0.109243	2.64708	1.52824	-0.703332	-0.374182	5.12803	4.54421	4.28333	4.40263	4.98765	0.4502	0.0032	0.0624	0.7908	0.6908	0.3813	0.6301	0.7341	0.7389	0.4913
DNA deamination(GO Biological Process)	-1.87598	1.43478	1.32873	2.66128	2.77472	1.87598	1.43478	1.32873	2.66128	2.77472	0.0694	0.1712	0.1988	0.0272	0.0086	0.4419	0.6839	0.7344	0.1783	0.1683
cell-cell junction organization(GO Biological Process)	2.80636	-3.12242	-3.05938	-0.365676	-1.05483	5.3105	7.03271	7.0608	5.36258	4.98698	0.109	0.043	0.0288	0.942	0.9076	0.4564	0.021	0.008	0.4098	0.6772
DNA replication(KEGG Pathways)	-0.863172	2.14665	1.69475	0.286898	0.962889	4.93424	4.97526	4.60767	4.70778	5.38323	0.1594	0.0096	0.0358	0.53	0.1052	0.6023	0.5607	0.718	0.7372	0.461
Development_VEGF-family signaling(GeneGo Pathways)	-3.10472	0.718749	0.659778	0.0392673	0.0174562	6.61376	6.47564	6.79053	5.35134	5.80912	0.0014	0.2446	0.2684	0.6366	0.3894	0.1135	0.1154	0.0407	0.6051	0.4455
Downstream TCR signaling(REACTOME Pathways)	4.39031	-3.48218	-2.80588	-1.96546	-2.35907	7.37908	5.6218	5.20029	4.44621	4.8592	0.0044	0.0246	0.0458	0.1628	0.2182	0.0064	0.1222	0.2152	0.6457	0.4903
Dual incision reaction in GG-NER(REACTOME Pathways)	-0.109243	2.64708	1.52824	-0.703332	-0.374182	5.12803	4.54421	4.28333	4.40263	4.98765	0.4502	0.0032	0.0624	0.7908	0.6908	0.3813	0.6301	0.7341	0.7389	0.4913
Dual incision reaction in TC-NER(REACTOME Pathways)	-0.996313	1.20431	-0.951083	-3.20754	-3.3256	5.71298	6.0828	6.3185	7.33363	7.14939	0.1156	0.1134	0.698	0.0176	0.0704	0.3956	0.1959	0.1025	0.0098	0.0612
EGFR downregulation(REACTOME Pathways)	2.77817	-3.6911	-3.1734	-3.46283	-3.52353	4.41361	5.73613	5.67672	4.61865	4.57422	0.0858	0.0172	0.0196	0.009	0.0334	0.2192	0.018	0.0111	0.1285	0.187
integrin-mediated signaling pathway(GO Biological Process)	-0.296564	-1.98628	-2.02786	-1.45329	-2.36999	10.8982	11.3007	10.4988	9.08393	10.4819	0.1724	0.3142	0.2558	0.4966	0.4362	0.0023	0.0005	0.0005	0.0651	0.0104
mechanosensory behavior(GO Biological Process)	0.0869766	-5.88256	-5.74614	-0.346241	0.049876	2.89261	8.29453	8.4132	2.52872	3.54997	0.812	0.0034	0.0014	0.9034	0.6908	0.3556	0.002	0.0001	0.5355	0.1608
Elongation of Intron-Containing Transcripts and co-transcriptional mRNA splicing(REACTOME Pathways)	-1.28162	-4.4261	-6.09589	-4.18318	-6.80672	12.5435	12.4601	12.1871	13.1775	12.3304	0.0082	0.0096	0.0001	0.0044	0.0002	0.0638	0.0484	0.0379	0.004	0.179
Endoderm development(Panther Biological Process)	1.63385	-0.526715	-0.834658	-3.61664	-2.47817	2.85189	2.56792	2.87986	3.76246	3.75315	0.3322	0.808	0.6086	0.0084	0.1336	0.4863	0.6274	0.4406	0.1388	0.1703
Endothelins(NCI_NATURE Pathways)	0.967142	-0.164476	-0.152296	0.155005	-0.756474	8.64203	8.37084	8.75501	9.83675	10.2516	0.5682	0.4314	0.4498	0.9528	0.0772	0.5029	0.0949	0.0677	0.019	0.0034
Estrogen Receptor Signaling (chy)(Ingenuity Pathways)	1.28512	-0.528727	-2.22994	-3.83959	-3.89754	8.62976	9.10158	9.06983	9.40461	10.4017	0.9856	0.8144	0.1938	0.0048	0.0582	0.2912	0.0997	0.0677	0.0466	0.0198
nitric oxide biosynthetic process(GO Biological Process)	-0.700926	2.34495	2.85225	0.374277	1.60753	6.43592	5.42068	6.08189	4.98003	5.01248	0.1564	0.0058	0.001	0.4274	0.0162	0.256	0.6855	0.2968	0.8906	0.9092
Eukaryotic Translation Initiation(REACTOME Pathways)	-2.66259	-4.18341	-4.89155	-3.91196	-4.54081	6.78059	6.46652	6.8788	6.69766	6.35862	0.0026	0.0092	0.0006	0.0024	0.0114	0.4461	0.5544	0.2877	0.4583	0.7276
nitric oxide metabolic process(GO Biological Process)	-0.610556	2.2668	2.60148	0.759715	1.50395	6.56012	5.52522	6.3933	5.27049	5.2595	0.1806	0.0074	0.002	0.2492	0.026	0.2529	0.6876	0.212	0.8413	0.8711
p130Cas linkage to MAPK signaling for integrins(REACTOME Pathways)	-5.33674	3.38464	3.37249	1.30817	1.38998	7.18753	4.51834	4.55327	2.23453	3.29529	0.0014	0.0006	0.001	0.1744	0.1052	0.0008	0.0197	0.0134	0.6171	0.1821
Formation of HIV-1 elongation complex containing HIV-1 Tat(REACTOME Pathways)	0.656458	-1.79921	-3.075	-4.7066	-5.90584	6.02438	6.55887	6.16687	7.40073	7.53545	0.9018	0.2778	0.0244	0.0004	0.0002	0.1336	0.038	0.0545	0.0018	0.0143
peripheral nervous system development(GO Biological Process)	1.43044	-3.49783	-3.55922	-1.45133	-0.239634	4.77084	6.67887	6.89143	4.42927	4.92349	0.5952	0.023	0.0084	0.3554	0.5808	0.6535	0.0358	0.0114	0.828	0.6385
Formation of a pool of free 40S subunits(REACTOME Pathways)	-2.66259	-4.18341	-4.89155	-3.91196	-4.54081	6.78059	6.46652	6.8788	6.69766	6.35862	0.0026	0.0092	0.0006	0.0024	0.0114	0.4461	0.5544	0.2877	0.4583	0.7276
Formation of incision complex in GG-NER(REACTOME Pathways)	-0.109243	2.64708	1.52824	-0.703332	-0.374182	5.12803	4.54421	4.28333	4.40263	4.98765	0.4502	0.0032	0.0624	0.7908	0.6908	0.3813	0.6301	0.7341	0.7389	0.4913
Formation of the Early Elongation Complex(REACTOME Pathways)	-1.7341	-4.14755	-5.79925	-5.61207	-7.5536	10.1937	10.2844	10.0324	10.7596	10.7378	0.005	0.011	0.0001	0.0001	0.0001	0.1956	0.1218	0.1197	0.0388	0.1254
response to mechanical stimulus(GO Biological Process)	0.36059	-3.42835	-3.31438	-1.3522	-1.66588	5.02903	8.17577	8.01598	6.31235	6.90507	0.686	0.0264	0.0164	0.4094	0.5418	0.5916	0.0045	0.0006	0.0754	0.056
Formation of the HIV-1 Early Elongation Complex(REACTOME Pathways)	0.550505	-1.55816	-3.02126	-4.63539	-5.84208	6.0342	6.67965	6.08762	7.29773	7.44825	0.833	0.3452	0.028	0.0002	0.0018	0.1469	0.0357	0.0688	0.004	0.0188
Formation of the ternary complex, and subsequently, the 43S complex(REACTOME Pathways)	-2.41498	-2.14779	-3.20788	-3.44516	-3.07858	5.20924	4.06847	4.21583	4.75072	3.69162	0.0064	0.1488	0.019	0.0074	0.0728	0.2168	0.6832	0.5808	0.3662	0.8965
Formation of transcription-coupled NER (TC-NER) repair complex(REACTOME Pathways)	-0.996313	1.20431	-0.951083	-3.20754	-3.3256	5.71298	6.0828	6.3185	7.33363	7.14939	0.1156	0.1134	0.698	0.0176	0.0704	0.3956	0.1959	0.1025	0.0098	0.0612
G-protein signaling_Rap1A regulation pathway(GeneGo Pathways)	3.31178	-1.11422	-0.223169	-2.52661	-0.109014	7.93279	5.59017	4.90435	5.01335	5.35854	0.043	0.588	0.8068	0.0644	0.4962	0.0049	0.308	0.6283	0.6373	0.5271
A third proteolytic cleavage releases NICD(REACTOME Pathways)	1.47322	-2.77983	-3.26758	1.30161	0.0525108	1.97034	4.97043	5.19521	4.39251	3.3282	0.3892	0.0526	0.0168	0.1888	0.6884	0.788	0.0126	0.0054	0.023	0.2231
GTP metabolism(GeneGo Pathways)	-0.434356	0.401416	0.452742	2.42793	1.14373	3.5209	2.85434	2.96946	4.95487	4.36609	0.3014	0.4366	0.3962	0.0092	0.0836	0.9688	0.9991	0.9982	0.4497	0.7929
Gap-filling DNA repair synthesis and ligation in TC-NER(REACTOME Pathways)	-2.25011	0.775535	-0.922194	-3.63898	-3.21262	4.05195	5.13365	5.5091	7.50108	6.97104	0.0108	0.2814	0.6454	0.0042	0.0636	0.6663	0.1676	0.063	0.0001	0.015
Alzheimer's disease(KEGG Pathways)	1.02567	-4.03625	-4.66231	0.475917	-2.37632	2.74416	7.63481	7.37609	5.72053	6.60271	0.7124	0.0138	0.0014	0.4878	0.1764	0.9269	0.0032	0.0009	0.0132	0.0124
General mRNA transcription activities(Panther Biological Process)	0.247853	-1.36075	-2.70042	-4.70826	-6.21534	5.89221	6.6798	6.85619	7.02339	8.14724	0.6402	0.4412	0.0552	0.0002	0.001	0.1806	0.0357	0.012	0.009	0.0051
Global Genomic NER (GG-NER)(REACTOME Pathways)	-0.109243	2.64708	1.52824	-0.703332	-0.374182	5.12803	4.54421	4.28333	4.40263	4.98765	0.4502	0.0032	0.0624	0.7908	0.6908	0.3813	0.6301	0.7341	0.7389	0.4913
Glycolysis and gluconeogenesis (short map)(GeneGo Pathways)	0.965661	-0.267341	-1.31621	2.45363	-0.430909	4.31252	4.64215	4.77999	4.32516	4.90697	0.8338	0.8834	0.4134	0.0092	0.7492	0.6658	0.4586	0.358	0.6712	0.4297
Glycosphingolipid Biosynthesis - Neolactoseries (1blge)(Ingenuity Pathways)	-0.197597	0.185091	0.701927	2.72708	1.26247	3.9462	2.35581	2.59469	3.50063	3.69559	0.4994	0.6196	0.332	0.0082	0.092	0.3896	0.9792	0.9394	0.6072	0.5499
Golgi to ER Retrograde Transport(REACTOME Pathways)	-1.4474	-0.118981	-0.306448	0.780082	4.96434	3.82375	2.90822	2.45993	2.251	5.51601	0.096	0.915	0.9504	0.369	0.0001	0.1487	0.4426	0.6693	0.8112	0.0159
Golgi transport vesicle coating(GO Biological Process)	-0.61094	-0.309015	-0.284664	0.398221	4.31745	4.20094	3.04886	2.86673	2.49942	5.24975	0.3548	0.9818	0.9964	0.5632	0.0001	0.1216	0.4915	0.569	0.8083	0.0255
Golgi vesicle budding(GO Biological Process)	-0.398389	-0.158137	-0.209856	0.747946	4.39768	4.22472	3.06801	2.8179	2.76672	5.29341	0.4422	0.9184	0.9454	0.3658	0.0001	0.1347	0.5467	0.6617	0.7279	0.0289
BMP signaling pathway (ckg)(Ingenuity Pathways)	1.6184	-3.05612	-3.59143	-2.75424	-4.41386	7.54011	7.08382	7.30713	8.1758	8.56903	0.647	0.0578	0.01	0.0498	0.016	0.1718	0.2691	0.1524	0.0284	0.044
HIV Infection(REACTOME Pathways)	3.19098	-3.82778	-4.07746	-4.12869	-5.90763	12.872	13.7796	12.6981	13.0289	14.3095	0.3004	0.0348	0.0108	0.004	0.0046	0.2565	0.0281	0.1458	0.1384	0.0321
HIV-1 Transcription Elongation(REACTOME Pathways)	0.550505	-1.55816	-3.02126	-4.63539	-5.84208	6.0342	6.67965	6.08762	7.29773	7.44825	0.833	0.3452	0.028	0.0002	0.0018	0.1469	0.0357	0.0688	0.004	0.0188
HIV-1 Transcription Initiation(REACTOME Pathways)	1.79217	-1.00857	-2.01191	-4.22129	-4.46639	6.67215	7.34188	6.20628	7.28193	8.14496	0.4164	0.6502	0.1736	0.0006	0.0084	0.0532	0.0162	0.0646	0.0053	0.0071
HIV-1 Transcription Pre-Initiation(REACTOME Pathways)	1.79217	-1.00857	-2.01191	-4.22129	-4.46639	6.67215	7.34188	6.20628	7.28193	8.14496	0.4164	0.6502	0.1736	0.0006	0.0084	0.0532	0.0162	0.0646	0.0053	0.0071
Cell death signalling via NRAGE, NRIF and NADE(REACTOME Pathways)	1.21074	-2.58795	-2.48949	-0.229727	-1.11047	3.26512	5.07833	5.64376	4.14436	4.41028	0.5554	0.0726	0.0674	0.9708	0.6326	0.5221	0.0259	0.0042	0.1453	0.1251
IL12 signaling mediated by STAT4(NCI_NATURE Pathways)	3.57203	-1.53512	-1.18922	-1.79148	-1.89331	7.12722	4.33331	4.36874	5.16849	4.32976	0.0216	0.3246	0.4688	0.0024	0.0062	0.5512	0.0313	0.0729	0.1802	0.0154
Immune response _Antigen presentation by MHC class II(GeneGo Pathways)	3.02611	0.307606	0.93202	-1.08824	-2.56098	6.48394	4.38714	4.3525	4.47627	5.28012	0.0582	0.5464	0.2336	0.5078	0.1404	0.009	0.275	0.2581	0.2561	0.0944
Maturation of Notch precursor via proteolytic cleavage(REACTOME Pathways)	1.85769	-2.24194	-2.45887	0.0181791	-0.234635	2.30232	4.6901	5.11048	5.0748	3.44569	0.2594	0.115	0.0764	0.8206	0.8508	0.7495	0.0257	0.007	0.0068	0.2681
Immunoregulatory interactions between a Lymphoid and a non-Lymphoid cell(REACTOME Pathways)	3.59555	-2.36134	-1.99725	0.579073	0.590452	8.68458	6.51162	6.09077	7.04084	6.61544	0.0314	0.1262	0.1786	0.3614	0.1806	0.0003	0.0764	0.1212	0.0158	0.1076
Mature Notch receptor trafficks to plasma membrane(REACTOME Pathways)	1.70057	-2.57689	-2.87238	0.0891968	-0.346019	2.16925	4.73013	5.10641	5.27927	3.53339	0.314	0.0748	0.0368	0.7864	0.9362	0.7527	0.0211	0.0062	0.0043	0.198
NRIF signals cell death from the nucleus(REACTOME Pathways)	1.21418	-3.96075	-3.95516	0.932877	-0.391948	2.47787	5.03445	5.20802	3.71935	3.58509	0.495	0.0146	0.007	0.3128	0.9904	0.4711	0.0095	0.003	0.07	0.119
Notch receptor processing(GO Biological Process)	1.39443	-3.83052	-4.11397	3.46699	1.17422	2.39493	4.51697	4.29	3.57168	2.47843	0.3976	0.0158	0.0056	0.0022	0.2028	0.3787	0.0144	0.0132	0.0604	0.3755
Integrin alphaIIbbeta3 signaling(REACTOME Pathways)	-3.58991	1.68172	2.34679	0.385866	1.00318	7.03855	4.44286	4.4854	2.50846	3.11619	0.0026	0.0686	0.0108	0.57	0.1796	0.001	0.0562	0.0413	0.8042	0.5148
Integrin cell surface interactions(REACTOME Pathways)	0.320869	-1.44515	0.0794749	-0.509337	0.150227	8.60848	7.85158	7.41713	5.87103	6.60062	0.5916	0.4716	0.5534	0.9874	0.2816	0.0091	0.0301	0.0412	0.6771	0.3939
L13a-mediated translational silencing of Ceruloplasmin expression(REACTOME Pathways)	-2.86201	-4.43238	-5.33935	-3.58553	-4.3654	6.52014	6.31943	6.77306	6.18515	5.62844	0.0012	0.004	0.0004	0.0078	0.0116	0.307	0.337	0.1304	0.4526	0.7907
Other receptor mediated signaling pathway(Panther Biological Process)	4.16764	-3.9369	-4.21024	-2.20389	-4.58213	12.3501	12.1205	11.0216	10.5584	11.5977	0.027	0.014	0.0046	0.199	0.021	0.001	0.0017	0.0074	0.0459	0.0197
Macropinocytosis (e86)(Ingenuity Pathways)	-3.0564	0.614112	0.563871	-1.43156	-0.0264231	8.297	6.95015	6.18071	5.09589	7.06464	0.0012	0.2726	0.2906	0.4194	0.3652	0.0217	0.1905	0.4771	0.9632	0.2495
Presenilin action in Notch and Wnt signaling(NCI_NATURE Pathways)	1.80993	-2.31621	-2.73686	0.426197	-1.14359	5.74236	6.69958	7.57326	6.93508	6.15785	0.4122	0.139	0.0488	0.4404	0.8252	0.3028	0.0452	0.003	0.0193	0.1971
learning or memory(GO Biological Process)	3.4106	-3.88297	-4.12458	-0.377227	-3.12957	8.5854	7.90127	7.50865	7.9591	8.33835	0.066	0.0118	0.0028	0.8422	0.1466	0.0735	0.1745	0.2652	0.1691	0.1615
Maturity onset diabetes of the young(KEGG Pathways)	0.770499	-0.732526	-1.87296	-0.307937	-5.64345	2.86145	2.46873	3.11053	4.27237	7.55727	0.8204	0.7056	0.178	0.9732	0.0024	0.7154	0.8813	0.5617	0.1164	0.0011
Membrane Trafficking(REACTOME Pathways)	-0.66171	1.32127	1.84112	0.507495	3.82815	5.13248	5.2318	4.67356	3.69486	5.26959	0.2004	0.0976	0.032	0.411	0.0002	0.4049	0.3069	0.5635	0.967	0.3938
Mesoderm development(Panther Biological Process)	4.36956	-3.86584	-3.42147	-3.93503	-6.42114	16.1538	16.0827	15.8029	16.6338	17.1678	0.127	0.0516	0.0874	0.0204	0.0048	0.4721	0.3852	0.3694	0.1868	0.2219
MicroRNA biogenesis(REACTOME Pathways)	-0.262209	-1.86677	-2.97784	-5.07051	-4.9348	3.42996	4.01082	4.18505	6.43021	5.61996	0.5016	0.1886	0.025	0.0001	0.0058	0.4918	0.2105	0.1417	0.0008	0.0241
Mismatch repair (KEGG Pathways)	-3.04725	2.35134	1.58908	0.176634	-0.0163231	3.82176	3.79793	3.79875	4.80627	5.40163	0.0028	0.012	0.06	0.6276	0.5326	0.6565	0.6583	0.6364	0.2018	0.1056
MyD88-dependent toll-like receptor signaling pathway(GO Biological Process)	-0.760892	0.380582	0.572328	2.12843	2.9715	0.76643	0.46334	0.572328	2.41441	2.9715	0.4006	0.6816	0.5612	0.066	0.0062	0.9448	0.9916	0.9834	0.2502	0.1312
N-acetylglucosamine catabolic process(GO Biological Process)	-2.99833	2.48996	1.53566	-0.431533	0.790221	3.61625	2.48996	1.93016	0.651638	1.2373	0.0056	0.0126	0.1124	0.8348	0.3414	0.0852	0.3286	0.5964	0.997	0.9277
N-acetylglucosamine metabolic process(GO Biological Process)	-0.71319	3.1121	2.15978	0.315802	1.56304	5.19125	4.02175	3.19395	1.91762	2.19567	0.2544	0.001	0.0158	0.58	0.0504	0.0533	0.2779	0.6751	0.997	0.9886
NLS-bearing substrate import into nucleus(GO Biological Process)	4.0718	-0.918939	-0.783265	-1.10066	-1.49393	5.29011	4.74475	3.78789	3.23506	3.36159	0.0072	0.5966	0.6662	0.4528	0.4442	0.0335	0.0624	0.2724	0.5943	0.57
membrane protein ectodomain proteolysis(GO Biological Process)	0.637664	-2.34167	-2.49741	0.444328	-2.8357	3.26676	5.78755	5.77297	5.87303	5.97801	0.9586	0.1074	0.068	0.4966	0.0882	0.7097	0.0167	0.0097	0.0062	0.0241
Natural killer cell mediated immunity(Panther Biological Process)	-0.974462	2.15728	1.55616	-0.131016	1.28243	5.86076	5.62028	5.93515	6.09377	5.9971	0.0876	0.009	0.0436	0.7308	0.042	0.6168	0.7086	0.4831	0.4996	0.6219
Neurophysiological process_EphB receptors in dendritic spine morphogenesis and synaptogenesis(GeneGo Pathways)	5.71128	-2.05451	-1.76478	-1.18732	-1.12444	8.12369	6.17437	5.79036	5.27899	5.89757	0.001	0.2242	0.2858	0.5474	0.962	0.0201	0.4429	0.6032	0.8967	0.6998
Nitrogen metabolism(GeneGo Pathways)	0.111436	-1.27254	-1.76297	-1.50735	-2.68443	4.41411	4.07686	3.51017	3.82444	4.66603	0.736	0.3848	0.1956	0.3524	0.3544	0.9792	0.9926	0.9528	0.6783	0.6091
Notch receptor binds with a ligand(REACTOME Pathways)	1.70057	-2.57689	-2.87238	0.0891968	-0.346019	2.16925	4.73013	5.10641	5.27927	3.53339	0.314	0.0748	0.0368	0.7864	0.9362	0.7527	0.0211	0.0062	0.0043	0.198
memory(GO Biological Process)	1.89693	-4.737	-4.23079	-1.74273	-4.51301	4.79254	6.2264	5.86293	4.98539	6.30385	0.277	0.0074	0.0044	0.2132	0.01	0.1046	0.0084	0.006	0.0478	0.0118
Notch signaling pathway(KEGG Pathways)	-0.602465	-0.158913	-0.848564	-0.198545	-0.643084	4.76847	6.23387	5.98972	7.28782	5.5076	0.209	0.762	0.7332	0.8416	0.8332	0.7467	0.1087	0.1316	0.007	0.4581
Nucleotide Excision Repair Pathway (ci3)(Ingenuity Pathways)	0.129269	-0.183238	-2.62858	-4.93585	-5.38265	5.38671	5.30435	5.60201	7.56824	7.27835	0.6014	0.8048	0.0526	0.0002	0.002	0.266	0.2407	0.1158	0.0009	0.0158
Osteopontin-mediated events(NCI_NATURE Pathways)	-3.03346	1.17781	0.79282	0.556459	1.36731	5.64765	3.57058	4.25857	4.36721	3.74381	0.0026	0.1344	0.258	0.194	0.345	0.003	0.365	0.3285	0.091	0.4691
Regulation of activated PAK-2p34 by proteasome mediated degradation(REACTOME Pathways)	-0.73056	-2.28733	-2.98533	-2.89915	-3.19421	6.84626	6.36476	6.78435	7.39288	7.35631	0.1238	0.1582	0.0352	0.0886	0.6016	0.967	0.9985	0.9971	0.7561	0.4929
Vif-mediated degradation of APOBEC3G(REACTOME Pathways)	-0.679989	-3.88013	-3.88663	-2.16982	-2.77255	6.89301	7.94235	7.7292	7.39039	7.44133	0.125	0.0126	0.0044	0.149	0.2018	0.4224	0.0589	0.0568	0.1752	0.2595
PECAM1 interactions(REACTOME Pathways)	-6.33557	2.61951	2.25213	1.79592	2.11954	7.13927	3.95353	3.74682	2.84104	3.18993	0.0001	0.0076	0.0176	0.082	0.0238	0.0011	0.0652	0.0783	0.3793	0.2665
Pausing and recovery of HIV-1 elongation(REACTOME Pathways)	-0.0484518	-2.26951	-3.59305	-4.61317	-5.82877	4.80781	6.20244	5.46892	7.41531	7.05162	0.532	0.1164	0.0096	0.0001	0.0026	0.2986	0.0225	0.0615	0.0004	0.0126
Vpr-mediated induction of apoptosis by mitochondrial outer membrane permeabilization(REACTOME Pathways)	1.90439	-3.3488	-3.89686	-3.28221	-4.90811	9.21963	8.8176	8.55502	9.06892	9.79484	0.6612	0.0438	0.006	0.0204	0.011	0.2355	0.3165	0.3739	0.2346	0.1338
Pausing and recovery of elongation(REACTOME Pathways)	-2.11348	-4.44653	-5.89816	-5.44449	-7.28949	9.58781	9.89038	9.6738	10.6385	10.3273	0.0008	0.0038	0.0001	0.0001	0.0001	0.316	0.148	0.1421	0.0217	0.146
Peptide chain elongation(REACTOME Pathways)	-4.42638	-4.24938	-4.8848	-2.02186	-3.34425	5.20994	5.2109	5.84659	4.51664	4.61652	0.0001	0.0072	0.001	0.1524	0.061	0.4135	0.3625	0.1063	0.7488	0.7492
Peroxisome transport(Panther Biological Process)	4.09046	-1.39968	-1.32625	-0.840711	-2.36102	5.02836	3.78131	2.74064	2.3747	3.41816	0.0074	0.347	0.37	0.6316	0.1558	0.0328	0.1841	0.6397	0.8572	0.3639
protein destabilization(GO Biological Process)	0.531395	-5.77971	-3.01663	-0.326538	0.0328491	1.64235	6.8116	4.92956	2.10529	1.80129	0.8516	0.003	0.028	0.9098	0.7394	0.8136	0.0029	0.006	0.616	0.7797
Post-Elongation Processing of Intron-Containing pre-mRNA(REACTOME Pathways)	-2.3608	-3.83076	-4.77597	-3.72908	-5.175	8.30502	7.91565	8.05558	8.12455	7.96384	0.0012	0.0158	0.0006	0.0088	0.0042	0.4084	0.5345	0.3827	0.4727	0.6687
Post-Elongation Processing of the Transcript(REACTOME Pathways)	-2.3608	-3.83076	-4.77597	-3.72908	-5.175	8.30502	7.91565	8.05558	8.12455	7.96384	0.0012	0.0158	0.0006	0.0088	0.0042	0.4084	0.5345	0.3827	0.4727	0.6687
axonal fasciculation(GO Biological Process)	-1.05219	2.04615	2.52374	0.0889977	0.473316	2.55019	2.65683	3.0762	2.64962	3.25085	0.206	0.0354	0.0086	0.7866	0.4292	0.5712	0.5209	0.2976	0.5451	0.2914
neuron recognition(GO Biological Process)	-2.0301	2.24237	2.82731	1.09028	1.14693	3.41761	2.7154	3.25524	3.53275	3.51886	0.0258	0.015	0.0028	0.2176	0.126	0.4964	0.83	0.5296	0.427	0.4898
3' -UTR-mediated translational regulation(REACTOME Pathways)	-2.86201	-4.43238	-5.33935	-3.58553	-4.3654	6.52014	6.31943	6.77306	6.18515	5.62844	0.0012	0.004	0.0004	0.0078	0.0116	0.307	0.337	0.1304	0.4526	0.7907
RNA Polymerase II HIV-1 Promoter Escape(REACTOME Pathways)	1.79217	-1.00857	-2.01191	-4.22129	-4.46639	6.67215	7.34188	6.20628	7.28193	8.14496	0.4164	0.6502	0.1736	0.0006	0.0084	0.0532	0.0162	0.0646	0.0053	0.0071
RNA Polymerase II Promoter Escape(REACTOME Pathways)	-0.553993	-4.20224	-5.68602	-4.14036	-6.44343	13.2815	13.2505	12.5679	13.4567	12.974	0.0356	0.0118	0.0001	0.004	0.001	0.037	0.0246	0.0462	0.0078	0.1315
RNA Polymerase II Transcription Elongation(REACTOME Pathways)	-1.7341	-4.14755	-5.79925	-5.61207	-7.5536	10.1937	10.2844	10.0324	10.7596	10.7378	0.005	0.011	0.0001	0.0001	0.0001	0.1956	0.1218	0.1197	0.0388	0.1254
RNA Polymerase II Transcription Initiation And Promoter Clearance(REACTOME Pathways)	-0.553993	-4.20224	-5.68602	-4.14036	-6.44343	13.2815	13.2505	12.5679	13.4567	12.974	0.0356	0.0118	0.0001	0.004	0.001	0.037	0.0246	0.0462	0.0078	0.1315
RNA Polymerase II Transcription Initiation(REACTOME Pathways)	-0.553993	-4.20224	-5.68602	-4.14036	-6.44343	13.2815	13.2505	12.5679	13.4567	12.974	0.0356	0.0118	0.0001	0.004	0.001	0.037	0.0246	0.0462	0.0078	0.1315
RNA Polymerase II Transcription Pre-Initiation(REACTOME Pathways)	-0.553993	-4.20224	-5.68602	-4.14036	-6.44343	13.2815	13.2505	12.5679	13.4567	12.974	0.0356	0.0118	0.0001	0.004	0.001	0.037	0.0246	0.0462	0.0078	0.1315
RNA Polymerase II Transcription Termination(REACTOME Pathways)	-2.3608	-3.83076	-4.77597	-3.72908	-5.175	8.30502	7.91565	8.05558	8.12455	7.96384	0.0012	0.0158	0.0006	0.0088	0.0042	0.4084	0.5345	0.3827	0.4727	0.6687
RNA Polymerase II Transcription(REACTOME Pathways)	-0.553993	-4.20224	-5.68602	-4.14036	-6.44343	13.2815	13.2505	12.5679	13.4567	12.974	0.0356	0.0118	0.0001	0.004	0.001	0.037	0.0246	0.0462	0.0078	0.1315
RNA elongation from RNA polymerase II promoter(GO Biological Process)	2.39807	-2.03292	-3.25778	-4.05754	-5.96108	6.6939	7.91691	7.03439	8.40854	9.10761	0.2536	0.2394	0.0212	0.0022	0.0002	0.4118	0.0436	0.1641	0.0078	0.0091
RNA elongation(GO Biological Process)	2.48121	-1.95496	-3.20172	-3.79526	-5.75353	6.78028	8.02743	7.06898	8.52495	9.04567	0.2456	0.2658	0.026	0.0036	0.001	0.4984	0.0586	0.2399	0.0133	0.0182
RNA polymerase(KEGG Pathways)	-2.27115	0.225126	-1.55411	-2.89809	-3.39705	4.15495	5.2162	5.63135	6.83482	5.70524	0.013	0.5768	0.3054	0.0316	0.0538	0.4963	0.0948	0.0297	0.001	0.0678
RNA processing(GO Biological Process)	-0.164396	-1.77793	-2.1843	-0.0380326	-2.63052	18.4295	18.4949	17.9812	18.9181	19.5229	0.0072	0.9168	0.7016	0.1646	0.5564	0.4584	0.2896	0.3657	0.1626	0.2042
RNA splicing(GO Biological Process)	-0.821882	-1.63249	-2.84137	0.204487	-2.43752	14.62	15.3398	14.9164	15.9955	16.1899	0.008	0.8494	0.1712	0.204	0.9516	0.2405	0.0357	0.0359	0.0035	0.022
Activation of the mRNA upon binding of the cap-binding complex and eIFs, and subsequent binding to 43S(REACTOME Pathways)	-2.66259	-4.18341	-4.89155	-3.91196	-4.54081	6.78059	6.46652	6.8788	6.69766	6.35862	0.0026	0.0092	0.0006	0.0024	0.0114	0.4461	0.5544	0.2877	0.4583	0.7276
Cleavage of Growing Transcript in the Termination Region(REACTOME Pathways)	-2.3608	-3.83076	-4.77597	-3.72908	-5.175	8.30502	7.91565	8.05558	8.12455	7.96384	0.0012	0.0158	0.0006	0.0088	0.0042	0.4084	0.5345	0.3827	0.4727	0.6687
Ras signaling in the CD4+ TCR pathway(NCI_NATURE Pathways)	0.819074	0.178867	0.371811	2.53011	-0.729485	3.87026	3.75352	4.00407	4.88814	7.03868	0.9664	0.5522	0.4168	0.273	0.0916	0.1289	0.1778	0.3975	0.3057	0.0937
Receptor protein serine/threonine kinase signaling pathway(Panther Biological Process)	3.24305	-2.00786	-1.94212	-1.98894	-2.36508	8.50112	5.36504	5.49607	5.39865	5.10931	0.0548	0.2018	0.1972	0.1652	0.2252	0.0008	0.2522	0.1832	0.2718	0.4717
Receptor-ligand binding initiates the second proteolytic cleavage of Notch receptor(REACTOME Pathways)	1.70057	-2.57689	-2.87238	0.0891968	-0.346019	2.16925	4.73013	5.10641	5.27927	3.53339	0.314	0.0748	0.0368	0.7864	0.9362	0.7527	0.0211	0.0062	0.0043	0.198
Elongation and Processing of Capped Transcripts(REACTOME Pathways)	-1.28162	-4.4261	-6.09589	-4.18318	-6.80672	12.5435	12.4601	12.1871	13.1775	12.3304	0.0082	0.0096	0.0001	0.0044	0.0002	0.0638	0.0484	0.0379	0.004	0.179
Regulation of gene expression in late stage (branching morphogenesis) pancreatic bud precursor cells(REACTOME Pathways)	-1.0727	-0.571968	-1.24358	1.59177	-7.63108	1.96579	0.571968	1.35592	2.11545	8.07472	0.2664	0.7	0.3814	0.1548	0.004	0.4018	0.9832	0.7222	0.361	0.0027
Regulatory RNA pathways(REACTOME Pathways)	-0.262209	-1.86677	-2.97784	-5.07051	-4.9348	3.42996	4.01082	4.18505	6.43021	5.61996	0.5016	0.1886	0.025	0.0001	0.0058	0.4918	0.2105	0.1417	0.0008	0.0241
Removal of DNA patch containing abasic residue(REACTOME Pathways)	1.34622	2.48747	2.31555	0.808368	1.73356	3.23069	3.55148	3.09878	1.94421	3.21828	0.4826	0.0074	0.012	0.3424	0.0502	0.4266	0.26	0.4385	0.9618	0.4591
Repair synthesis for gap-filling by DNA polymerase in TC-NER(REACTOME Pathways)	-2.25011	0.775535	-0.922194	-3.63898	-3.21262	4.05195	5.13365	5.5091	7.50108	6.97104	0.0108	0.2814	0.6454	0.0042	0.0636	0.6663	0.1676	0.063	0.0001	0.015
Resolution of AP sites via the multiple-nucleotide patch replacement pathway(REACTOME Pathways)	1.34622	2.48747	2.31555	0.808368	1.73356	3.23069	3.55148	3.09878	1.94421	3.21828	0.4826	0.0074	0.012	0.3424	0.0502	0.4266	0.26	0.4385	0.9618	0.4591
Resolution of AP sites via the single-nucleotide replacement pathway(REACTOME Pathways)	1.34622	2.48747	2.31555	0.808368	1.73356	3.23069	3.55148	3.09878	1.94421	3.21828	0.4826	0.0074	0.012	0.3424	0.0502	0.4266	0.26	0.4385	0.9618	0.4591
Resolution of Abasic Sites (AP sites)(REACTOME Pathways)	1.34622	2.48747	2.31555	0.808368	1.73356	3.23069	3.55148	3.09878	1.94421	3.21828	0.4826	0.0074	0.012	0.3424	0.0502	0.4266	0.26	0.4385	0.9618	0.4591
Ribosomal scanning and start codon recognition(REACTOME Pathways)	-2.48354	-4.06229	-4.78846	-3.5998	-4.33872	6.67075	6.36227	6.79787	6.43231	6.18708	0.0032	0.0086	0.0008	0.0062	0.0162	0.4523	0.5475	0.2829	0.5536	0.75
Elongation arrest and recovery(REACTOME Pathways)	-2.11348	-4.44653	-5.89816	-5.44449	-7.28949	9.58781	9.89038	9.6738	10.6385	10.3273	0.0008	0.0038	0.0001	0.0001	0.0001	0.316	0.148	0.1421	0.0217	0.146
Role of Calcineurin-dependent NFAT signaling in lymphocytes(NCI_NATURE Pathways)	0.602034	0.478203	-0.00285597	1.2219	-0.683971	5.95266	5.33319	5.3525	6.8146	7.53521	0.6378	0.2692	0.5204	0.0198	0.004	0.8446	0.9793	0.9741	0.6399	0.8467
S1P3 pathway(NCI_NATURE Pathways)	-1.14511	0.0924604	0.501161	0.4201	-0.107147	7.46069	5.36939	5.51343	4.70095	6.54712	0.103	0.6556	0.404	0.0288	0.106	0.3429	0.5125	0.2566	0.1161	0.2095
Eukaryotic Translation Elongation(REACTOME Pathways)	-4.42638	-4.24938	-4.8848	-2.02186	-3.34425	5.20994	5.2109	5.84659	4.51664	4.61652	0.0001	0.0072	0.001	0.1524	0.061	0.4135	0.3625	0.1063	0.7488	0.7492
Signal transduction_Activin A signaling regulation(GeneGo Pathways)	-2.28086	-3.20991	-3.06708	0.294955	-1.97752	6.74512	6.28559	5.89463	5.15734	5.74459	0.008	0.0356	0.0252	0.52	0.365	0.0346	0.061	0.0959	0.4102	0.2379
Signaling by BMP(REACTOME Pathways)	3.22299	-2.08892	-1.79867	-1.93464	-2.41	5.6042	4.18037	4.05891	5.23692	4.22201	0.0404	0.1474	0.2018	0.1574	0.15	0.0121	0.092	0.0931	0.0088	0.1201
Signaling by Notch(REACTOME Pathways)	1.85769	-2.24194	-2.45887	0.0181791	-0.234635	2.30232	4.6901	5.11048	5.0748	3.44569	0.2594	0.115	0.0764	0.8206	0.8508	0.7495	0.0257	0.007	0.0068	0.2681
Signaling in Immune system(REACTOME Pathways)	2.04583	-1.85647	-1.02524	-0.418987	-0.204929	13.2849	11.076	11.1854	10.9576	11.0746	0.791	0.508	0.996	0.6686	0.1494	0.0016	0.2301	0.1126	0.3037	0.422
Skeletal development(Panther Biological Process)	2.4827	-2.96025	-2.98099	-2.4493	-5.73737	7.86402	8.55816	8.28779	8.48498	10.3449	0.3	0.0718	0.0466	0.1146	0.0012	0.3834	0.1011	0.1205	0.1168	0.0058
Synaptic transmission(Panther Biological Process)	4.62996	-4.51142	-2.09424	-1.89007	-2.19254	13.7511	13.639	11.6794	12.0768	11.2377	0.0264	0.0074	0.3814	0.4282	0.983	0.0256	0.0241	0.4943	0.4427	0.9214
T-helper 2 cell differentiation(GO Biological Process)	1.0293	-0.296376	0.328584	2.05393	2.15701	2.66605	1.75373	1.63338	4.94369	3.16107	0.587	0.9414	0.6398	0.0452	0.0222	0.3877	0.8439	0.8738	0.0048	0.2223
TGF- Signaling (cj1)(Ingenuity Pathways)	2.38533	-2.41558	-2.62989	-2.10223	-3.13176	9.28079	7.4379	7.0878	7.8241	7.87227	0.2766	0.1422	0.0736	0.168	0.1206	0.0065	0.167	0.2329	0.0823	0.1468
TREM1 Signaling (3j6wq)(Ingenuity Pathways)	0.826337	1.06618	1.42669	2.17832	2.08438	6.4013	5.22237	4.92186	5.83243	4.78464	0.8964	0.1354	0.0618	0.02	0.0066	0.3559	0.8705	0.9344	0.6365	0.9794
Tat-mediated HIV-1 elongation arrest and recovery(REACTOME Pathways)	0.0670925	-2.57614	-3.67859	-4.71251	-5.92334	4.7904	6.07051	5.57025	7.564	7.1714	0.5904	0.0876	0.0092	0.0002	0.001	0.2664	0.021	0.036	0.0001	0.0081
Tat-mediated elongation of the HIV-1 transcript(REACTOME Pathways)	0.656458	-1.79921	-3.075	-4.7066	-5.90584	6.02438	6.55887	6.16687	7.40073	7.53545	0.9018	0.2778	0.0244	0.0004	0.0002	0.1336	0.038	0.0545	0.0018	0.0143
Transcription of the HIV genome(REACTOME Pathways)	1.77835	-1.21485	-2.2075	-4.12327	-4.7142	7.47221	8.10779	6.79259	7.68496	8.45457	0.4994	0.5848	0.139	0.0024	0.0088	0.059	0.0157	0.1186	0.0201	0.0162
Eukaryotic Translation Termination(REACTOME Pathways)	-4.51557	-4.13764	-4.6887	-1.71822	-2.71246	5.26567	5.11363	5.66495	4.25051	4.00387	0.0001	0.0086	0.0004	0.2458	0.1458	0.3487	0.3613	0.1285	0.8315	0.9245
Transcription-coupled NER (TC-NER)(REACTOME Pathways)	-0.996313	1.20431	-0.951083	-3.20754	-3.3256	5.71298	6.0828	6.3185	7.33363	7.14939	0.1156	0.1134	0.698	0.0176	0.0704	0.3956	0.1959	0.1025	0.0098	0.0612
Formation and Maturation of mRNA Transcript(REACTOME Pathways)	-0.553993	-4.20224	-5.68602	-4.14036	-6.44343	13.2815	13.2505	12.5679	13.4567	12.974	0.0356	0.0118	0.0001	0.004	0.001	0.037	0.0246	0.0462	0.0078	0.1315
Translation initiation complex formation(REACTOME Pathways)	-2.86201	-4.43238	-5.33935	-3.58553	-4.3654	6.52014	6.31943	6.77306	6.18515	5.62844	0.0012	0.004	0.0004	0.0078	0.0116	0.307	0.337	0.1304	0.4526	0.7907
Translation(REACTOME Pathways)	-2.66259	-4.18341	-4.89155	-3.91196	-4.54081	6.78059	6.46652	6.8788	6.69766	6.35862	0.0026	0.0092	0.0006	0.0024	0.0114	0.4461	0.5544	0.2877	0.4583	0.7276
Formation of RNA Pol II elongation complex(REACTOME Pathways)	-1.7341	-4.14755	-5.79925	-5.61207	-7.5536	10.1937	10.2844	10.0324	10.7596	10.7378	0.005	0.011	0.0001	0.0001	0.0001	0.1956	0.1218	0.1197	0.0388	0.1254
Formation of the Editosome(REACTOME Pathways)	-2.22749	-3.75171	-4.66102	-3.70247	-5.1724	8.32301	7.86771	8.03181	8.25645	7.99836	0.0026	0.0184	0.001	0.009	0.0052	0.4427	0.6126	0.4538	0.4467	0.6895
GTP hydrolysis and joining of the 60S ribosomal subunit(REACTOME Pathways)	-2.48354	-4.06229	-4.78846	-3.5998	-4.33872	6.67075	6.36227	6.79787	6.43231	6.18708	0.0032	0.0086	0.0008	0.0062	0.0162	0.4523	0.5475	0.2829	0.5536	0.75
Gene Expression(REACTOME Pathways)	-0.160045	-3.99547	-4.84881	-4.87657	-6.74538	15.3194	14.9982	14.357	15.0643	14.3563	0.045	0.0274	0.0014	0.0008	0.001	0.0206	0.0276	0.0492	0.0189	0.2974
Transport of Notch receptor precursor to golgi(REACTOME Pathways)	1.85769	-2.24194	-2.45887	0.0181791	-0.234635	2.30232	4.6901	5.11048	5.0748	3.44569	0.2594	0.115	0.0764	0.8206	0.8508	0.7495	0.0257	0.007	0.0068	0.2681
HIV-1 elongation arrest and recovery(REACTOME Pathways)	-0.0484518	-2.26951	-3.59305	-4.61317	-5.82877	4.80781	6.20244	5.46892	7.41531	7.05162	0.532	0.1164	0.0096	0.0001	0.0026	0.2986	0.0225	0.0615	0.0004	0.0126
Influenza Infection(REACTOME Pathways)	-2.13356	-3.45524	-4.77202	-3.10476	-5.09683	9.37072	9.03677	9.21627	9.55631	8.79381	0.003	0.0334	0.001	0.0328	0.0058	0.0947	0.1199	0.0509	0.0309	0.3221
Transport_RAB1A regulation pathway(GeneGo Pathways)	-0.19689	-0.173223	-0.659114	1.19746	3.70452	3.31959	3.03307	2.36351	2.95385	4.84077	0.4948	0.876	0.7748	0.1644	0.0001	0.7584	0.8847	0.989	0.9144	0.1642
Influenza Life Cycle(REACTOME Pathways)	-2.78241	-3.04192	-4.45686	-2.86642	-4.77389	8.68306	8.63724	8.79165	9.39961	8.4016	0.0006	0.0702	0.0016	0.0546	0.0124	0.2176	0.173	0.0863	0.0263	0.3972
Tyrosine metabolism p.1 (dopamine)(GeneGo Pathways)	-3.28193	2.16956	2.31478	0.797971	0.92301	3.75116	3.12352	3.28897	3.03203	3.15	0.0018	0.0192	0.014	0.3428	0.2052	0.2595	0.5199	0.4073	0.5884	0.5588
Influenza Viral RNA Transcription and Replication(REACTOME Pathways)	-2.86683	-3.4242	-4.79181	-2.93789	-4.90974	8.65217	8.45928	8.68847	9.43951	8.45804	0.0006	0.035	0.0006	0.0438	0.0074	0.1834	0.1844	0.0784	0.0156	0.3125
Vamp7 associated clathrin derived vesicle budding(REACTOME Pathways)	0.378167	1.62865	2.8793	0.709305	1.51433	3.8943	4.04715	4.07658	2.35562	2.73558	0.852	0.0606	0.0028	0.3534	0.0504	0.4943	0.397	0.3535	0.9917	0.9622
Vamp8 associated clathrin derived vesicle budding(REACTOME Pathways)	0.378167	1.62865	2.8793	0.709305	1.51433	3.8943	4.04715	4.07658	2.35562	2.73558	0.852	0.0606	0.0028	0.3534	0.0504	0.4943	0.397	0.3535	0.9917	0.9622
Pausing and recovery of Tat-mediated HIV-1 elongation(REACTOME Pathways)	0.0670925	-2.57614	-3.67859	-4.71251	-5.92334	4.7904	6.07051	5.57025	7.564	7.1714	0.5904	0.0876	0.0092	0.0002	0.001	0.2664	0.021	0.036	0.0001	0.0081
Viral Messenger RNA Synthesis(REACTOME Pathways)	-0.353155	-1.15779	-2.34114	-2.43319	-4.02967	7.02518	6.76349	6.51034	8.61068	7.63636	0.235	0.6478	0.1238	0.1068	0.03	0.2055	0.2346	0.2865	0.0016	0.0983
Processing of Capped Intron-Containing Pre-mRNA(REACTOME Pathways)	-1.38402	-4.82668	-6.21719	-3.80659	-6.21984	11.9877	11.7958	11.7704	12.7337	11.5695	0.0086	0.003	0.0001	0.0072	0.0012	0.0536	0.0503	0.0239	0.0013	0.1966
RNA Pol II CTD phosphorylation and interaction with CE(REACTOME Pathways)	0.635986	-1.36079	-2.79698	-4.76084	-5.57083	5.48594	5.9866	5.61976	7.05011	7.18555	0.9826	0.3816	0.0406	0.4688	0.5918	0.0018	0.0615	0.0355	0.2304	0.0159
acetyl-CoA metabolic process(GO Biological Process)	-1.1987	2.54032	2.20002	0.529769	0.91743	2.54516	3.63684	3.40141	2.47045	3.31287	0.1508	0.0088	0.0214	0.5	0.226	0.6374	0.1598	0.2153	0.7041	0.3232
RNA splicing, via transesterification reactions with bulged adenosine as nucleophile(GO Biological Process)	-0.936841	-2.81075	-4.54447	-0.796905	-2.94411	10.1786	10.7583	10.8625	10.7717	10.8751	0.043	0.1088	0.0014	0.9624	0.2626	0.0794	0.0141	0.004	0.0073	0.0333
RNA splicing, via transesterification reactions(GO Biological Process)	-0.928097	-2.75788	-4.49651	-0.671098	-2.87997	10.1372	10.7499	10.8409	10.8452	10.8768	0.0448	0.122	0.0042	0.9574	0.2922	0.0957	0.016	0.0037	0.0057	0.0376
amb2 Integrin signaling(NCI_NATURE Pathways)	4.22836	-1.50169	-0.930015	-1.43766	-1.24578	6.5473	5.29768	5.03672	4.1846	5.42339	0.0076	0.3924	0.7052	0.0002	0.001	0.0563	0.0166	0.0186	0.0001	0.0045
amine biosynthetic process(GO Biological Process)	5.34792	-2.84074	-2.63452	-1.64943	-3.85072	7.3351	7.31823	7.17125	7.58926	8.11977	0.0008	0.0826	0.0872	0.327	0.0404	0.2386	0.1825	0.1966	0.1181	0.0916
amino acid derivative biosynthetic process(GO Biological Process)	4.03749	-1.5287	-1.87288	-1.02152	-1.90484	5.20061	5.11061	5.14701	5.55472	5.78987	0.008	0.3384	0.195	0.5438	0.3434	0.1898	0.1737	0.1301	0.0742	0.0881
amino sugar catabolic process(GO Biological Process)	-2.4867	2.74374	1.88825	-0.70947	1.10347	4.19458	3.18575	2.52469	0.895493	1.48133	0.0104	0.0052	0.0496	0.6526	0.1758	0.0532	0.177	0.4282	0.9969	0.9403
amino sugar metabolic process(GO Biological Process)	-0.207224	2.75211	1.66906	0.495832	0.82041	5.89678	4.20459	3.79751	2.8513	3.07037	0.4402	0.0018	0.047	0.4326	0.1622	0.0721	0.6128	0.7932	0.9942	0.9876
amyloid precursor protein catabolic process(GO Biological Process)	0.957318	-2.47867	-3.17094	-0.444485	-1.19073	2.02513	4.31712	4.88101	5.62392	3.9592	0.6954	0.0788	0.0166	0.8878	0.6006	0.9816	0.1303	0.0351	0.0073	0.2904
amyloid precursor protein metabolic process(GO Biological Process)	0.455091	-2.09854	-3.20896	-1.02156	-2.0353	2.12779	4.84338	5.34751	5.98647	4.7307	0.9086	0.137	0.0182	0.5386	0.2696	0.996	0.1124	0.0297	0.0054	0.1909
anterior/posterior axis specification(GO Biological Process)	-0.298832	0.543755	0.84031	1.54633	-4.98861	1.84865	1.43348	1.92164	3.42988	6.06122	0.5952	0.522	0.3568	0.1316	0.0096	0.7192	0.9069	0.68	0.1066	0.0067
anterior/posterior pattern formation(GO Biological Process)	0.908076	-2.36635	-2.44658	0.56374	-3.41122	4.94043	6.19996	6.46261	7.18309	8.41557	0.9782	0.1276	0.0932	0.3404	0.0626	0.8062	0.2029	0.0935	0.0223	0.0082
antigen processing and presentation of endogenous peptide antigen via MHC class I(GO Biological Process)	-2.08604	-0.554868	-1.20441	-3.47523	-4.15326	2.77475	3.46326	3.35987	4.33806	4.31563	0.0282	0.7666	0.4004	0.0084	0.0182	0.4024	0.1414	0.1551	0.0261	0.0502
antigen processing and presentation of endogenous peptide antigen(GO Biological Process)	-2.08604	-0.554868	-1.20441	-3.47523	-4.15326	2.77475	3.46326	3.35987	4.33806	4.31563	0.0282	0.7666	0.4004	0.0084	0.0182	0.4024	0.1414	0.1551	0.0261	0.0502
axis specification(GO Biological Process)	1.26306	-1.75961	-1.40201	-0.663283	-4.36352	3.24434	4.27259	4.56384	4.66139	6.59295	0.5574	0.229	0.3402	0.7374	0.0144	0.6333	0.1586	0.0816	0.0852	0.0079
Ribosome(KEGG Pathways)	-3.212	-3.60636	-3.86567	-1.68689	-2.58185	4.03726	4.92618	5.56068	3.23497	2.86049	0.002	0.0202	0.0054	0.2348	0.148	0.6739	0.2305	0.0564	0.9587	0.9931
axonogenesis(GO Biological Process)	1.32642	1.75977	0.368381	-0.209051	-1.69205	10.1095	9.38496	9.15837	9.85034	10.0628	0.7892	0.0086	0.2064	0.5396	0.8926	0.6033	0.8553	0.8863	0.718	0.7465
blastoderm segmentation(GO Biological Process)	0.480934	0.479259	0.199037	0.684137	-5.33961	1.21681	1.4539	1.38357	2.74746	6.51459	0.8766	0.5724	0.7546	0.4634	0.008	0.9156	0.8454	0.8668	0.2438	0.0046
brain development(GO Biological Process)	2.28159	-2.20425	-2.82184	-2.1573	-4.14777	10.3834	12.834	12.9191	13.0933	14.318	0.7352	0.3704	0.1166	0.2938	0.0948	0.9462	0.0557	0.0166	0.0226	0.0076
branching morphogenesis of a tube(GO Biological Process)	1.56571	-2.47487	-2.35011	-3.41248	-3.58999	4.22043	5.40699	5.71778	5.67061	5.09768	0.489	0.095	0.0932	0.007	0.0388	0.6659	0.1369	0.0568	0.0767	0.3045
Transcription(REACTOME Pathways)	-1.01454	-3.88438	-5.40482	-3.34485	-6.10476	13.9442	14.1173	13.4358	14.5801	13.9259	0.0104	0.0268	0.0001	0.0418	0.003	0.0823	0.0379	0.0702	0.0046	0.1666
carbohydrate homeostasis(GO Biological Process)	-2.1776	0.347558	-1.29697	2.46183	-0.42644	5.51556	3.91735	4.75443	5.68207	5.38804	0.0068	0.4334	0.4758	0.0078	0.6488	0.4608	0.9853	0.7688	0.357	0.5812
cartilage development(GO Biological Process)	3.48467	-3.46297	-3.5334	-2.81674	-4.44212	7.16945	7.21028	7.60884	8.49543	7.96989	0.0394	0.0258	0.0108	0.0414	0.014	0.0882	0.0523	0.0118	0.0009	0.027
cell fate commitment(GO Biological Process)	0.447509	-0.705214	-0.489909	1.21221	-2.81963	6.48104	8.03798	7.71237	8.15093	10.1279	0.5512	0.9814	0.872	0.093	0.2204	0.8072	0.1243	0.1561	0.0906	0.004
Translation _Regulation of translation initiation(GeneGo Pathways)	-0.938761	-2.69918	-3.7645	-2.80529	-3.85061	5.71784	5.23263	6.09088	5.5782	5.86059	0.094	0.0964	0.0072	0.0406	0.0376	0.7455	0.9021	0.4708	0.8071	0.7477
Transport of Mature Transcript to Cytoplasm(REACTOME Pathways)	-1.87304	-4.49075	-5.12916	-4.13101	-5.5131	8.26623	8.00534	7.91067	7.96559	7.83095	0.0058	0.0054	0.0002	0.0018	0.002	0.3005	0.3381	0.3069	0.3772	0.5795
cell morphogenesis involved in neuron differentiation(GO Biological Process)	0.847357	1.91603	0.407647	-0.425789	-1.50277	10.4438	9.68945	9.3798	10.3603	10.6893	0.452	0.0054	0.185	0.6654	0.735	0.6248	0.8786	0.9198	0.6423	0.6361
cell part morphogenesis(GO Biological Process)	0.882908	1.84681	0.314045	-0.372814	-1.52094	10.4493	9.72235	9.44277	10.3796	10.6787	0.4866	0.0084	0.2122	0.6334	0.7394	0.6408	0.8733	0.9119	0.6554	0.6663
cell projection morphogenesis(GO Biological Process)	0.882908	1.84681	0.314045	-0.372814	-1.52094	10.4493	9.72235	9.44277	10.3796	10.6787	0.4866	0.0084	0.2122	0.6334	0.7394	0.6408	0.8733	0.9119	0.6554	0.6663
cell-cell junction maintenance(GO Biological Process)	0.684177	-6.65658	-6.46628	1.04584	0.632319	1.36612	7.81418	7.65131	2.55474	2.22606	0.7628	0.0024	0.0006	0.2844	0.3874	0.9105	0.0024	0.0008	0.3904	0.5646
Transport of Mature mRNA Derived from an Intronless Transcript(REACTOME Pathways)	-2.35242	-4.09715	-4.68287	-4.11128	-4.61481	6.87928	6.63013	6.99644	6.93887	6.44316	0.0036	0.0082	0.0004	0.0024	0.009	0.5284	0.6109	0.3602	0.4828	0.8036
cell-substrate junction assembly(GO Biological Process)	-5.26732	2.67409	2.28052	1.46016	1.24104	6.33927	4.48475	3.94366	2.551	3.68994	0.0002	0.0064	0.0168	0.1284	0.1348	0.0031	0.0345	0.0846	0.6627	0.1877
cellular component maintenance(GO Biological Process)	0.684177	-6.65658	-6.46628	1.04584	0.632319	1.36612	7.81418	7.65131	2.55474	2.22606	0.7628	0.0024	0.0006	0.2844	0.3874	0.9105	0.0024	0.0008	0.3904	0.5646
Transport of Mature mRNA derived from an Intron-Containing Transcript(REACTOME Pathways)	-2.68161	-4.12626	-4.93451	-3.71374	-5.21006	7.56228	7.65134	7.75471	7.61869	7.56956	0.0006	0.0068	0.0002	0.0064	0.0042	0.5539	0.4419	0.3257	0.5006	0.6318
cellular macromolecule catabolic process(GO Biological Process)	1.54625	-2.03075	-2.48782	-1.27302	-4.91674	18.6121	18.7234	18.7375	18.3763	21.203	0.2138	0.9184	0.5072	0.805	0.1944	0.4721	0.2864	0.1344	0.5176	0.0076
Transport of Mature mRNAs Derived from Intronless Transcripts(REACTOME Pathways)	-1.55369	-4.58341	-4.95396	-4.28859	-4.84957	7.60885	7.09741	7.2502	7.095	6.66422	0.0214	0.0044	0.0001	0.0004	0.0064	0.2336	0.3783	0.2507	0.4108	0.7196
chitin catabolic process(GO Biological Process)	-2.99833	2.48996	1.53566	-0.431533	0.790221	3.61625	2.48996	1.93016	0.651638	1.2373	0.0056	0.0126	0.1124	0.8348	0.3414	0.0852	0.3286	0.5964	0.997	0.9277
chitin metabolic process(GO Biological Process)	-2.99833	2.48996	1.53566	-0.431533	0.790221	3.61625	2.48996	1.93016	0.651638	1.2373	0.0056	0.0126	0.1124	0.8348	0.3414	0.0852	0.3286	0.5964	0.997	0.9277
chondrocyte differentiation(GO Biological Process)	1.46729	-3.52964	-3.43484	-4.18706	-4.13636	3.05397	4.95307	4.53553	4.98106	5.16204	0.4182	0.0192	0.0144	0.0012	0.015	0.5631	0.0244	0.0438	0.0186	0.0329
Transport of the SLBP Dependant Mature mRNA(REACTOME Pathways)	-1.64863	-4.67936	-5.01808	-4.01494	-4.74583	7.5629	7.17146	7.33561	6.86419	6.5872	0.0166	0.0034	0.0001	0.0032	0.0086	0.2176	0.3073	0.1859	0.4805	0.7181
cofactor catabolic process(GO Biological Process)	-1.85795	2.57769	2.04647	2.92919	2.6838	2.30031	2.7213	2.0997	4.28575	3.67925	0.0456	0.009	0.0338	0.0068	0.0052	0.5567	0.3517	0.6579	0.0218	0.1036
copper ion homeostasis(GO Biological Process)	-2.21973	0.228403	0.327655	-1.63263	-0.991264	2.52958	5.16262	5.32823	3.69248	4.40186	0.0212	0.675	0.6076	0.2298	0.6766	0.7084	0.0173	0.0078	0.193	0.0824
copper ion transport(GO Biological Process)	-2.89797	2.49652	2.08034	1.15381	2.24509	3.42005	3.43156	3.71264	3.73606	3.38614	0.0036	0.0068	0.0266	0.2024	0.0118	0.3889	0.353	0.2203	0.2469	0.4363
cytokine secretion during immune response(GO Biological Process)	-0.997192	2.38693	2.48513	0.625971	2.85984	1.07218	2.38693	2.48513	0.936447	2.85984	0.2618	0.0172	0.0116	0.4966	0.004	0.9506	0.3737	0.318	0.9774	0.2298
dATP/dITP metabolism(GeneGo Pathways)	-0.672368	1.03939	1.08983	1.43589	1.83863	4.74235	5.08063	4.62176	6.05827	5.23314	0.1674	0.136	0.1154	0.081	0.008	0.9175	0.8205	0.9363	0.3656	0.826
defense response(GO Biological Process)	3.19809	-0.474625	-0.193964	-0.492698	-0.836412	23.0772	22.8302	22.3259	23.7698	23.136	0.6742	0.0756	0.0494	0.1858	0.005	0.4762	0.4246	0.468	0.0942	0.725
deoxyribonucleoside metabolic process(GO Biological Process)	0.596766	-0.10262	0.207611	-3.40791	-1.42802	1.81975	1.65293	1.82876	3.4584	1.64565	0.8138	0.9442	0.7286	0.0098	0.3968	0.7354	0.8285	0.728	0.1017	0.8431
detection of chemical stimulus(GO Biological Process)	0.451067	2.14787	0.857259	-0.15169	-0.995378	4.97757	6.31491	5.42751	5.82885	5.10267	0.6498	0.0098	0.177	0.7434	0.9518	0.9432	0.3733	0.7824	0.6701	0.95
determination of anterior/posterior axis, embryo(GO Biological Process)	0.480934	0.479259	0.199037	0.684137	-5.33961	1.21681	1.4539	1.38357	2.74746	6.51459	0.8766	0.5724	0.7546	0.4634	0.008	0.9156	0.8454	0.8668	0.2438	0.0046
development of primary male sexual characteristics(GO Biological Process)	1.40275	-0.097723	-0.675147	-1.03493	-5.19156	5.87164	4.62049	3.84346	5.00705	7.13553	0.7088	0.6658	0.9172	0.639	0.0022	0.5535	0.9685	0.9988	0.9181	0.1348
development of primary sexual characteristics(GO Biological Process)	2.53516	-0.486024	-1.43997	-1.30925	-5.3644	9.05417	7.77226	7.02236	8.5097	10.0655	0.3454	0.709	0.5888	0.6048	0.0044	0.3317	0.8542	0.9778	0.557	0.1
diterpenoid metabolic process(GO Biological Process)	0.210945	0.770052	0.570598	2.62192	1.4472	3.41303	3.78973	4.14521	5.16863	4.55346	0.687	0.2836	0.381	0.0074	0.0504	0.886	0.7507	0.5285	0.1419	0.4372
embryonic axis specification(GO Biological Process)	0.480934	0.479259	0.199037	0.684137	-5.33961	1.21681	1.4539	1.38357	2.74746	6.51459	0.8766	0.5724	0.7546	0.4634	0.008	0.9156	0.8454	0.8668	0.2438	0.0046
embryonic hemopoiesis(GO Biological Process)	-0.13386	1.46392	0.739108	2.83738	2.33205	1.82852	2.10538	1.75118	3.23759	2.8822	0.6862	0.124	0.3878	0.0086	0.013	0.7948	0.6774	0.8326	0.1715	0.3255
embryonic pattern specification(GO Biological Process)	1.7411	-1.52877	-1.58197	-1.40435	-4.8765	3.81916	4.36958	4.20884	5.24157	6.51752	0.404	0.3406	0.2946	0.3648	0.0044	0.8564	0.6105	0.6603	0.2151	0.0399
endocrine pancreas development(GO Biological Process)	-0.677164	0.367947	0.234536	2.35167	-4.04308	1.96139	0.890144	1.18065	2.35167	6.21871	0.3976	0.632	0.7088	0.0274	0.019	0.663	0.9939	0.9603	0.4924	0.0061
erythrocyte development(GO Biological Process)	-1.02672	-1.05756	-1.03361	2.79442	0.478914	1.2419	1.99407	1.96405	2.79442	2.53791	0.214	0.4848	0.4852	0.0086	0.4428	0.9821	0.796	0.7985	0.4012	0.5544
fat-soluble vitamin metabolic process(GO Biological Process)	0.771589	-1.06028	-1.29461	2.71044	0.0434368	3.28253	3.98035	4.6125	5.27335	4.77996	0.941	0.5724	0.4284	0.004	0.4968	0.9383	0.7033	0.3344	0.1343	0.3814
folic acid transport(GO Biological Process)	1.96679	-1.25172	-0.535091	-0.506793	-0.998857	6.039	4.41341	2.98226	1.86449	2.61012	0.215	0.3776	0.7648	0.7922	0.6088	0.0029	0.0214	0.1871	0.7303	0.3804
gamma-aminobutyric acid transport(GO Biological Process)	-1.46264	1.91301	1.74642	2.10038	3.33499	2.07493	1.91301	1.79742	2.45812	3.33499	0.1046	0.048	0.0652	0.0414	0.0008	0.6751	0.7758	0.8094	0.5005	0.1727
glucosamine catabolic process(GO Biological Process)	-2.4867	2.74374	1.88825	-0.70947	1.10347	4.19458	3.18575	2.52469	0.895493	1.48133	0.0104	0.0052	0.0496	0.6526	0.1758	0.0532	0.177	0.4282	0.9969	0.9403
glucosamine metabolic process(GO Biological Process)	-0.74217	3.00675	2.11758	0.754258	1.64268	5.09406	3.92611	3.12262	2.31095	2.25748	0.2468	0.0012	0.0192	0.3372	0.041	0.0765	0.3572	0.7565	0.9872	0.9892
glucose homeostasis(GO Biological Process)	-2.1776	0.347558	-1.29697	2.46183	-0.42644	5.51556	3.91735	4.75443	5.68207	5.38804	0.0068	0.4334	0.4758	0.0078	0.6488	0.4608	0.9853	0.7688	0.357	0.5812
gonad development(GO Biological Process)	2.65501	-0.461995	-1.29195	-0.875099	-4.94156	9.07258	7.56526	6.82838	8.00056	9.6827	0.2638	0.7316	0.6632	0.8896	0.0096	0.1941	0.8074	0.9664	0.6636	0.1103
hemopoietic progenitor cell differentiation(GO Biological Process)	-0.76134	0.653458	-0.158324	3.10489	-4.29791	1.29379	3.24099	3.07457	3.10489	7.05534	0.3676	0.4592	0.99	0.0076	0.0172	0.8898	0.1107	0.1327	0.1408	0.004
histone mRNA 3'-end processing(GO Biological Process)	3.08885	-2.4539	-1.67417	-1.66806	-2.54005	5.07085	2.79577	1.99398	1.66806	2.54005	0.0686	0.0936	0.2328	0.2332	0.1144	0.0091	0.1375	0.385	0.574	0.2231
Transport of the SLBP independent Mature mRNA(REACTOME Pathways)	-2.46066	-4.18685	-4.74387	-3.83325	-4.5072	6.82255	6.69834	7.07943	6.70468	6.3629	0.0022	0.0092	0.0004	0.0044	0.0132	0.4947	0.5073	0.2593	0.5501	0.7839
interspecies interaction between organisms(GO Biological Process)	2.51919	-2.55835	-2.77878	-2.69376	-3.87714	14.0901	13.3083	12.4455	11.6093	12.5293	0.6016	0.2508	0.1412	0.1216	0.1504	0.0085	0.0348	0.1158	0.6306	0.3708
intra-Golgi vesicle-mediated transport(GO Biological Process)	0.76248	-0.292474	0.532555	1.42949	2.49945	3.80391	4.51902	3.62565	5.06963	4.10323	0.9772	0.8564	0.3566	0.0932	0.0022	0.9332	0.6811	0.9615	0.4246	0.9003
intracellular copper ion transport(GO Biological Process)	-3.12679	2.35026	2.31363	0.0817658	1.799	3.12679	2.63888	2.84085	2.12294	2.00814	0.0044	0.0152	0.0176	0.8114	0.0608	0.191	0.3307	0.2326	0.6061	0.6775
Viral mRNA Translation(REACTOME Pathways)	-4.28102	-4.14198	-4.84475	-1.65341	-2.81147	5.05494	5.08093	5.79455	4.26611	3.92684	0.0004	0.0086	0.001	0.2668	0.1144	0.3943	0.3312	0.0783	0.7773	0.913
mRNA 3'-end processing(REACTOME Pathways)	-2.3608	-3.83076	-4.77597	-3.72908	-5.175	8.30502	7.91565	8.05558	8.12455	7.96384	0.0012	0.0158	0.0006	0.0088	0.0042	0.4084	0.5345	0.3827	0.4727	0.6687
mRNA Capping(REACTOME Pathways)	-1.15296	-4.38951	-5.99203	-4.10213	-6.66973	12.7291	12.5754	12.2481	13.1995	12.359	0.0104	0.0092	0.0001	0.0056	0.0001	0.0546	0.0428	0.039	0.0044	0.1861
mRNA Editing(REACTOME Pathways)	-1.85486	-3.81401	-4.73293	-3.72267	-5.21262	8.59089	7.95325	8.10351	8.24075	8.03046	0.0076	0.0212	0.0004	0.0066	0.006	0.3628	0.6038	0.4482	0.4946	0.7157
mRNA Editing: C to U Conversion(REACTOME Pathways)	-2.22749	-3.75171	-4.66102	-3.70247	-5.1724	8.32301	7.86771	8.03181	8.25645	7.99836	0.0026	0.0184	0.001	0.009	0.0052	0.4427	0.6126	0.4538	0.4467	0.6895
mRNA Processing(REACTOME Pathways)	-0.892208	-4.43923	-6.04678	-4.12241	-6.70154	12.9171	12.6279	12.2936	13.1778	12.3748	0.0194	0.0076	0.0001	0.0038	0.0002	0.0364	0.0451	0.0426	0.0067	0.202
mRNA Splicing - Major Pathway(REACTOME Pathways)	-1.87952	-4.4372	-5.97509	-3.6742	-5.99879	11.5184	11.4517	11.5645	12.6595	11.3833	0.0028	0.0066	0.0001	0.0158	0.002	0.121	0.084	0.0327	0.0015	0.2277
mRNA Splicing - Minor Pathway(REACTOME Pathways)	-3.11381	-2.15948	-3.82772	-1.0084	-2.88734	5.49405	6.56124	6.70776	7.8289	6.49586	0.0006	0.1596	0.0044	0.6018	0.1258	0.3437	0.05	0.0214	0.0007	0.0947
mRNA Splicing(REACTOME Pathways)	-1.87952	-4.4372	-5.97509	-3.6742	-5.99879	11.5184	11.4517	11.5645	12.6595	11.3833	0.0028	0.0066	0.0001	0.0158	0.002	0.121	0.084	0.0327	0.0015	0.2277
mRNA processing(GO Biological Process)	-0.0792244	-2.83972	-3.57404	-0.863473	-3.06594	13.7615	14.0424	13.4584	14.5633	14.9923	0.0654	0.1848	0.032	0.8542	0.51	0.1133	0.0367	0.0583	0.0046	0.0183
mRNA transcription regulation(Panther Biological Process)	7.35921	-5.61732	-4.78971	-2.12767	-6.55382	24.4155	25.0887	24.672	25.7136	27.3908	0.0026	0.006	0.023	0.007	0.9238	0.9257	0.9532	0.8817	0.5275	0.0278
male sex determination(GO Biological Process)	1.1324	-0.0670122	-0.323582	0.134436	-5.08201	2.23661	2.01169	1.26281	1.66315	6.17749	0.557	0.8776	0.9388	0.7402	0.0076	0.7788	0.8886	0.9957	0.9687	0.0087
male sex differentiation(GO Biological Process)	2.08447	-0.104438	-0.682225	-1.22641	-4.92184	6.56647	4.77138	4.12605	5.26593	7.21424	0.3796	0.6408	0.9446	0.5568	0.0072	0.3699	0.9841	0.9989	0.926	0.1938
posttranscriptional gene silencing(GO Biological Process)	-0.800837	1.84055	2.48056	1.09585	2.21623	3.21942	3.02824	2.77394	2.61785	3.43104	0.2454	0.0426	0.0076	0.2158	0.0112	0.5951	0.6759	0.788	0.8746	0.5343
membrane budding(GO Biological Process)	-0.43722	0.175466	0.169949	-0.19673	2.85308	4.68619	4.50576	4.26026	4.52506	5.96384	0.3304	0.5892	0.5984	0.8822	0.0016	0.3034	0.3355	0.4221	0.3506	0.0477
Selenoamino acid metabolism(KEGG Pathways)	3.35994	-4.25799	-3.61794	-1.9489	-2.57967	5.71203	6.31129	5.8509	4.54482	5.31479	0.0324	0.0076	0.0086	0.1586	0.1514	0.0749	0.0198	0.0265	0.3855	0.1638
membrane protein proteolysis(GO Biological Process)	0.637664	-2.34167	-2.49741	0.444328	-2.8357	3.26676	5.78755	5.77297	5.87303	5.97801	0.9586	0.1074	0.068	0.4966	0.0882	0.7097	0.0167	0.0097	0.0062	0.0241
Other intracellular protein traffic(Panther Biological Process)	2.0309	-2.32895	-1.82132	-2.78229	-3.10734	6.15527	7.92085	8.04812	7.26691	8.32977	0.3834	0.154	0.2648	0.0408	0.1128	0.517	0.0262	0.0082	0.0778	0.0246
mitochondrion organization(GO Biological Process)	1.98017	-1.71581	-1.30264	0.101018	-1.22871	11.4628	9.58731	8.26737	8.91428	9.60558	0.676	0.4906	0.6958	0.4326	0.7136	0.0099	0.2671	0.8376	0.6422	0.4326
morphogenesis of a branching structure(GO Biological Process)	1.50637	-2.94013	-2.87712	-3.42933	-3.93631	4.50405	6.10547	6.65093	6.05017	5.94479	0.5446	0.0526	0.0386	0.0072	0.024	0.67	0.0641	0.0123	0.066	0.1375
myeloid leukocyte differentiation(GO Biological Process)	2.87304	-2.40664	-1.91109	-3.7417	-3.98178	9.40174	9.04601	8.13359	8.906	9.23856	0.2206	0.1974	0.329	0.0074	0.0552	0.2322	0.2915	0.678	0.3904	0.3748
negative regulation of cytokine secretion during immune response(GO Biological Process)	-0.567174	1.9742	2.38339	0.403967	2.97154	0.663979	1.9742	2.38339	0.804789	2.97154	0.5	0.0654	0.0232	0.6464	0.0062	0.9672	0.4069	0.235	0.9439	0.1312
negative regulation of defense response to virus(GO Biological Process)	1.21376	-5.89964	-3.38599	0.466844	-0.12381	1.86195	6.28159	3.91669	1.2832	1.58994	0.475	0.0044	0.0206	0.5852	0.86	0.6319	0.0028	0.0274	0.9046	0.8062
negative regulation of heart contraction(GO Biological Process)	-0.809663	0.703336	1.01282	3.11552	1.89469	2.44136	2.68293	2.69229	3.56403	2.70477	0.335	0.4226	0.2784	0.0064	0.0506	0.4291	0.3096	0.2863	0.0826	0.3389
negative regulation of interferon-gamma production(GO Biological Process)	-1.27467	-3.20561	-3.29531	-4.07078	-2.1599	2.21351	3.52854	3.56552	4.07078	3.41948	0.197	0.0336	0.0212	0.0052	0.1764	0.3881	0.0575	0.0479	0.0226	0.0852
negative regulation of macromolecule biosynthetic process(GO Biological Process)	5.00366	-2.95588	-2.50291	-2.73345	-4.69905	22.0684	22.4232	22.2892	24.1655	24.8044	0.2408	0.5798	0.7654	0.443	0.5992	0.7465	0.436	0.2801	0.0096	0.0348
negative regulation of multi-organism process(GO Biological Process)	1.21376	-5.89964	-3.38599	0.466844	-0.12381	1.86195	6.28159	3.91669	1.2832	1.58994	0.475	0.0044	0.0206	0.5852	0.86	0.6319	0.0028	0.0274	0.9046	0.8062
negative regulation of nucleobase, nucleoside, nucleotide and nucleic acid metabolic process(GO Biological Process)	4.89512	-2.63549	-2.29018	-2.85565	-4.77691	21.6202	21.771	21.8064	23.7792	24.6636	0.2454	0.7478	0.8744	0.3486	0.4798	0.727	0.4992	0.2723	0.0046	0.012
negative regulation of osteoclast differentiation(GO Biological Process)	0.338807	-2.11706	-2.16506	-3.32425	-3.55783	3.74695	3.96144	3.21295	3.67635	4.64511	0.928	0.1296	0.1046	0.008	0.035	0.2068	0.113	0.3335	0.1974	0.0541
negative regulation of protein secretion(GO Biological Process)	0.59621	0.95542	2.14575	1.22364	2.50814	4.13081	3.98478	3.5682	3.16232	4.15221	0.8876	0.1988	0.014	0.1366	0.0024	0.8306	0.8802	0.9627	0.9945	0.8692
negative regulation of response to biotic stimulus(GO Biological Process)	1.21376	-5.89964	-3.38599	0.466844	-0.12381	1.86195	6.28159	3.91669	1.2832	1.58994	0.475	0.0044	0.0206	0.5852	0.86	0.6319	0.0028	0.0274	0.9046	0.8062
negative regulation of transcription from RNA polymerase II promoter(GO Biological Process)	4.02177	-1.28521	-1.10682	-1.12162	-2.33251	13.9677	14.6599	14.7204	15.9667	15.6727	0.1434	0.8772	0.806	0.93	0.8362	0.6698	0.2444	0.1192	0.0083	0.1278
negative regulation of transcription(GO Biological Process)	5.03011	-2.55312	-2.1152	-2.40975	-4.07073	20.8643	21.1667	21.223	22.652	23.5578	0.159	0.7428	0.936	0.5684	0.8146	0.5843	0.2949	0.1238	0.0086	0.0126
nerve growth factor receptor signaling pathway(GO Biological Process)	-2.6679	0.642327	0.289439	-0.446325	0.207839	3.02174	3.18212	3.15836	3.80028	3.36779	0.0082	0.427	0.6292	0.8546	0.5658	0.4709	0.3693	0.3597	0.162	0.3514
neurite development(GO Biological Process)	1.51214	1.78035	-0.10885	-0.84012	-1.45757	11.6354	11.1262	10.5759	11.2401	11.3992	0.729	0.0066	0.3228	0.889	0.559	0.7075	0.8519	0.946	0.8621	0.8938
neurite morphogenesis(GO Biological Process)	0.847357	1.91603	0.407647	-0.425789	-1.50277	10.4438	9.68945	9.3798	10.3603	10.6893	0.452	0.0054	0.185	0.6654	0.735	0.6248	0.8786	0.9198	0.6423	0.6361
neuron development(GO Biological Process)	1.35719	1.5936	-0.298147	-0.956195	-1.68949	11.9417	11.5973	11.0837	11.8819	12.1395	0.5614	0.0068	0.3922	0.9242	0.6194	0.7888	0.8607	0.9459	0.8077	0.8384
neuron fate commitment(GO Biological Process)	0.471568	-1.1851	-0.214165	0.736663	-5.11432	3.23675	1.46086	1.39864	3.46919	7.09418	0.8922	0.408	0.9846	0.4228	0.009	0.167	0.8992	0.9109	0.1003	0.0039
aerobic respiration(GO Biological Process)	-2.4471	3.14903	3.12676	-0.168868	1.1278	4.6678	3.91648	4.19884	3.80062	4.33089	0.0094	0.0008	0.0004	0.8854	0.114	0.1888	0.4642	0.2944	0.5572	0.3359
cellular copper ion homeostasis(GO Biological Process)	-2.21973	0.228403	0.327655	-1.63263	-0.991264	2.52958	5.16262	5.32823	3.69248	4.40186	0.0212	0.675	0.6076	0.2298	0.6766	0.7084	0.0173	0.0078	0.193	0.0824
cellular respiration(GO Biological Process)	-1.81333	2.51883	2.75683	0.12081	1.43546	5.22468	4.62519	4.53597	5.59434	5.55642	0.029	0.0056	0.0024	0.6502	0.0486	0.3254	0.5663	0.5709	0.151	0.2355
nuclear import(GO Biological Process)	5.47268	-2.80006	-1.12104	-0.887597	-2.31987	11.2632	10.6899	9.61912	9.63621	9.62206	0.003	0.1472	0.9242	0.9938	0.7136	0.2036	0.3508	0.8101	0.8855	0.9418
nuclear mRNA splicing, via spliceosome(GO Biological Process)	-0.936841	-2.81075	-4.54447	-0.796905	-2.94411	10.1786	10.7583	10.8625	10.7717	10.8751	0.043	0.1088	0.0014	0.9624	0.2626	0.0794	0.0141	0.004	0.0073	0.0333
transition metal ion transport(GO Biological Process)	0.463008	2.69078	3.02778	-0.575459	0.702736	6.61424	5.86203	7.2601	5.14435	6.50796	0.6328	0.0012	0.0001	0.968	0.1066	0.4462	0.7724	0.1033	0.9743	0.5776
oligodendrocyte development(GO Biological Process)	-0.847539	0.982139	1.15062	1.3547	-4.36488	1.95134	1.29613	1.69665	2.59799	6.14498	0.2812	0.2826	0.2024	0.162	0.0158	0.7377	0.9676	0.8523	0.4279	0.0055
oligodendrocyte differentiation(GO Biological Process)	-0.492853	1.53834	1.41011	1.03932	-3.48263	2.08172	2.01386	2.33452	3.21745	6.35165	0.4268	0.098	0.1194	0.2572	0.0376	0.8445	0.888	0.7383	0.327	0.007
Arginine and Proline Metabolism (dsa)(Ingenuity Pathways)	-0.247055	-0.440548	-0.347453	-0.733508	-0.993968	7.06911	8.04339	8.71479	6.91144	8.07625	0.2564	0.8556	0.7996	0.8804	0.882	0.2919	0.0425	0.0037	0.327	0.0809
pancreas development(GO Biological Process)	-0.203807	-0.856663	-1.32671	1.84784	-3.98332	2.32468	2.66258	2.90777	3.17158	6.84201	0.5902	0.6062	0.358	0.0622	0.0212	0.7414	0.5753	0.4262	0.3466	0.0046
pancreatic juice secretion(GO Biological Process)	-1.48622	0.957414	1.49592	1.35776	3.11143	2.33101	0.957414	1.49592	1.7208	3.11143	0.1424	0.3478	0.1538	0.2208	0.004	0.2673	0.8967	0.6443	0.5517	0.1059
peptidyl-arginine methylation(GO Biological Process)	1.12718	-4.67299	-2.83493	-0.681833	-1.24332	2.77281	4.90581	3.94198	2.42194	3.48369	0.5162	0.0054	0.0366	0.6764	0.4788	0.294	0.0112	0.0362	0.4555	0.1172
Triacylglycerol metabolism p.1(GeneGo Pathways)	-1.07511	1.71799	2.37177	0.583285	0.99591	4.47137	4.04428	4.28121	4.32484	4.88672	0.1292	0.0474	0.0094	0.3904	0.1246	0.4693	0.6692	0.5107	0.5485	0.3357
phosphatidic acid metabolic process(GO Biological Process)	-1.38466	1.45389	0.896186	2.94908	1.51767	1.93983	1.58907	1.24469	2.94908	2.23038	0.131	0.1284	0.3314	0.0084	0.099	0.6743	0.8559	0.949	0.2302	0.5633
porphyrin catabolic process(GO Biological Process)	-1.76788	1.14953	1.25458	2.52821	2.8995	1.76788	1.33951	1.325	4.10153	3.14351	0.0894	0.2514	0.2088	0.0276	0.0052	0.5968	0.8244	0.824	0.0218	0.1248
positive regulation of BMP signaling pathway(GO Biological Process)	-3.33275	1.6198	1.07836	1.02222	0.396803	3.33275	2.21461	1.7717	1.02222	0.49303	0.0048	0.1234	0.286	0.3466	0.5894	0.0859	0.3025	0.4964	0.8826	0.9905
positive regulation of cell proliferation(GO Biological Process)	3.64984	-4.01394	-2.41497	-5.08886	-6.12311	21.7494	20.4999	19.1524	20.3766	20.601	0.7314	0.089	0.6634	0.0026	0.0404	0.0545	0.2967	0.7852	0.4125	0.6494
positive regulation of granulocyte macrophage colony-stimulating factor biosynthetic process(GO Biological Process)	-2.0182	2.55246	1.92122	0.664361	1.71292	2.0182	2.80265	2.45005	1.69853	2.35911	0.031	0.0094	0.0452	0.4442	0.0564	0.7036	0.3133	0.4681	0.8666	0.5763
positive regulation of insulin secretion(GO Biological Process)	-1.01889	1.30634	0.857185	3.1161	2.22215	1.57519	1.38211	1.0048	3.1161	2.22215	0.2536	0.1824	0.3494	0.0074	0.0288	0.7714	0.8719	0.9665	0.1373	0.4923
positive regulation of leukocyte migration(GO Biological Process)	1.10747	-1.66734	-2.18628	-2.66631	-3.69568	4.52411	2.28009	2.58716	3.98447	5.38669	0.4946	0.229	0.1162	0.0514	0.0292	0.0207	0.3449	0.2207	0.0265	0.0094
positive regulation of production of molecular mediator of immune response(GO Biological Process)	4.26516	-1.70683	-1.34843	-1.67883	-1.68407	5.52867	3.36884	2.97808	4.48082	2.52061	0.0072	0.2296	0.3414	0.216	0.3302	0.0127	0.2843	0.4547	0.0425	0.7606
Vamp2 associated Clathrin derived vesicle budding(REACTOME Pathways)	0.378167	1.62865	2.8793	0.709305	1.51433	3.8943	4.04715	4.07658	2.35562	2.73558	0.852	0.0606	0.0028	0.3534	0.0504	0.4943	0.397	0.3535	0.9917	0.9622
proteasomal protein catabolic process(GO Biological Process)	-1.76388	-1.46033	-2.37591	-2.26435	-3.17361	7.8834	7.29102	7.64723	8.92714	8.84135	0.0074	0.5852	0.1486	0.1612	0.1884	0.8256	0.9579	0.8467	0.3167	0.4974
proteasomal ubiquitin-dependent protein catabolic process(GO Biological Process)	-1.66627	-1.51223	-2.4468	-2.18115	-3.09473	7.84609	7.28254	7.67508	8.82084	8.81832	0.0086	0.5624	0.1378	0.1938	0.2188	0.8137	0.9476	0.8056	0.331	0.4739
protein amino acid prenylation(GO Biological Process)	0.5127	2.54198	1.97882	1.12183	1.77573	1.29095	2.54198	2.04852	1.67677	1.8	0.9	0.0094	0.0394	0.237	0.05	0.9598	0.4367	0.6854	0.8753	0.8421
DNA packaging(GO Biological Process)	-1.02768	1.68826	2.02654	1.40571	1.09266	7.36523	6.91764	7.45531	7.67499	8.56226	0.0378	0.0152	0.0076	0.0554	0.0234	0.8595	0.9561	0.7668	0.7722	0.4428
protein import into nucleus(GO Biological Process)	5.34797	-2.81843	-1.10267	-1.04193	-2.35728	11.1841	10.6963	9.58446	9.55255	9.51831	0.0032	0.1456	0.9376	0.9064	0.705	0.1963	0.3057	0.7828	0.8844	0.9371
protein import(GO Biological Process)	5.45408	-2.74384	-1.22776	-0.405051	-2.36164	11.9333	11.117	9.78873	9.87541	10.3085	0.0026	0.1784	0.8948	0.6156	0.7672	0.1863	0.4324	0.9236	0.9563	0.9253
protein targeting to Golgi(GO Biological Process)	0.962131	-0.333484	0.89073	3.2489	1.90994	2.88475	3.08456	2.67423	4.15581	2.59191	0.687	0.9686	0.2752	0.0018	0.026	0.7053	0.5927	0.7846	0.1425	0.8673
regulation of B cell mediated immunity(GO Biological Process)	0.334406	0.927642	1.40174	2.74435	3.08734	3.19749	3.52785	3.62865	3.74945	4.38533	0.8938	0.2664	0.109	0.0072	0.0004	0.6038	0.4131	0.3403	0.3238	0.157
regulation of Rho GTPase activity(GO Biological Process)	-0.961348	0.723698	-0.0912569	2.68952	1.26142	2.90267	3.90589	3.7032	5.35915	3.99208	0.1364	0.288	0.7526	0.0066	0.0694	0.9973	0.8885	0.924	0.2341	0.8976
regulation of T-helper 2 cell differentiation(GO Biological Process)	0.638523	-0.473959	0.0143613	1.75009	1.85156	2.40642	1.7404	1.4237	4.87139	2.93606	0.7898	0.8064	0.8618	0.0942	0.0558	0.4471	0.7872	0.9023	0.005	0.2566
regulation of T-helper 2 type immune response(GO Biological Process)	0.380216	-0.383374	-0.00915076	1.26742	1.35248	2.79787	2.24884	1.95374	5.27638	3.63233	0.9916	0.8768	0.8642	0.1982	0.1204	0.3945	0.6677	0.8024	0.0023	0.1419
regulation of angiotensin metabolic process(GO Biological Process)	4.17682	-2.59654	-1.51895	0.963192	-0.445371	5.04252	2.59654	2.03342	2.94409	2.88791	0.0214	0.0764	0.2822	0.3714	0.8812	0.0097	0.179	0.3661	0.12	0.1449
regulation of autophagy(GO Biological Process)	0.0274654	2.57256	1.09564	1.2201	0.594403	1.52128	2.60905	1.70052	1.96763	1.95311	0.7862	0.0092	0.2226	0.2014	0.3788	0.9092	0.4051	0.8505	0.7534	0.7794
regulation of chondrocyte differentiation(GO Biological Process)	1.10998	-2.73884	-3.15993	-3.91807	-4.68665	2.52306	4.32235	3.98568	4.49238	4.71616	0.5472	0.0588	0.0224	0.0054	0.0126	0.4504	0.0269	0.0397	0.0133	0.022
regulation of cytokine secretion during immune response(GO Biological Process)	-0.997192	2.38693	2.48513	0.625971	2.85984	1.07218	2.38693	2.48513	0.936447	2.85984	0.2618	0.0172	0.0116	0.4966	0.004	0.9506	0.3737	0.318	0.9774	0.2298
regulation of granulocyte macrophage colony-stimulating factor biosynthetic process(GO Biological Process)	-1.48224	2.57099	1.97407	0.628218	1.63091	2.29347	2.80502	2.46874	1.59559	2.23537	0.0978	0.0094	0.0382	0.463	0.0704	0.6316	0.3701	0.5268	0.9392	0.7111
regulation of granulocyte macrophage colony-stimulating factor production(GO Biological Process)	-1.73741	2.68714	1.97454	1.01882	1.94351	2.50225	2.90778	2.44092	1.93087	2.51339	0.063	0.006	0.0378	0.2672	0.0342	0.5922	0.3913	0.6131	0.8842	0.635
regulation of immunoglobulin mediated immune response(GO Biological Process)	0.442544	0.678973	1.34234	2.72591	3.02026	3.21331	3.37044	3.64742	3.76628	4.3638	0.9628	0.3894	0.117	0.0082	0.0016	0.5486	0.4396	0.2826	0.2776	0.1355
regulation of isotype switching(GO Biological Process)	-0.59971	1.44065	2.00106	1.90725	2.99318	2.39395	2.27343	2.74272	2.1438	3.24495	0.4064	0.1304	0.038	0.0584	0.0026	0.5135	0.586	0.3279	0.6643	0.1956
regulation of transcription from RNA polymerase II promoter in response to oxidative stress(GO Biological Process)	-0.898758	1.26845	1.38188	3.12901	2.33085	1.28577	1.35287	1.38188	3.12901	2.33085	0.3268	0.209	0.164	0.008	0.0218	0.8249	0.8188	0.8011	0.1097	0.3616
regulation of transcription from RNA polymerase II promoter in response to stress(GO Biological Process)	-0.898758	1.26845	1.38188	3.12901	2.33085	1.28577	1.35287	1.38188	3.12901	2.33085	0.3268	0.209	0.164	0.008	0.0218	0.8249	0.8188	0.8011	0.1097	0.3616
regulation of transcription in response to stress(GO Biological Process)	-1.38222	1.15894	1.02902	3.79303	2.70955	1.72837	1.23445	1.44296	3.79303	2.70955	0.1474	0.2312	0.2722	0.0006	0.0058	0.6995	0.9221	0.8423	0.0381	0.2816
response to ATP(GO Biological Process)	-2.67485	0.584703	-0.43245	-0.621159	-0.137486	4.33955	1.59794	1.76241	1.4232	1.54085	0.01	0.505	0.814	0.7106	0.8704	0.0302	0.7837	0.687	0.8612	0.8256
response to acetate(GO Biological Process)	-3.42181	1.63338	0.643771	1.85535	1.00821	3.42181	2.39841	1.59729	1.85535	1.61666	0.0026	0.0998	0.462	0.0798	0.257	0.112	0.3688	0.7716	0.6554	0.7966
response to antibiotic(GO Biological Process)	4.1857	-0.822182	0.201508	-0.650093	0.694734	7.46768	6.18161	5.42054	4.7727	6.50053	0.0066	0.7322	0.5614	0.812	0.1934	0.0029	0.0366	0.1028	0.3866	0.0322
response to inorganic substance(GO Biological Process)	-0.734717	1.41352	1.28443	0.806156	1.60916	9.06543	8.92973	8.22771	7.87606	7.7276	0.0528	0.0306	0.0414	0.1474	0.0038	0.5948	0.5959	0.855	0.9729	0.9905
chromatin assembly(GO Biological Process)	-1.03501	1.68802	2.16088	1.14385	1.60818	4.34655	4.79877	5.34994	5.31366	5.52258	0.0784	0.0314	0.008	0.1456	0.0224	0.9921	0.9629	0.7892	0.8654	0.8315
response to metal ion(GO Biological Process)	-1.65452	1.17467	0.878974	0.899168	1.41621	8.58571	8.32138	7.83619	7.14857	7.41325	0.0094	0.059	0.105	0.1344	0.0104	0.5232	0.5929	0.7706	0.9815	0.9719
response to osmotic stress(GO Biological Process)	2.74074	-0.325728	-0.738984	-0.608433	-4.19415	4.83006	4.12423	3.92409	5.69315	8.16663	0.1206	0.8618	0.835	0.8848	0.0174	0.6852	0.9346	0.9602	0.2536	0.0062
response to protein stimulus(GO Biological Process)	1.89082	-0.748928	-0.407989	-0.910747	-1.02388	7.64054	7.15872	7.52683	9.00146	7.55821	0.517	0.9634	0.8074	0.7842	0.8416	0.2811	0.43	0.2043	0.0083	0.3813
response to salt stress(GO Biological Process)	0.702289	0.744623	0.738903	1.10851	-5.84763	1.17731	1.52031	1.2002	1.47367	7.66406	0.7404	0.4108	0.4118	0.2742	0.0068	0.9241	0.8161	0.9244	0.8397	0.0023
retinoid metabolic process(GO Biological Process)	0.210945	0.770052	0.570598	2.62192	1.4472	3.41303	3.78973	4.14521	5.16863	4.55346	0.687	0.2836	0.381	0.0074	0.0504	0.886	0.7507	0.5285	0.1419	0.4372
retinol metabolic process(GO Biological Process)	0.158793	-0.582285	-0.932791	3.09778	0.202154	2.23731	2.66161	3.2273	4.55339	3.82989	0.8578	0.7456	0.5436	0.004	0.6002	0.6602	0.4398	0.1928	0.0155	0.1037
retrograde transport, vesicle recycling within Golgi(GO Biological Process)	0.962131	-0.333484	0.89073	3.2489	1.90994	2.88475	3.08456	2.67423	4.15581	2.59191	0.687	0.9686	0.2752	0.0018	0.026	0.7053	0.5927	0.7846	0.1425	0.8673
retrograde vesicle-mediated transport, Golgi to ER(GO Biological Process)	-1.3903	0.661632	0.0592468	0.257464	3.74327	3.74198	3.21598	3.00114	2.83815	5.05664	0.0826	0.3536	0.718	0.619	0.0001	0.528	0.7804	0.8551	0.9223	0.1081
senescence(GO Biological Process)	2.21788	-0.416208	-0.927501	-3.33419	-2.44248	6.24685	1.94738	2.29572	3.33419	2.88487	0.1606	0.845	0.524	0.0126	0.1256	0.0021	0.6755	0.4659	0.1252	0.2735
sensory perception of light stimulus(GO Biological Process)	2.80202	0.211115	0.433278	2.23926	-0.0645852	8.81267	8.94406	8.15465	10.2993	9.00968	0.33	0.2532	0.1744	0.0046	0.1274	0.9733	0.953	0.9967	0.4621	0.9817
sex determination(GO Biological Process)	1.17073	-0.336428	-1.37148	0.110947	-5.29702	4.54681	3.34918	3.16503	3.68379	6.31414	0.682	0.953	0.3842	0.6848	0.0038	0.409	0.915	0.942	0.8229	0.035
somatic diversification of immune receptors via somatic mutation(GO Biological Process)	-2.54412	0.528947	-0.493757	-0.963689	-1.39283	3.60205	2.96461	3.45043	2.79094	3.24092	0.0094	0.4868	0.8246	0.533	0.463	0.2025	0.4153	0.198	0.5303	0.3552
somatic hypermutation of immunoglobulin genes(GO Biological Process)	-2.54412	0.528947	-0.493757	-0.963689	-1.39283	3.60205	2.96461	3.45043	2.79094	3.24092	0.0094	0.4868	0.8246	0.533	0.463	0.2025	0.4153	0.198	0.5303	0.3552
spliceosome assembly(GO Biological Process)	-1.07584	-1.15188	-1.75461	2.94173	1.24973	7.33341	6.8983	6.52535	6.72954	5.96325	0.0742	0.6076	0.278	0.002	0.0456	0.0899	0.1352	0.205	0.1919	0.6409
steroid hormone receptor signaling pathway(GO Biological Process)	2.25	-3.34754	-3.30451	-3.60233	-3.54364	7.93662	8.83412	8.34978	7.56619	8.47525	0.4166	0.04	0.0236	0.0098	0.097	0.5273	0.1228	0.2032	0.7027	0.3631
superoxide release(GO Biological Process)	-1.12437	2.03507	1.80836	1.81528	3.03952	1.96251	2.60815	2.54226	3.43701	3.32459	0.1574	0.0268	0.0446	0.0582	0.0016	0.9759	0.8295	0.8394	0.4315	0.5258
superpathway of glycolysis, pyruvate dehydrogenase, TCA, and glyoxylate bypass(HUMANCYC Pathways)	-0.878667	0.550535	0.380277	2.72575	1.51536	2.39513	3.96579	4.09497	3.57019	3.2703	0.2724	0.4822	0.5824	0.0098	0.0824	0.6484	0.0776	0.0518	0.1538	0.285
tetrapyrrole catabolic process(GO Biological Process)	-1.76788	1.14953	1.25458	2.52821	2.8995	1.76788	1.33951	1.325	4.10153	3.14351	0.0894	0.2514	0.2088	0.0276	0.0052	0.5968	0.8244	0.824	0.0218	0.1248
trans-Golgi Network Vesicle Budding(REACTOME Pathways)	0.378167	1.62865	2.8793	0.709305	1.51433	3.8943	4.04715	4.07658	2.35562	2.73558	0.852	0.0606	0.0028	0.3534	0.0504	0.4943	0.397	0.3535	0.9917	0.9622
transcription from RNA polymerase II promoter(GO Biological Process)	6.99888	-2.84064	-3.24333	-3.90528	-8.2072	24.7913	24.5996	24.0052	25.8832	27.5095	0.0088	0.7538	0.3906	0.0812	0.0016	0.2007	0.1398	0.1636	0.0036	0.0012
transforming growth factor beta receptor complex assembly(GO Biological Process)	2.65966	-1.03871	-0.330853	-1.08742	-1.13865	5.42139	2.05095	2.45805	1.81462	1.8794	0.0952	0.4748	0.891	0.453	0.526	0.0062	0.5468	0.3303	0.676	0.667
transforming growth factor beta receptor signaling pathway(GO Biological Process)	2.14191	-1.86648	-1.1468	-2.23561	-3.05659	11.9914	9.60923	9.46866	8.79317	9.32953	0.511	0.3778	0.7666	0.1696	0.218	0.0003	0.0919	0.0699	0.3815	0.2827
nucleosome assembly(GO Biological Process)	-0.833149	1.82292	2.30002	1.24471	1.69886	3.94384	4.13087	4.62988	4.65556	4.5222	0.1362	0.0242	0.0084	0.1182	0.0184	0.9864	0.9762	0.8729	0.8991	0.9451
translation(GO Biological Process)	3.01905	-3.72168	-2.20704	-4.17829	-4.40424	17.4149	15.1023	15.174	14.9077	15.2391	0.6966	0.0772	0.5426	0.0088	0.201	0.0344	0.7559	0.5981	0.8866	0.9061
transmembrane receptor protein serine/threonine kinase signaling pathway(GO Biological Process)	0.958848	-0.864487	-0.715979	-1.57774	-2.61671	12.6711	10.2132	10.1126	9.28955	9.78155	0.6446	0.943	0.858	0.4844	0.4388	0.0008	0.1406	0.1062	0.5848	0.4747
tripartite regional subdivision(GO Biological Process)	0.480934	0.479259	0.199037	0.684137	-5.33961	1.21681	1.4539	1.38357	2.74746	6.51459	0.8766	0.5724	0.7546	0.4634	0.008	0.9156	0.8454	0.8668	0.2438	0.0046
type I interferon production(GO Biological Process)	-0.24298	-0.0115924	0.911383	2.13655	2.55142	2.59979	3.05418	2.70517	3.54098	3.19218	0.5692	0.8328	0.2886	0.0378	0.0064	0.6106	0.3738	0.5337	0.2032	0.3757
unsaturated fatty acid biosynthetic process(GO Biological Process)	2.3965	-4.19236	-3.58606	-3.20676	-4.12112	4.26858	4.83377	4.00948	5.73672	5.4383	0.1312	0.011	0.0144	0.02	0.0198	0.0338	0.0092	0.0225	0.0004	0.0074
unsaturated fatty acid metabolic process(GO Biological Process)	1.91564	-3.63604	-3.47891	-3.33462	-3.72746	4.16872	4.60366	3.86543	5.64415	4.99905	0.2292	0.015	0.0108	0.0124	0.0252	0.0473	0.0174	0.041	0.0008	0.0149
vesicle coating(GO Biological Process)	-0.400607	-0.39534	-0.325494	0.804473	4.06476	4.00271	3.15354	3.13553	2.96972	4.9377	0.3974	0.977	0.9964	0.3164	0.0001	0.326	0.7169	0.7045	0.8254	0.0862
vesicle localization(GO Biological Process)	-0.240355	-1.25622	-1.27961	0.119111	2.14994	4.5351	4.71694	4.13922	5.05163	6.25621	0.386	0.489	0.4582	0.6418	0.0078	0.6575	0.5384	0.7999	0.4015	0.0822
vesicle targeting(GO Biological Process)	-1.01516	-1.22938	-0.979092	0.361428	3.04026	4.26603	4.17695	3.6029	3.86535	5.11789	0.132	0.4814	0.6114	0.5226	0.0002	0.4926	0.5008	0.7758	0.6991	0.1838
vesicle targeting, to, from or within Golgi(GO Biological Process)	-0.550392	-0.0562299	-0.0195899	0.170948	3.85495	4.05881	3.46135	3.06133	2.77562	5.10608	0.3496	0.8384	0.8124	0.683	0.0001	0.2381	0.4474	0.64	0.8182	0.0511
visual perception(GO Biological Process)	2.80202	0.211115	0.433278	2.23926	-0.0645852	8.81267	8.94406	8.15465	10.2993	9.00968	0.33	0.2532	0.1744	0.0046	0.1274	0.9733	0.953	0.9967	0.4621	0.9817
vitamin A metabolic process(GO Biological Process)	0.686601	-0.905766	-1.12169	2.76445	0.457818	3.02701	4.15492	4.73179	5.19354	4.45775	0.9534	0.6376	0.4992	0.0062	0.3212	0.9042	0.378	0.1325	0.0649	0.3244
