# Supplementary material for: Pathway-Based Analysis of Genome-Wide siRNA Screens Reveals the Regulatory Landscape of App Processing
Source: PLoS One. 2015 Feb 27;10(2):e0115369. doi: 10.1371/journal.pone.0115369 (PMC4344212; doi:10.1371/journal.pone.0115369)
Supplement: S5 Supplementary Information — (XLS) [file pone.0115369.s005.xls]

## Sheet: AB42
CLUSTER	GENE SET NAME	AB42 NET PI	AB42 ABS PI	AB42 MLP Net PI	AB42 MLP ABS PI	SET_GENE_COUNT	GENE_SYMBOLS
1	cellular copper ion homeostasis(GO Biological Process)	0.327655	5.32823	0.216382	2.10791	11	SLC31A2,CP,APLP2,APP,MT2A,CUTC,ATP7A,ATP7B,PRNP,SCO1,SCO2
1	transition metal ion transport(GO Biological Process)	3.02778	7.2601	4	0.9859	58	ABCB6,COX17,SLC31A1,SLC31A2,CP,SLC30A7,SLC30A8,ABCB7,SLC39A12,SLC7A8,SLC39A14,FTH1,GAST,SLC39A6,STEAP2,GIF,ATP2C1,SLC39A1,SLC39A2,SLC40A1,HFE,EHD3,HPX,APLP2,IL10,MT2A,SLC11A2,CUTC,SLC25A37,ATP7A,FTHL17,ACP5,ATP7B,STEAP3,SLC30A10,SLC30A6,RHOJ,SCO1,SLC39A8,SLC30A5,SLC4A2,TCN1,TCN2,TF,TFR2,TFRC,SLC30A1,SLC30A2,SLC30A3,SLC30A4,SLC39A7,STEAP4,CYBRD1,PERLD1,FTMT,HEPH,CCS,SCO2
1	aerobic respiration(GO Biological Process)	3.12676	4.19884	3.39794	0.531062	20	COX17,ME3,EARS2,COX10,IMMP1L,MTO1,OXA1L,IARS2,BCS1L,SCO1,SDHA,SDHC,SURF1,UQCRB,UQCRC1,UQCRC2,UQCRH,SLC25A33,SLC25A14,SCO2
1	cellular respiration(GO Biological Process)	2.75683	4.53597	2.61979	0.24344	31	COX17,SLC25A13,ME3,PPARGC1A,AFG3L2,EARS2,COX10,COX15,IMMP1L,MTO1,NDUFS1,NFATC3,NOS2A,OXA1L,PARL,TRMU,IARS2,BCS1L,SCO1,SDHA,SDHC,STC1,SURF1,UQCRB,UQCRC1,UQCRC2,UQCRH,SLC25A33,SLC25A14,MTG1,SCO2
2	Other intracellular protein traffic(Panther Biological Process)	-1.82132	8.04812	0.577082	2.08619	52	TOM1,DNAL4,STAM2,KIF1C,RER1,KIF3A,VPS26B,TOM1L2,PROM2,LGTN,TRAK1,SORCS3,XPO7,GGA2,KIF1B,GGA3,COG4,GGA1,GAPVD1,RABGEF1,NRBP1,APP,KIF3C,HOOK1,VPS29,RIN2,KIF1A,VPS35,XPO5,SRPRB,VPS52,XPO4,ATG3,RANBP17,TRAK2,SSR3,SURF4,ZFYVE21,STAM,HOOK3,PEX11B,PEX11A,PROM1,SYNJ1,SYNJ2,MCM3AP,MCFD2,KIFC2,HGS,KIF3B,VPS26A,ZFYVE16
3	BMP signaling pathway (ckg)(Ingenuity Pathways)	-3.59143	7.30713	2	0.817015	62	MAP3K7IP1,FST,ATF2,CREBBP,MAPK14,RRAS2,MRAS,BMP10,GRB2,HRAS,BIRC4,BMP8A,JUN,KRAS,SMAD1,SMAD4,SMAD5,SMAD9,NFKB1,NFKB2,NRAS,PRKAG2,PITX2,PRKACA,PRKACB,PRKACG,PRKAG1,PRKAR1A,PRKAR2A,PRKAR2B,MAPK1,MAPK3,MAPK6,MAPK7,MAPK8,MAPK11,MAPK9,MAPK10,MAPK13,MAP2K1,MAP2K2,SMURF1,RAF1,RELA,RRAS,MAPK12,MAP2K4,BMP1,BMP2,BMP3,BMP4,BMP5,BMP6,BMP7,BMPR1A,BMPR1B,BMPR2,SOS1,MAP3K7,CAMK4,BMP15,MAGED1
3	acute inflammatory response(GO Biological Process)	2.00818	8.26544	2.22185	0.344669	99	MASP2,LILRA2,VSIG4,CSMD2,CSMD3,MIA2,CLU,SERPINA3,SEZ6,ADM,CP,CPB2,CR1,CR2,CRP,A2ML1,CD55,AHSG,F2,F8,FCER1A,FCER1G,FCER2,FCN1,FCN2,FGA,FMOD,FN1,SEZ6L,APOL2,B4GALT1,CXCL1,HP,APCS,HRG,HSPA9,CFI,IL1A,IL1B,IL6,CXCL10,ITIH4,JAK3,KLKB1,ARF6,KRT1,LBP,LIFR,LMO2,MBL2,CD46,MEFV,MIF,CXCL9,MST1,SERPINC1,ORM1,ORM2,IL22,REG3A,C1RL,CD244,SERPINA1,SERPINE2,SUSD4,PRG2,MASP1,PTX3,PAPPA2,SAA1,SAA2,CFB,SPN,STAT3,TFF2…
3	Lectin pathway of complement activation(REACTOME Pathways)	2.47947	3.43767	2.0655	0.771343	9	C9,C2,C7,MASP2,C3,C6,MBL2,MASP1,C5
3	Immunity and defense(Panther Biological Process)	0.606827	24.5963	2.79588	0.113171	941	A1BG,SH2B3,PARP2,PARP3,ABCC5,ABCC9,PPIF,TRAP1,PBEF1,EBI3,CNIH,PRG4,KLRG1,CD96,ABCC4,SDCCAG10,DNAJA2,MAEA,TCIRG1,MRVI1,CCL26,IRF9,NOD1,PRG3,PGCP,IFITM3,IFI30,VAV3,MERTK,PPIH,SEMA4D,HYOU1,GLRX3,CEBPG,PROCR,PRDX4,GNLY,IFITM2,COLEC10,AHSA1,CES1,CXCR6,NFAT5,MASP2,GRAP,CYSLTR1,CCR9,NOXA1,MALT1,PRDX3,STIP1,IL24,CHEK1,PSIP1,PTENP1,CHEK2,IRAK3,DUSP10,IL17F,PARK7,SAAL1,TIRAP,CHUK,PGLYRP3,SLAMF6,C1QTNF2,C1Q…
3	Plug Formation(REACTOME Pathways)	5.45767	5.45767	3.69897	2.74473	3	ITGB3,FGA,FGG
3	integrin-mediated signaling pathway(GO Biological Process)	-2.02786	10.4988	0.592099	3.30103	88	ADAM10,TACC2,CD226,NISCH,KLK8,CALR3,COL3A1,CRMP1,CTGF,DAB2,DOCK1,ADAM32,ERBB2,FGR,ITGA11,FUT8,LAT,ADAMDEC1,ANGPTL3,ANGPT2,CYR61,ILK,INHBC,INPPL1,ITGA1,ITGA2,ITGA3,ITGA4,ITGA5,ITGA7,ITGA9,ITGAL,ITGAV,ITGAX,ITGB1,ITGB2,ITGB3,ITGB7,ITGB8,ITK,KCNH2,RHOA,LAMA3,LAMC2,ARHGAP5,KITLG,MYH9,NEDD9,PECAM1,PIK3C2B,PLD2,FERMT1,ERBB2IP,PTK2,RAP1B,RAP2A,P2RY12,SLC8A1,SOS1,DST,SYK,TEC,TESK1,VASP,VAV1,VCAM1,CXCR4,D…
3	p130Cas linkage to MAPK signaling for integrins(REACTOME Pathways)	3.37249	4.55327	3	1.8729	7	ITGB3,PTK2,APBB1IP,CRK,RAP1B,TLN1,SRC
3	Grb2:SOS provides linkage to MAPK signaling for Intergrins(REACTOME Pathways)	3.31594	4.64968	3.09691	1.82974	8	SOS1,ITGB3,PTK2,APBB1IP,RAP1B,TLN1,SRC,GRB2
3	protein destabilization(GO Biological Process)	-3.01663	4.92956	1.55284	2.22185	6	CCDC88C,ROR2,ORC2L,SRC,YY1,CUL5
3	peripheral nervous system development(GO Biological Process)	-3.55922	6.89143	2.07572	1.9431	35	CDK5,NDRG1,MRGPRX2,FGD4,AGT,EDNRB,EGR2,EGR3,ERBB2,ERBB3,GDNF,GSTM3,L1CAM,ACCN1,ASCL2,MPZ,ABCC1,NAB2,NCAM1,NF1,NGF,NTF3,DHH,SERPINI1,PMP22,GDAP1,SKI,SLC5A3,SOD1,UGT8,AAAS,SBF2,PLVAP,MTMR2,ARHGEF10
3	mechanosensory behavior(GO Biological Process)	-5.74614	8.4132	2.85387	4	8	EGR2,GFI1,MPZ,PMP22,STRBP,TACR1,ACCN3,FOXP2
3	response to mechanical stimulus(GO Biological Process)	-3.31438	8.01598	1.78516	3.22185	37	KLF2,COL3A1,VCAN,ADRB2,CYP1A1,EGR2,F3,SYNE1,PANX1,FTH1,SERHL2,GFI1,GRIN2B,CYR61,MPZ,MYC,P2RY2,PDK4,PKD2,PMP22,FTHL17,STRBP,PTGER2,PTGER3,RAB17,P2RY12,BMP1,SLC12A2,SOX5,SYK,TACR1,TIMP1,WARS,MKKS,ACCN3,FOXP2,SERHL
3	cell junction maintenance(GO Biological Process)	-6.46628	7.65131	3.22185	3.09691	6	MPZ,ARHGAP17,NLGN2,VHL,PKP4,DOCK4
3	cell-cell junction organization(GO Biological Process)	-3.05938	7.0608	1.54061	2.09691	37	GJC1,PARD3B,CLDN7,MPP7,CLDN19,CTNNA1,MARVELD2,AMOT,DSC2,DSG1,CLDN14,GJA5,GJB3,EIF3K,GJC3,ILK,MPZ,PKP2,ARHGAP17,VEZT,PRKCI,PARD3,NLGN4X,NLGN2,RAB13,TLN1,VCL,VHL,TLN2,PARD6B,PKP4,CASK,KRIT1,CLDN8,CLDN1,CD9,DOCK4
3	cell junction organization(GO Biological Process)	-1.75269	8.09908	0.554707	2.3279	46	GJC1,PARD3B,CLDN7,MPP7,CLDN19,CTNNA1,MARVELD2,AMOT,DSC2,DSG1,CLDN14,GJA5,GJB3,EIF3K,GJC3,ILK,ITGA6,ITGA5,ITGB3,LAMA3,LAMC1,LAMC2,LIMK2,MPZ,PKP2,ARHGAP17,VEZT,PRKCI,PARD3,NLGN4X,NLGN2,RAB13,TLN1,TNS1,TPM1,VCL,VHL,TLN2,PARD6B,PKP4,CASK,KRIT1,CLDN8,CLDN1,CD9,DOCK4
3	nitric oxide biosynthetic process(GO Biological Process)	2.85225	6.08189	3	0.527536	47	NOSTRIN,CRP,CSTB,CYP3A4,NQO1,AGTR2,EGFR,AKT1,FCER2,DICER1,DDAH1,ZDHHC23,GCH1,GCHFR,GLA,HBB,HSP90AA1,HSP90AB1,HTR2B,IFNG,IL1B,IL10,IL15,IL17A,ILK,INSR,JAK2,ARG2,MST1,NOS1,NOS2A,P2RX4,SERPINA4,PRL,NMRAL1,PTH,PTHLH,PTX3,BDKRB1,SPR,STAT1,TACR1,THBD,TLR2,TLR5,WARS,CAV1
3	nitric oxide metabolic process(GO Biological Process)	2.60148	6.3933	2.69897	0.673664	49	PROKR1,NOSTRIN,CRP,CSTB,CYP3A4,NQO1,AGTR2,EGFR,AKT1,FCER2,DICER1,DDAH1,ZDHHC23,GCH1,GCHFR,GLA,HBB,HSP90AA1,HSP90AB1,HTR2B,IFNG,IL1B,IL10,IL15,IL17A,ILK,INSR,JAK2,ARG2,MB,MST1,NOS1,NOS2A,P2RX4,SERPINA4,PRL,NMRAL1,PTH,PTHLH,PTX3,BDKRB1,SPR,STAT1,TACR1,THBD,TLR2,TLR5,WARS,CAV1
3	posttranscriptional gene silencing(GO Biological Process)	2.48056	2.77394	2.11919	0.103474	15	CUGBP1,PIWIL4,EIF2C3,EIF2C4,TNRC6B,DICER1,EIF2C1,SND1,EIF2C2,PCBP2,DGCR8,XPO5,RBM3,TARBP2,TIAL1
4	Vif-mediated degradation of APOBEC3G(REACTOME Pathways)	-3.88663	7.7292	2.35655	1.24565	62	ANAPC11,PSMB2,TCEB1,UBE2E1,ANAPC7,PSMD10,BUB3,PSMB7,PSMA3,PSMD14,PSMD2,BUB1B,PSMB4,PSMD12,ANAPC2,PSMA1,CUL5,PSMB10,PSMC6,PSMD6,PSME3,CDC27,CDC20,UBE2C,PSMA7,PSMF1,PSMB6,APOBEC3G,PSMA5,PSMC4,ANAPC5,CDC23,PSMD5,PSMD7,PSME1,PSMB8,PSMA2,CDC16,PSMD3,CDC26,PSMB9,PSMD9,UBC,PSMD1,CDC2,PSMB3,ANAPC1,PSMC1,PSMA6,UBE2D1,PSMD11,PSMD13,MAD2L1,PSMC5,PSMB1,PSMA4,PSMC2,RBX1,ANAPC4,PSMB5,PSMD8,ANAPC10
4	Vpr-mediated induction of apoptosis by mitochondrial outer membrane permeabilization(REACTOME Pathways)	-3.89686	8.55502	2.22185	0.427245	102	CASP8,ANAPC11,PSMB2,UBE2E1,ANAPC7,PSMD10,PRKCQ,RP6-213H19.1,BUB3,DSG3,PSMB7,GAS2,PSMA3,PSMD14,PSMD2,DFFB,BUB1B,PSMB4,STK24,PSMD12,ANAPC2,CASP3,PSMA1,KPNA1,PSMB10,PSMC6,PSMD6,PSME3,CDC27,CDC20,UBE2C,PSMA7,ROCK1,FNTA,PSMF1,PSMB6,OCLN,BIRC4,CDC25A,PSMA5,PSMC4,ANAPC5,CDC23,PSMD5,CASP6,DSG2,SPTAN1,PSMD7,BCAP31,PSME1,PSMB8,PSMA2,LMNA,CDC16,BIRC2,DFFA,PSMD3,CASP9,CDC26,PSMB9,PTK2,PSMD9,UBC,ADD1,PSMD1,CD…
4	NRIF signals cell death from the nucleus(REACTOME Pathways)	-3.95516	5.20802	2.1549	2.52288	7	NCSTN,ITGB3BP,APH1A,PSEN1,UBC,SQSTM1,MAPK8
4	Cell death signalling via NRAGE, NRIF and NADE(REACTOME Pathways)	-2.48949	5.64376	1.17134	2.37675	14	NCSTN,ITGB3BP,APH1A,PSEN1,AATF,BAD,YWHAE,MAGED1,NGFRAP1,CASP2,UBC,SQSTM1,MAPK8,BCL2L11
4	Alzheimer's disease(KEGG Pathways)	-4.66231	7.37609	2.85387	3.04576	19	A2M,NCSTN,BACE1,BACE2,GSK3B,HSD17B10,IDE,APP,IL1B,LPL,MME,APH1A,PSEN1,PSEN2,SNCA,TNF,CASP3,CASP7,NAE1
4	Notch receptor processing(GO Biological Process)	-4.11397	4.29	2.25181	1.87943	5	NCSTN,APH1A,PSEN1,PSEN2,DNER
4	membrane protein ectodomain proteolysis(GO Biological Process)	-2.49741	5.77297	1.16749	2.01323	18	ADAM10,ADAM28,NCSTN,BACE1,BACE2,PACSIN3,MYH9,NRD1,APH1A,ERAP1,RHBDL2,PRSS3,PSEN1,PSEN2,PTPN3,ERAP2,ADAM17,TIMP1
4	Mature Notch receptor trafficks to plasma membrane(REACTOME Pathways)	-2.87238	5.10641	1.43415	2.20761	9	NCSTN,APH1A,PSEN1,NOTCH4,NOTCH2,NOTCH1,NOTCH3,HES1,ADAM10
4	Maturation of Notch precursor via proteolytic cleavage(REACTOME Pathways)	-2.45887	5.11048	1.11691	2.1549	10	NCSTN,FURIN,APH1A,PSEN1,NOTCH4,NOTCH2,NOTCH1,NOTCH3,HES1,ADAM10
4	A third proteolytic cleavage releases NICD(REACTOME Pathways)	-3.26758	5.19521	1.77469	2.26761	8	NCSTN,APH1A,PSEN1,NOTCH4,NOTCH2,NOTCH1,NOTCH3,HES1
4	Presenilin action in Notch and Wnt signaling(NCI_NATURE Pathways)	-2.73686	7.57326	1.31158	2.52288	38	CREBBP,NCSTN,AXIN1,CTBP1,WIF1,HDAC1,APH1A,PSEN1,WNT1,MAPK1,PPARD,FRAT1,DTX1,PPP2R5D,MAP3K7IP1,MAP3K7,NOTCH1,APH1B,FZD1,DKK1,MYC,TLE1,CCND1,NEDD4,CTNNB1,ADAM10,FBXW11,MAPK3,GSK3B,CSNK2A1,HNF1A,LRP6,RBPJ,DKK2,FOS,JUN,APC,CSNK1A1
4	Other receptor mediated signaling pathway(Panther Biological Process)	-4.21024	11.0216	2.33724	2.13077	121	LRRC17,LRRN2,SEMA3C,FOXN3,PKD1L2,FOXP4,GRIN3A,LRG1,LRIG3,SLITRK4,LRFN5,CTGF,LINGO2,FREM1,PKD1L1,DLG1,DLG3,DLG4,DVL1,DVL2,DVL3,FCER1G,SLITRK3,FOXJ3,FOXF2,FOXC1,FOXI1,FOXM1,FOXO1,FOXO3,PTPN23,TSKU,LRIG1,LRRTM2,SLITRK5,PTPN22,STAP1,OPTC,GDF2,HAVCR1,SIGLEC7,DAPP1,FOXP1,SIGLEC9,SIGLEC8,TNFRSF21,BMP10,GP1BA,GRIN2A,GRIN2B,GSK3A,GSK3B,APC,FOXN2,PKD1L3,LRRTM1,LRRTM3,AMIGO2,IHH,FOXK2,INHBC,LIMS1,TACSTD2,TA…
4	learning or memory(GO Biological Process)	-4.12458	7.50865	2.55284	0.576426	73	PQBP1,ABI2,SCGN,KLK8,CHRNA7,ADCY8,CLN3,NTAN1,CRH,CRHBP,CTNND2,DLG4,DMD,DRD2,ZNF585A,EPHB2,EPHB4,CLN8,ACSL4,ARSG,LRCH1,FMR1,SUZ12,FYN,GABRA5,ZNF337,GDI1,DISC1,AMPH,GLP1R,GM2A,GRIA1,GRIN2A,GRIN2B,GRM7,TMOD2,HCRT,APP,ITGA3,LIMK1,MARCKS,MAN2B1,EIF2AK4,NF1,ATP1A3,PAFAH1B1,CRBN,SHC3,BBS7,PPT1,PRKAR2B,PSEN1,KIF17,PTN,BCHE,RASGRF1,BDNF,S100B,MAGEF1,SIM2,VDAC3,VLDLR,ZNF41,ZNF343,AAAS,FZD9,CALN1,PRSS12,ITG…
4	memory(GO Biological Process)	-4.23079	5.86293	2.35655	2.22185	17	PQBP1,KLK8,CHRNA7,DMD,GRIA1,GRIN2A,GRIN2B,HCRT,APP,ITGA3,ATP1A3,PSEN1,RASGRF1,BDNF,S100B,VLDLR,ITGA8
5	axonal fasciculation(GO Biological Process)	2.52374	3.0762	2.0655	0.526367	9	CNTN4,KAL1,L1CAM,NDN,NRCAM,FEZF2,SLC26A6,NRP1,FEZ2
5	neuron recognition(GO Biological Process)	2.82731	3.25524	2.55284	0.276052	15	CNTN4,GAP43,CNTNAP2,KAL1,L1CAM,NDN,NRCAM,OPCML,PCDH12,FEZF2,BDNF,SLC26A6,NRP1,SLIT2,FEZ2
5	calcium-dependent cell-cell adhesion(GO Biological Process)	2.94851	7.11526	3.22185	0.666956	62	CDH2,CDH3,CDH4,CDH6,CDH7,CDH8,CDH9,CDH10,CDH11,CDH12,CDH13,CDH17,CDH18,PDPN,DSG4,DSC2,DSC3,DSG1,FES,NLGN1,PCDHGA12,PCDHB5,ATP2C1,INVS,CDH20,CDH19,ILK,PCDH12,FXYD5,PCDH24,PCDHGB7,PCDHGB6,PCDHGB5,PCDHGB3,PCDHGB2,PCDHGB1,PCDHGA11,PCDHGA1,PCDHB14,PCDHB13,PCDHB11,PCDHB10,PCDHB9,PCDHB7,PCDHB6,PCDHB2,NLGN4X,PCDH19,PCDH10,PTN,PCDHB16,CDH26,SELPLG,CDH24,PCDH15,THBD,VASP,CBLL1,HIST1H3J,PCDHGB4,PCDH21,PCDHG…
6	Formation of the Editosome(REACTOME Pathways)	-4.66102	8.03181	3	0.343136	93	EIF4A1,EIF5,EIF4G1,RPS13,EIF3A,EIF3I,EIF3K,RPS4Y1,RPL13,EIF2S2,RNPS1,EIF3E,CSTF2,RPS11,CPSF3,RPL27,RPS21,RPL28,RPL35A,EIF5B,SFRS4,RPL11,ETF1,RPL27A,RPS25,RBM8A,SFRS5,RPL22,CDC40,EIF1AX,RPL8,NXF1,SFRS2,EIF2B5,GSPT2,RPS19,CLP1,EIF3C,PCF11,EIF3F,UPF3B,RPS28,NUDT21,PABPC1,SFRS9,RPLP2,EIF3H,EIF2B3,RPL10,MAGOH,PABPN1,CSTF1,EIF4A2,EIF2S3,EIF3B,RPS16,U2AF2,U2AF1,RPL34,EIF3J,RPL23,RPS6,RPS14,CSTF3,SFRS7,E…
6	Cleavage of Growing Transcript in the Termination Region(REACTOME Pathways)	-4.77597	8.05558	3.22185	0.417142	91	EIF4A1,EIF5,EIF4G1,RPS13,EIF3A,EIF3I,EIF3K,RPS4Y1,RPL13,EIF2S2,RNPS1,EIF3E,CSTF2,RPS11,CPSF3,RPL27,RPS21,RPL28,RPL35A,EIF5B,SFRS4,RPL11,ETF1,RPL27A,RPS25,RBM8A,SFRS5,RPL22,CDC40,EIF1AX,RPL8,NXF1,SFRS2,EIF2B5,GSPT2,RPS19,CLP1,EIF3C,PCF11,EIF3F,UPF3B,RPS28,NUDT21,PABPC1,SFRS9,RPLP2,EIF3H,EIF2B3,RPL10,MAGOH,PABPN1,CSTF1,EIF4A2,EIF2S3,EIF3B,RPS16,U2AF2,U2AF1,RPL34,EIF3J,RPL23,RPS6,RPS14,CSTF3,SFRS7,E…
6	mRNA Editing(REACTOME Pathways)	-4.73293	8.10351	3.39794	0.348528	95	EIF4A1,EIF5,EIF4G1,RPS13,EIF3A,EIF3I,EIF3K,RPS4Y1,RPL13,EIF2S2,RNPS1,EIF3E,CSTF2,RPS11,CPSF3,RPL27,RPS21,RPL28,RPL35A,EIF5B,SFRS4,RPL11,ETF1,ADAR,RPL27A,RPS25,RBM8A,SFRS5,RPL22,CDC40,EIF1AX,RPL8,NXF1,SFRS2,EIF2B5,GSPT2,RPS19,CLP1,EIF3C,PCF11,EIF3F,UPF3B,RPS28,NUDT21,PABPC1,SFRS9,RPLP2,EIF3H,EIF2B3,RPL10,MAGOH,PABPN1,CSTF1,EIF4A2,EIF2S3,EIF3B,RPS16,U2AF2,U2AF1,RPL34,EIF3J,RPL23,RPS6,RPS14,CSTF3,SF…
6	Transport of Mature Transcript to Cytoplasm(REACTOME Pathways)	-5.12916	7.91067	3.69897	0.513003	84	EIF4A1,EIF5,EIF4G1,RPS13,EIF3A,EIF3I,EIF3K,RPS4Y1,RPL13,EIF2S2,RNPS1,EIF3E,RPS11,CPSF3,RPL27,RPS21,RPL28,RPL35A,EIF5B,SFRS4,RPL11,ETF1,RPL27A,RPS25,RBM8A,SFRS5,RPL22,CDC40,EIF1AX,RPL8,NXF1,SFRS2,EIF2B5,GSPT2,RPS19,EIF3C,EIF3F,UPF3B,RPS28,PABPC1,SFRS9,RPLP2,EIF3H,EIF2B3,RPL10,MAGOH,EIF4A2,EIF2S3,EIF3B,RPS16,U2AF2,U2AF1,RPL34,EIF3J,RPL23,RPS6,RPS14,SFRS7,EIF2B4,RPS23,SRRM1,RPS5,EIF4H,RPL26L1,SFRS6,…
6	Transport of Mature mRNA derived from an Intron-Containing Transcript(REACTOME Pathways)	-4.93451	7.75471	3.69897	0.487182	81	EIF4A1,EIF5,EIF4G1,RPS13,EIF3A,EIF3I,EIF3K,RPS4Y1,RPL13,EIF2S2,RNPS1,EIF3E,RPS11,RPL27,RPS21,RPL28,RPL35A,EIF5B,SFRS4,RPL11,ETF1,RPL27A,RPS25,RBM8A,SFRS5,RPL22,CDC40,EIF1AX,RPL8,NXF1,SFRS2,EIF2B5,GSPT2,RPS19,EIF3C,EIF3F,UPF3B,RPS28,PABPC1,SFRS9,RPLP2,EIF3H,EIF2B3,RPL10,MAGOH,EIF4A2,EIF2S3,EIF3B,RPS16,U2AF2,U2AF1,RPL34,EIF3J,RPL23,RPS6,RPS14,SFRS7,EIF2B4,RPS23,SRRM1,RPS5,EIF4H,RPL26L1,SFRS6,NCBP1,…
6	Transport of Mature mRNAs Derived from Intronless Transcripts(REACTOME Pathways)	-4.95396	7.2502	4	0.600846	67	EIF4A1,EIF5,EIF4G1,RPS13,EIF3A,EIF3I,EIF3K,RPS4Y1,RPL13,EIF2S2,EIF3E,RPS11,CPSF3,RPL27,RPS21,RPL28,RPL35A,EIF5B,RPL11,ETF1,RPL27A,RPS25,RPL22,EIF1AX,RPL8,NXF1,EIF2B5,GSPT2,RPS19,EIF3C,EIF3F,RPS28,PABPC1,RPLP2,EIF3H,EIF2B3,RPL10,EIF4A2,EIF2S3,EIF3B,RPS16,RPL34,EIF3J,RPL23,RPS6,RPS14,EIF2B4,RPS23,RPS5,EIF4H,RPL26L1,NCBP1,RPL3L,RPL18,RPL4,RPL13A,SLBP,EIF3G,NCBP2,CPSF1,EIF2B1,EEF2,RPL10A,EIF2S1,RPL14…
6	Transport of Mature mRNA Derived from an Intronless Transcript(REACTOME Pathways)	-4.68287	6.99644	3.39794	0.443456	66	EIF4A1,EIF5,EIF4G1,RPS13,EIF3A,EIF3I,EIF3K,RPS4Y1,RPL13,EIF2S2,EIF3E,RPS11,CPSF3,RPL27,RPS21,RPL28,RPL35A,EIF5B,RPL11,ETF1,RPL27A,RPS25,RPL22,EIF1AX,RPL8,NXF1,EIF2B5,GSPT2,RPS19,EIF3C,EIF3F,RPS28,PABPC1,RPLP2,EIF3H,EIF2B3,RPL10,EIF4A2,EIF2S3,EIF3B,RPS16,RPL34,EIF3J,RPL23,RPS6,RPS14,EIF2B4,RPS23,RPS5,EIF4H,RPL26L1,NCBP1,RPL3L,RPL18,RPL4,RPL13A,EIF3G,NCBP2,CPSF1,EIF2B1,EEF2,RPL10A,EIF2S1,RPL14,EIF3…
6	Transport of the SLBP Dependant Mature mRNA(REACTOME Pathways)	-5.01808	7.33561	4	0.730721	65	EIF4A1,EIF5,EIF4G1,RPS13,EIF3A,EIF3I,EIF3K,RPS4Y1,RPL13,EIF2S2,EIF3E,RPS11,RPL27,RPS21,RPL28,RPL35A,EIF5B,RPL11,ETF1,RPL27A,RPS25,RPL22,EIF1AX,RPL8,NXF1,EIF2B5,GSPT2,RPS19,EIF3C,EIF3F,RPS28,PABPC1,RPLP2,EIF3H,EIF2B3,RPL10,EIF4A2,EIF2S3,EIF3B,RPS16,RPL34,EIF3J,RPL23,RPS6,RPS14,EIF2B4,RPS23,RPS5,EIF4H,RPL26L1,NCBP1,RPL3L,RPL18,RPL4,RPL13A,SLBP,EIF3G,NCBP2,EIF2B1,EEF2,RPL10A,EIF2S1,RPL14,EIF3D,THOC4
6	Transport of the SLBP independent Mature mRNA(REACTOME Pathways)	-4.74387	7.07943	3.39794	0.586197	64	EIF4A1,EIF5,EIF4G1,RPS13,EIF3A,EIF3I,EIF3K,RPS4Y1,RPL13,EIF2S2,EIF3E,RPS11,RPL27,RPS21,RPL28,RPL35A,EIF5B,RPL11,ETF1,RPL27A,RPS25,RPL22,EIF1AX,RPL8,NXF1,EIF2B5,GSPT2,RPS19,EIF3C,EIF3F,RPS28,PABPC1,RPLP2,EIF3H,EIF2B3,RPL10,EIF4A2,EIF2S3,EIF3B,RPS16,RPL34,EIF3J,RPL23,RPS6,RPS14,EIF2B4,RPS23,RPS5,EIF4H,RPL26L1,NCBP1,RPL3L,RPL18,RPL4,RPL13A,EIF3G,NCBP2,EIF2B1,EEF2,RPL10A,EIF2S1,RPL14,EIF3D,THOC4
6	GTP hydrolysis and joining of the 60S ribosomal subunit(REACTOME Pathways)	-4.78846	6.79787	3.09691	0.548367	59	EIF4A1,EIF5,EIF4G1,RPS13,EIF3A,EIF3I,EIF3K,RPS4Y1,RPL13,EIF2S2,EIF3E,RPS11,RPL27,RPS21,RPL28,RPL35A,EIF5B,RPL11,ETF1,RPL27A,RPS25,RPL22,EIF1AX,RPL8,EIF2B5,GSPT2,RPS19,EIF3C,EIF3F,RPS28,RPLP2,EIF3H,EIF2B3,RPL10,EIF4A2,EIF2S3,EIF3B,RPS16,RPL34,EIF3J,RPL23,RPS6,RPS14,EIF2B4,RPS23,RPS5,EIF4H,RPL26L1,RPL3L,RPL18,RPL4,RPL13A,EIF3G,EIF2B1,EEF2,RPL10A,EIF2S1,RPL14,EIF3D
6	Activation of the mRNA upon binding of the cap-binding complex and eIFs, and subsequent binding to 43S(REACTOME Pathways)	-4.89155	6.8788	3.22185	0.54106	61	EIF4A1,EIF5,EIF4G1,RPS13,EIF3A,EIF3I,EIF3K,RPS4Y1,RPL13,EIF2S2,EIF3E,RPS11,RPL27,RPS21,RPL28,RPL35A,EIF5B,RPL11,ETF1,RPL27A,RPS25,RPL22,EIF1AX,RPL8,EIF2B5,GSPT2,RPS19,EIF3C,EIF4EBP1,EIF3F,RPS28,PABPC1,RPLP2,EIF3H,EIF2B3,RPL10,EIF4A2,EIF2S3,EIF3B,RPS16,RPL34,EIF3J,RPL23,RPS6,RPS14,EIF2B4,RPS23,RPS5,EIF4H,RPL26L1,RPL3L,RPL18,RPL4,RPL13A,EIF3G,EIF2B1,EEF2,RPL10A,EIF2S1,RPL14,EIF3D
6	3' -UTR-mediated translational regulation(REACTOME Pathways)	-5.33935	6.77306	3.39794	0.884722	51	EIF4A1,EIF4G1,RPS13,EIF3A,EIF3I,EIF3K,RPS4Y1,RPL13,EIF2S2,EIF3E,RPS11,RPL27,RPS21,RPL28,RPL35A,RPL11,RPL27A,RPS25,RPL22,EIF1AX,RPL8,RPS19,EIF3C,EIF3F,RPS28,PABPC1,RPLP2,EIF3H,RPL10,EIF4A2,EIF2S3,EIF3B,RPS16,RPL34,EIF3J,RPL23,RPS6,RPS14,RPS23,RPS5,EIF4H,RPL26L1,RPL3L,RPL18,RPL4,RPL13A,EIF3G,RPL10A,EIF2S1,RPL14,EIF3D
6	Eukaryotic Translation Termination(REACTOME Pathways)	-4.6887	5.66495	3.39794	0.891097	33	RPS13,RPS4Y1,RPL13,RPS11,RPL27,RPS21,RPL28,RPL35A,RPL11,ETF1,RPL27A,RPS25,RPL22,RPL8,GSPT2,RPS19,RPS28,RPLP2,RPL10,RPS16,RPL34,RPL23,RPS6,RPS14,RPS23,RPS5,RPL26L1,RPL3L,RPL18,RPL4,RPL13A,RPL10A,RPL14
6	Eukaryotic Translation Elongation(REACTOME Pathways)	-4.8848	5.84659	3	0.973467	34	RPS13,RPS4Y1,RPL13,RPS11,RPL27,RPS21,RPL28,RPL35A,RPL11,ETF1,RPL27A,RPS25,RPL22,RPL8,GSPT2,RPS19,RPS28,RPLP2,RPL10,RPS16,RPL34,RPL23,RPS6,RPS14,RPS23,RPS5,RPL26L1,RPL3L,RPL18,RPL4,RPL13A,EEF2,RPL10A,RPL14
6	Viral mRNA Translation(REACTOME Pathways)	-4.84475	5.79455	3	1.10624	31	RPS13,RPS4Y1,RPL13,RPS11,RPL27,RPS21,RPL28,RPL35A,RPL11,RPL27A,RPS25,RPL22,RPL8,RPS19,RPS28,RPLP2,RPL10,RPS16,RPL34,RPL23,RPS6,RPS14,RPS23,RPS5,RPL26L1,RPL3L,RPL18,RPL4,RPL13A,RPL10A,RPL14
6	Ribosome(KEGG Pathways)	-3.86567	5.56068	2.26761	1.24872	26	RPL10L,RPL13A,MRPL13,RPL10A,C15orf15,RPL3L,RPL8,RPL11,RPL13,RPL18,RPL27,RPL27A,RPL28,RPL34,RPL35A,RPS4Y1,RPS5,RPS6,RPS11,RPS13,RPS16,RPS21,RPS23,RPS25,RPS28,RPL14
6	Translation _Regulation of translation initiation(GeneGo Pathways)	-3.7645	6.09088	2.14267	0.327164	53	EIF1,GNB2L1,METAP2,EIF1AX,EIF2S1,EIF2B1,EIF2S3,EIF4A1,EIF4A2,EIF4G1,EIF5,RPL13A,PABPC1,EIF3K,EIF3E,EIF6,RPL10A,PDPK1,RPL4,RPL8,RPL10,RPL11,RPL13,RPL18,RPL22,RPL27,RPL27A,RPL34,RPL35A,RPLP2,RPS6,RPS6KB1,RPS6KB2,UBA52,EIF3A,EIF3B,EIF3C,EIF3D,EIF3F,EIF3G,EIF3H,EIF3I,EIF3J,EIF4G3,PABPC4,EIF2B4,EIF2B3,EIF2B5,EIF2S2,RPL14,EIF1AY,RPL23,EIF5B
6	mRNA Splicing - Major Pathway(REACTOME Pathways)	-5.97509	11.5645	4	1.48545	153	POLR2D,EIF4A1,SF3B5,EIF5,EIF4G1,RPS13,EIF3A,EIF3I,EIF3K,HNRNPU,RPS4Y1,RPL13,EIF2S2,RNPS1,EIF3E,SF3A1,CSTF2,RPS11,CPSF3,RPL27,RPS21,RPL28,POLR2L,POLR2G,RPL35A,EIF5B,SFRS4,PCBP2,CCAR1,RPL11,ETF1,WDR57,RPL27A,RPS25,RBM8A,PCBP1,DDX23,SNRPA1,DNAJC8,SNRPF,SFRS5,RPL22,CDC40,EIF1AX,NHP2L1,POLR2H,HNRPD,RPL8,POLR2A,NXF1,RBM5,SFRS2,EIF2B5,GSPT2,RPS19,CLP1,EIF3C,SNRP70,PCF11,HNRNPR,SNRPD2,EIF3F,FUS,UPF3B,RPS…
6	Processing of Capped Intron-Containing Pre-mRNA(REACTOME Pathways)	-6.21719	11.7704	4	1.6216	155	POLR2D,EIF4A1,SF3B5,EIF5,EIF4G1,RPS13,EIF3A,EIF3I,EIF3K,HNRNPU,RPS4Y1,RPL13,EIF2S2,RNPS1,EIF3E,SF3A1,CSTF2,RPS11,CPSF3,RPL27,RPS21,RPL28,POLR2L,POLR2G,RPL35A,EIF5B,SFRS4,PCBP2,CCAR1,RPL11,ETF1,WDR57,RPL27A,RPS25,RBM8A,PCBP1,DDX23,SNRPA1,DNAJC8,SNRPF,SFRS5,RPL22,CDC40,EIF1AX,NHP2L1,POLR2H,HNRPD,RPL8,POLR2A,NXF1,RBM5,SFRS2,EIF2B5,GSPT2,RPS19,CLP1,EIF3C,SNRP70,PCF11,HNRNPR,SNRPD2,EIF3F,FUS,UPF3B,RPS…
6	mRNA Processing(REACTOME Pathways)	-6.04678	12.2936	4	1.37059	179	POLR2D,EIF4A1,SF3B5,EIF5,EIF4G1,RPS13,EIF3A,EIF3I,EIF3K,HNRNPU,RPS4Y1,TCEB1,RPL13,EIF2S2,RNPS1,EIF3E,SF3A1,CSTF2,RPS11,MNAT1,CPSF3,RPL27,RPS21,RPL28,POLR2L,POLR2G,RPL35A,EIF5B,SFRS4,PCBP2,SUPT4H1,SSRP1,CCAR1,RPL11,ETF1,WDR57,ADAR,RPL27A,RPS25,TH1L,RBM8A,PCBP1,DDX23,SNRPA1,DNAJC8,SNRPF,SFRS5,SUPT5H,RPL22,CDC40,EIF1AX,NHP2L1,POLR2H,CCNT2,HNRPD,RPL8,POLR2A,NXF1,RBM5,GTF2H2,SFRS2,EIF2B5,GSPT2,RPS19,C…
6	Formation and Maturation of mRNA Transcript(REACTOME Pathways)	-5.68602	12.5679	4	1.33536	190	POLR2D,EIF4A1,SF3B5,EIF5,EIF4G1,RPS13,EIF3A,EIF3I,EIF3K,HNRNPU,RPS4Y1,GTF2E2,TCEB1,RPL13,EIF2S2,RNPS1,TAF9,EIF3E,SF3A1,CSTF2,TAF1,RPS11,MNAT1,CPSF3,RPL27,RPS21,RPL28,POLR2L,POLR2G,RPL35A,EIF5B,SFRS4,PCBP2,SUPT4H1,SSRP1,CCAR1,RPL11,ETF1,WDR57,RPL27A,RPS25,TH1L,GTF2A2,RBM8A,PCBP1,DDX23,SNRPA1,DNAJC8,TAF6,SNRPF,SFRS5,SUPT5H,RPL22,CDC40,EIF1AX,NHP2L1,POLR2H,CCNT2,HNRPD,RPL8,POLR2A,NXF1,RBM5,GTF2H2,SF…
6	mRNA Capping(REACTOME Pathways)	-5.99203	12.2481	4	1.40894	177	POLR2D,EIF4A1,SF3B5,EIF5,EIF4G1,RPS13,EIF3A,EIF3I,EIF3K,HNRNPU,RPS4Y1,TCEB1,RPL13,EIF2S2,RNPS1,EIF3E,SF3A1,CSTF2,RPS11,MNAT1,CPSF3,RPL27,RPS21,RPL28,POLR2L,POLR2G,RPL35A,EIF5B,SFRS4,PCBP2,SUPT4H1,SSRP1,CCAR1,RPL11,ETF1,WDR57,RPL27A,RPS25,TH1L,RBM8A,PCBP1,DDX23,SNRPA1,DNAJC8,SNRPF,SFRS5,SUPT5H,RPL22,CDC40,EIF1AX,NHP2L1,POLR2H,CCNT2,HNRPD,RPL8,POLR2A,NXF1,RBM5,GTF2H2,SFRS2,EIF2B5,GSPT2,RPS19,CLP1,E…
6	Elongation and Processing of Capped Transcripts(REACTOME Pathways)	-6.09589	12.1871	4	1.42136	175	POLR2D,EIF4A1,SF3B5,EIF5,EIF4G1,RPS13,EIF3A,EIF3I,EIF3K,HNRNPU,RPS4Y1,TCEB1,RPL13,EIF2S2,RNPS1,EIF3E,SF3A1,CSTF2,RPS11,MNAT1,CPSF3,RPL27,RPS21,RPL28,POLR2L,POLR2G,RPL35A,EIF5B,SFRS4,PCBP2,SUPT4H1,SSRP1,CCAR1,RPL11,ETF1,WDR57,RPL27A,RPS25,TH1L,RBM8A,PCBP1,DDX23,SNRPA1,DNAJC8,SNRPF,SFRS5,SUPT5H,RPL22,CDC40,EIF1AX,NHP2L1,POLR2H,CCNT2,HNRPD,RPL8,POLR2A,NXF1,RBM5,GTF2H2,SFRS2,EIF2B5,GSPT2,RPS19,CLP1,E…
6	Transcription(REACTOME Pathways)	-5.40482	13.4358	4	1.15366	225	BDP1,POLR2D,EIF4A1,SF3B5,EIF5,EIF4G1,RPS13,EIF3A,TFB2M,EIF3I,EIF3K,HNRNPU,RPS4Y1,GTF2E2,TCEB1,RPL13,EIF2S2,RNPS1,TAF9,EIF3E,SF3A1,POLR1D,TAF1A,CSTF2,TAF1,RPS11,MNAT1,CPSF3,RPL27,RPS21,RPL28,POLR2L,SNAPC3,POLR3F,POLR2G,SNAPC5,RPL35A,EIF5B,SFRS4,PCBP2,SUPT4H1,SSRP1,CCAR1,RPL11,ETF1,WDR57,RPL27A,RPS25,TAF1C,GTF3C1,TH1L,GTF2A2,RBM8A,PCBP1,DDX23,BRF1,SNAPC1,SNRPA1,DNAJC8,TAF6,SNRPF,SFRS5,POLR1A,SUPT5H…
6	Gene Expression(REACTOME Pathways)	-4.84881	14.357	2.85387	1.30803	256	CREBBP,MED12,POLR2D,EIF4A1,SF3B5,EIF5,EIF4G1,SCYE1,RPS13,SARS2,EIF3A,EIF3I,MED30,EIF3K,HNRNPU,LARS,RPS4Y1,GTF2E2,TCEB1,PARS2,NARS2,RPL13,EIF2S2,CARS2,RNPS1,TAF9,MED25,EIF3E,SF3A1,EEF1E1,CSTF2,TAF1,RPS11,MNAT1,CPSF3,WARS,RPL27,RPS21,DARS,RPL28,POLR2L,JTV1,POLR2G,MED20,RPL35A,MED23,MED4,TBL1XR1,EIF5B,SFRS4,PCBP2,SUPT4H1,SSRP1,GARS,RARS,CCAR1,RPL11,ETF1,WDR57,MED6,AARS,EARS2,RPL27A,RPS25,TH1L,GTF2A2…
6	Formation of RNA Pol II elongation complex(REACTOME Pathways)	-5.79925	10.0324	4	0.921906	124	POLR2D,EIF4A1,EIF5,EIF4G1,RPS13,EIF3A,EIF3I,EIF3K,RPS4Y1,TCEB1,RPL13,EIF2S2,RNPS1,EIF3E,CSTF2,RPS11,MNAT1,CPSF3,RPL27,RPS21,RPL28,POLR2L,POLR2G,RPL35A,EIF5B,SFRS4,SUPT4H1,SSRP1,RPL11,ETF1,RPL27A,RPS25,TH1L,RBM8A,SFRS5,SUPT5H,RPL22,CDC40,EIF1AX,POLR2H,CCNT2,RPL8,POLR2A,NXF1,GTF2H2,SFRS2,EIF2B5,GSPT2,RPS19,CLP1,EIF3C,TCEA1,PCF11,EIF3F,UPF3B,RPS28,CCNH,POLR2B,NUDT21,PABPC1,SFRS9,RPLP2,EIF3H,EIF2B3,R…
6	Elongation arrest and recovery(REACTOME Pathways)	-5.89816	9.6738	4	0.847406	116	POLR2D,EIF4A1,EIF5,EIF4G1,RPS13,EIF3A,EIF3I,EIF3K,RPS4Y1,TCEB1,RPL13,EIF2S2,RNPS1,EIF3E,CSTF2,RPS11,CPSF3,RPL27,RPS21,RPL28,POLR2L,POLR2G,RPL35A,EIF5B,SFRS4,SUPT4H1,SSRP1,RPL11,ETF1,RPL27A,RPS25,TH1L,RBM8A,SFRS5,SUPT5H,RPL22,CDC40,EIF1AX,POLR2H,CCNT2,RPL8,POLR2A,NXF1,SFRS2,EIF2B5,GSPT2,RPS19,CLP1,EIF3C,TCEA1,PCF11,EIF3F,UPF3B,RPS28,POLR2B,NUDT21,PABPC1,SFRS9,RPLP2,EIF3H,EIF2B3,RPL10,MAGOH,SUPT16H…
6	Influenza Viral RNA Transcription and Replication(REACTOME Pathways)	-4.79181	8.68847	3.22185	1.10568	85	POLR2D,RPS13,HNRNPU,RPS4Y1,RPL13,RNPS1,RPS11,RPL27,RPS21,RPL28,POLR2L,POLR2G,RPL35A,PCBP2,CCAR1,RPL11,RPL27A,RPS25,PCBP1,SNRPF,SFRS5,RPL22,POLR2H,HNRPD,RPL8,POLR2A,RBM5,SFRS2,RPS19,SNRP70,HNRNPR,SNRPD2,FUS,RPS28,YBX1,POLR2B,HNRNPL,HNRPH2,HNRPF,SFRS9,RPLP2,RPL10,SNRPD1,RPS16,U2AF2,U2AF1,GTF2F1,HNRPUL1,RPL34,RPL23,RPS6,RPS14,SFRS7,RPS23,POLR2F,SRRM1,PTBP1,RPS5,RPL26L1,SFRS6,NCBP1,RPL3L,SNRPB,HNRNPC…
6	Influenza Life Cycle(REACTOME Pathways)	-4.45686	8.79165	2.79588	1.06399	88	POLR2D,XPO1,RPS13,HNRNPU,RPS4Y1,RPL13,RNPS1,RPS11,RPL27,RPS21,RPL28,POLR2L,POLR2G,RPL35A,PCBP2,CCAR1,RPL11,RPL27A,RPS25,KPNA1,PCBP1,SNRPF,SFRS5,RPL22,POLR2H,HNRPD,RPL8,POLR2A,RBM5,SFRS2,RPS19,SNRP70,HNRNPR,SNRPD2,FUS,RPS28,YBX1,POLR2B,HNRNPL,HNRPH2,HNRPF,SFRS9,RPLP2,RPL10,SNRPD1,RPS16,U2AF2,U2AF1,GTF2F1,HNRPUL1,RPL34,RPL23,RPS6,RPS14,SFRS7,RPS23,POLR2F,SRRM1,PTBP1,RPS5,RPL26L1,SFRS6,NCBP1,RPL3L,S…
6	Influenza Infection(REACTOME Pathways)	-4.77202	9.21627	3	1.29328	93	POLR2D,XPO1,RPS13,HNRNPU,RPS4Y1,RPL13,RNPS1,RPS11,RPL27,RPS21,CPSF4,RPL28,POLR2L,POLR2G,RPL35A,TGFB1,PCBP2,CCAR1,RPL11,RPL27A,RPS25,KPNA1,PCBP1,SNRPF,SFRS5,RPL22,POLR2H,HNRPD,RPL8,POLR2A,RBM5,SFRS2,RPS19,SNRP70,HNRNPR,SNRPD2,FUS,RPS28,YBX1,POLR2B,HNRNPL,HNRPH2,HNRPF,SFRS9,RPLP2,RPL10,PABPN1,SNRPD1,SLC25A6,RPS16,U2AF2,U2AF1,GTF2F1,HNRPUL1,RPL34,RPL23,RPS6,RPS14,SFRS7,RPS23,POLR2F,SRRM1,PTBP1,RPS5,…
6	Pausing and recovery of Tat-mediated HIV-1 elongation(REACTOME Pathways)	-3.67859	5.57025	2.03621	1.4437	24	POLR2D,TCEB1,POLR2L,POLR2G,SUPT4H1,SSRP1,TH1L,SUPT5H,POLR2H,POLR2A,TCEA1,POLR2B,SUPT16H,GTF2F1,CDK9,POLR2F,CTDP1,RDBP,CCNT1,POLR2I,POLR2J,GTF2F2,ELL,POLR2E
6	HIV-1 elongation arrest and recovery(REACTOME Pathways)	-3.59305	5.46892	2.01773	1.21112	25	POLR2D,TCEB1,POLR2L,POLR2G,SUPT4H1,SSRP1,TH1L,SUPT5H,POLR2H,CCNT2,POLR2A,TCEA1,POLR2B,SUPT16H,GTF2F1,CDK9,POLR2F,CTDP1,RDBP,CCNT1,POLR2I,POLR2J,GTF2F2,ELL,POLR2E
6	RNA splicing, via transesterification reactions with bulged adenosine as nucleophile(GO Biological Process)	-4.54447	10.8625	2.85387	2.39794	110	THOC4,SF3B4,SMNDC1,SF3A1,PRMT5,CD2BP2,SLU7,PRPF8,USP39,FUSIP1,TXNL4A,PAPOLA,RNPS1,SF3A3,SF3B2,HNRPUL1,SFRS16,WBP4,DDX20,U2AF2,CLNS1A,SFRS12,FAM71B,FBL,NCBP2,SNW1,ASCC3L1,TARDBP,SF3B3,SF3B1,GEMIN5,PRPF31,GTF2F1,GTF2F2,HNRNPA2B1,HNRNPC,HNRPD,HNRPF,LGALS3,MAGOH,MBNL1,HNRPM,NCBP1,NFX1,NHP2L1,NOVA1,YBX1,GEMIN4,CRNKL1,LARP7,PPIL1,LSM8,PLRG1,POLR2A,POLR2B,POLR2D,POLR2E,POLR2F,POLR2G,POLR2H,POLR2I,POLR2J…
6	RNA splicing, via transesterification reactions(GO Biological Process)	-4.49651	10.8409	2.37675	2.4318	111	THOC4,SF3B4,SMNDC1,SF3A1,PRMT5,CD2BP2,SLU7,PRPF8,USP39,FUSIP1,TXNL4A,PAPOLA,RNPS1,SF3A3,SF3B2,HNRPUL1,SFRS16,WBP4,DDX20,U2AF2,CLNS1A,SFRS12,FAM71B,FBL,NCBP2,SNW1,ASCC3L1,TARDBP,SF3B3,SF3B1,GEMIN5,PRPF31,GTF2F1,GTF2F2,HNRNPA2B1,HNRNPC,HNRPD,HNRPF,LGALS3,MAGOH,MBNL1,HNRPM,NCBP1,NFX1,NHP2L1,NOVA1,YBX1,GEMIN4,DBR1,CRNKL1,LARP7,PPIL1,LSM8,PLRG1,POLR2A,POLR2B,POLR2D,POLR2E,POLR2F,POLR2G,POLR2H,POLR2I,P…
6	mRNA Splicing - Minor Pathway(REACTOME Pathways)	-3.82772	6.70776	2.35655	1.66959	36	POLR2D,SF3B5,POLR2L,POLR2G,WDR57,DDX23,SNRPF,NHP2L1,POLR2H,POLR2A,SFRS2,SNRPD2,POLR2B,SNRPD1,PRPF8,GTF2F1,SFRS7,SF3B3,POLR2F,TXNL4A,SFRS6,NCBP1,SNRPB,SF3B4,POLR2I,POLR2J,NCBP2,EFTUD2,HSPC175,GTF2F2,ASCC3L1,POLR2E,SFRS1,SNRPD3,PRPF6,LSM2
7	Selenoamino acid metabolism(KEGG Pathways)	-3.61794	5.8509	2.0655	1.57675	25	PRMT5,AHCYL1,WBSCR22,GGT6,METTL6,CTH,AHCY,SEPHS2,AHCYL2,MAT2B,PRMT2,MARS,MAT1A,HEMK1,LCMT1,SCLY,PRMT7,PRMT6,PRMT8,TRMT11,CBS,PAPSS2,PAPSS1,MARS2,LCMT2
8	Arginine and Proline Metabolism (dsa)(Ingenuity Pathways)	-0.347453	8.71479	0.0971272	2.4318	60	SAT2,ADC,CKB,CKM,CKMT2,C14orf148,CPS1,CRYM,DAO,EPRS,ALDH1A1,ALDH2,ALDH3A1,ALDH1B1,ALDH1A3,ALDH9A1,ALDH3A2,GAMT,PARS2,AMD1,GATM,GLUD1,GOT1,GOT2,P4HA3,PYCR2,AOC2,ARG1,ARG2,MAOB,ASL,ASS1,NOS1,NOS2A,ACR,OAT,ODC1,OTC,ALDH7A1,P4HA1,P4HB,LAP3,SMOX,VNN3,RARS2,PYCR1,RARS,BCKDHA,BCKDHB,SAT1,SMS,SPR,SRM,ALDH5A1,AGMAT,AOC3,ALDH1A2,VNN2,VNN1,P4HA2
8	Triacylglycerol metabolism p.1(GeneGo Pathways)	2.37177	4.28121	2.02687	0.291834	26	AKR1A1,AGPAT1,AGPAT2,AKR1C4,ALDH2,ACSL1,ACSL3,ACSL4,ALDH1B1,ALDH9A1,ALDH3A2,AKR1B1,ACSL6,GK,GK2,GPD1,GPD2,ALDH7A1,ACSL5,AGPAT5,AGPAT3,AGPAT4,GPAM,TPI1,GNPAT,AKR7A2
9	Vamp2 associated Clathrin derived vesicle budding(REACTOME Pathways)	2.8793	4.07658	2.55284	0.451611	20	DNM2,ARRB1,STX4,CLTC,GBF1,STX7,CLTA,SH3GL2,DNAJC6,AP1S1,AP1B1,AP1M2,SNAP23,AP1M1,VAMP8,AP1S2,ARF1,HSPA8,VAMP7,AP1G1
10	nucleosome assembly(GO Biological Process)	2.30002	4.62988	2.07572	0.0590355	42	CHAF1A,TLK2,BAZ1A,HIST1H2AA,TSPYL4,MYST4,SHPRH,ASF1A,HIST1H1C,HIST1H1D,HIST1H1T,HIST1H2AE,HIST1H2BD,H3F3B,HIST1H1A,HMGB2,MCM2,NAP1L1,NAP1L2,NAP1L3,NAP1L4,RSF1,ASF1B,TSPYL2,TERF1,TSPY1,TSPYL1,MYST3,CHAF1B,HIST1H4I,HIST1H2BM,HIST1H3A,HIST1H3D,HIST1H3J,HIST1H4J,HIST1H4C,HIST1H4H,HIST1H4B,HIST1H4E,SMARCA5,TSPYL5,HIST1H2BJ
10	chromatin assembly(GO Biological Process)	2.16088	5.34994	2.09691	0.102813	51	CHAF1A,TLK2,CHD1,BAZ2A,BAZ1A,HIST1H2AA,SIRT2,TSPYL4,SIRT1,MYST4,HIST1H2BA,SHPRH,ASF1A,HIST1H1C,HIST1H1D,HIST1H1B,HIST1H1T,HIST1H2AE,HIST1H2BD,H3F3B,HIST1H1A,HELLS,HMGB2,MBD1,MCM2,NAP1L1,NAP1L2,NAP1L3,NAP1L4,RSF1,CHRAC1,ASF1B,TSPYL2,TERF1,TSPY1,TSPYL1,MYST3,CHAF1B,HIST1H4I,HIST1H2BM,HIST1H3A,HIST1H3D,HIST1H3J,HIST1H4J,HIST1H4C,HIST1H4H,HIST1H4B,HIST1H4E,SMARCA5,TSPYL5,HIST1H2BJ
10	DNA packaging(GO Biological Process)	2.02654	7.45531	2.11919	0.115318	94	CHAF1A,SMC4,AKAP8,SMC2,NEK6,TLK2,RCBTB2,RCC1,POLS,CHD1,BAZ2A,BAZ1A,CDCA5,ADM,DFFB,DNASE2,CDY2B,HIST1H2AA,SIRT2,TSPYL4,NCAPD3,NCAPH,SIRT1,BRD4,MYST4,KIF4A,HIST1H2BA,SHPRH,ASF1A,L3MBTL,GZMH,HIST1H1C,HIST1H1D,HIST1H1B,HIST1H1T,HIST1H2AE,H2AFZ,HIST1H2BD,H3F3B,HIST1H1A,HELLS,HMGB2,MBD1,MCM2,MKI67,NAP1L1,NAP1L2,NAP1L3,NAP1L4,SYCP3,PAM,HP1BP3,CHMP1A,NUSAP1,ASB2,RSF1,CHRAC1,H2AFY2,ASF1B,H2AFJ,ASH1L,PRM1,…

## Sheet: AB40
CLUSTER	GENE SET NAME	AB40 NET PI	AB40 ABS PI	AB40 MLP Net PI	AB40 MLP ABS PI	SET_GENE_COUNT	GENE_SYMBOLS
1	regulation of autophagy(GO Biological Process)	2.57256	2.60905	2.03621	0.392438	7	HDAC6,CLN3,TMEM74,PIK3R4,PIK3C3,ULK1,BECN1
1	Plug Formation(REACTOME Pathways)	4.57753	4.57753	3.39794	2.01323	3	ITGB3,FGA,FGG
1	PECAM1 interactions(REACTOME Pathways)	2.61951	3.95353	2.11919	1.18575	8	PLCG1,FYN,ITGB3,PECAM1,PTPN6,INPP5D,ITGAV,PTPN11
1	p130Cas linkage to MAPK signaling for integrins(REACTOME Pathways)	3.38464	4.51834	3.22185	1.70553	7	ITGB3,PTK2,APBB1IP,CRK,RAP1B,TLN1,SRC
1	neuron development(GO Biological Process)	1.5936	11.5973	2.16749	0.0651482	221	CDH4,ABI2,PLXNC1,ADAM10,CDK5,LRRC17,CNPY2,SEMA3A,NDRG1,BAIAP2,SEMA4F,SEMA4B,PNPLA6,MAPRE2,CHAT,KLK8,CHRNA3,LRRC3B,GRIN3A,CLN5,ABCC2,CNP,MYOM3,PXDNL,UNC5D,GPR119,OR10A5,LRFN5,CTNND2,FAM19A4,CNTN4,DBN1,DCC,DCX,DLX5,DPYSL2,DPYSL3,DRD1,DRD2,JAG1,DVL1,DYRK1A,ELAVL4,EN2,EPHB2,EPHB3,EPHB4,ERBB2,ALCAM,UNC5CL,SEMA3D,FGF13,MRAS,SLITRK3,RUFY3,PLA2R1,TMCC1,NFASC,CYFIP1,FMR1,PLXNB2,FLRT3,MTCH1,ALK,MXRA5,GAP43…
1	neurite development(GO Biological Process)	1.78035	11.1262	2.18046	0.0696114	203	CDH4,ABI2,PLXNC1,ADAM10,CDK5,LRRC17,CNPY2,SEMA3A,NDRG1,BAIAP2,SEMA4F,SEMA4B,PNPLA6,CHAT,KLK8,CHRNA3,LRRC3B,GRIN3A,ABCC2,CNP,MYOM3,PXDNL,UNC5D,GPR119,OR10A5,LRFN5,CTNND2,FAM19A4,CNTN4,DBN1,DCC,DCX,DLX5,DPYSL2,DPYSL3,DRD2,JAG1,DVL1,DYRK1A,ELAVL4,EPHB2,EPHB3,EPHB4,ERBB2,ALCAM,UNC5CL,SEMA3D,MRAS,SLITRK3,RUFY3,PLA2R1,NFASC,CYFIP1,FMR1,PLXNB2,FLRT3,ALK,GAP43,SLITRK5,OR2M4,GDNF,OR2H1,DISC1,CNTN6,GLI2,GN…
1	memory(GO Biological Process)	-4.737	6.2264	2.13077	2.07572	17	PQBP1,KLK8,CHRNA7,DMD,GRIA1,GRIN2A,GRIN2B,HCRT,APP,ITGA3,ATP1A3,PSEN1,RASGRF1,BDNF,S100B,VLDLR,ITGA8
1	integrin-mediated signaling pathway(GO Biological Process)	-1.98628	11.3007	0.502794	3.30103	88	ADAM10,TACC2,CD226,NISCH,KLK8,CALR3,COL3A1,CRMP1,CTGF,DAB2,DOCK1,ADAM32,ERBB2,FGR,ITGA11,FUT8,LAT,ADAMDEC1,ANGPTL3,ANGPT2,CYR61,ILK,INHBC,INPPL1,ITGA1,ITGA2,ITGA3,ITGA4,ITGA5,ITGA7,ITGA9,ITGAL,ITGAV,ITGAX,ITGB1,ITGB2,ITGB3,ITGB7,ITGB8,ITK,KCNH2,RHOA,LAMA3,LAMC2,ARHGAP5,KITLG,MYH9,NEDD9,PECAM1,PIK3C2B,PLD2,FERMT1,ERBB2IP,PTK2,RAP1B,RAP2A,P2RY12,SLC8A1,SOS1,DST,SYK,TEC,TESK1,VASP,VAV1,VCAM1,CXCR4,D…
1	Grb2:SOS provides linkage to MAPK signaling for Intergrins(REACTOME Pathways)	2.73898	4.4392	2.35655	1.54212	8	SOS1,ITGB3,PTK2,APBB1IP,RAP1B,TLN1,SRC,GRB2
1	cell-substrate junction assembly(GO Biological Process)	2.67409	4.48475	2.19382	1.46218	10	ITGA6,ITGA5,ITGB3,LAMA3,LAMC1,LAMC2,LIMK2,TLN1,TNS1,TPM1
1	cell-cell junction maintenance(GO Biological Process)	-6.65658	7.81418	2.61979	2.61979	6	MPZ,ARHGAP17,NLGN2,VHL,PKP4,DOCK4
1	cell projection morphogenesis(GO Biological Process)	1.84681	9.72235	2.07572	0.0588365	160	CDH4,PLXNC1,ADAM10,CDK5,LRRC17,SEMA3A,NDRG1,BAIAP2,SEMA4F,SEMA4B,KLK8,CHRNA3,LRRC3B,CNP,MYOM3,UNC5D,OR10A5,LRFN5,CTNND2,FAM19A4,CNTN4,DCC,DCX,DLX5,DPYSL2,DPYSL3,DRD2,JAG1,EPHB2,EPHB3,EPHB4,ERBB2,ALCAM,UNC5CL,SEMA3D,MRAS,SLITRK3,RUFY3,NFASC,CYFIP1,FMR1,PLXNB2,FLRT3,GAP43,SLITRK5,OR2M4,OR2H1,CNTN6,GLI2,GNRHR,PRTG,FAM19A3,OR2L13,IGSF10,RGMB,ANK3,MYLIP,HGF,HOXA2,TNC,FAM19A2,KAL1,KIF5C,L1CAM,LGALS1,AB…
1	cell morphogenesis involved in neuron differentiation(GO Biological Process)	1.91603	9.68945	2.26761	0.0562088	159	CDH4,PLXNC1,ADAM10,CDK5,LRRC17,SEMA3A,NDRG1,BAIAP2,SEMA4F,SEMA4B,KLK8,CHRNA3,LRRC3B,CNP,MYOM3,UNC5D,OR10A5,LRFN5,CTNND2,FAM19A4,CNTN4,DCC,DCX,DLX5,DPYSL2,DPYSL3,DRD2,JAG1,EPHB2,EPHB3,EPHB4,ERBB2,ALCAM,UNC5CL,SEMA3D,MRAS,SLITRK3,RUFY3,NFASC,CYFIP1,FMR1,PLXNB2,FLRT3,GAP43,SLITRK5,OR2M4,OR2H1,CNTN6,GLI2,GNRHR,PRTG,FAM19A3,OR2L13,IGSF10,RGMB,ANK3,MYLIP,HGF,HOXA2,TNC,FAM19A2,KAL1,KIF5C,L1CAM,LGALS1,AB…
1	cell junction organization(GO Biological Process)	-1.60458	8.34733	0.436519	2.08619	46	GJC1,PARD3B,CLDN7,MPP7,CLDN19,CTNNA1,MARVELD2,AMOT,DSC2,DSG1,CLDN14,GJA5,GJB3,EIF3K,GJC3,ILK,ITGA6,ITGA5,ITGB3,LAMA3,LAMC1,LAMC2,LIMK2,MPZ,PKP2,ARHGAP17,VEZT,PRKCI,PARD3,NLGN4X,NLGN2,RAB13,TLN1,TNS1,TPM1,VCL,VHL,TLN2,PARD6B,PKP4,CASK,KRIT1,CLDN8,CLDN1,CD9,DOCK4
1	axonogenesis(GO Biological Process)	1.75977	9.38496	2.0655	0.0678815	148	CDH4,ADAM10,CDK5,LRRC17,SEMA3A,NDRG1,BAIAP2,SEMA4F,SEMA4B,KLK8,LRRC3B,CNP,UNC5D,OR10A5,LRFN5,FAM19A4,CNTN4,DCC,DCX,DLX5,DPYSL2,DPYSL3,DRD2,JAG1,EPHB2,EPHB3,EPHB4,ERBB2,ALCAM,UNC5CL,SEMA3D,SLITRK3,RUFY3,NFASC,CYFIP1,PLXNB2,FLRT3,GAP43,SLITRK5,OR2M4,OR2H1,CNTN6,GLI2,GNRHR,PRTG,FAM19A3,OR2L13,IGSF10,RGMB,ANK3,MYLIP,HGF,HOXA2,TNC,FAM19A2,KAL1,KIF5C,L1CAM,LGALS1,ABLIM1,LIMK1,LMX1A,LSAMP,MT2A,NCAM1,NDN…
2	response to mechanical stimulus(GO Biological Process)	-3.42835	8.17577	1.5784	2.34679	37	KLF2,COL3A1,VCAN,ADRB2,CYP1A1,EGR2,F3,SYNE1,PANX1,FTH1,SERHL2,GFI1,GRIN2B,CYR61,MPZ,MYC,P2RY2,PDK4,PKD2,PMP22,FTHL17,STRBP,PTGER2,PTGER3,RAB17,P2RY12,BMP1,SLC12A2,SOX5,SYK,TACR1,TIMP1,WARS,MKKS,ACCN3,FOXP2,SERHL
2	regulation of granulocyte macrophage colony-stimulating factor production(GO Biological Process)	2.68714	2.90778	2.22185	0.40749	9	IL17F,FCER1A,IL10,SYK,TACR1,U2AF1,TNFSF9,CD80,CD38
2	regulation of granulocyte macrophage colony-stimulating factor biosynthetic process(GO Biological Process)	2.57099	2.80502	2.02687	0.431681	8	IL17F,FCER1A,IL10,SYK,TACR1,U2AF1,TNFSF9,CD80
2	protein destabilization(GO Biological Process)	-5.77971	6.8116	2.52288	2.5376	6	CCDC88C,ROR2,ORC2L,SRC,YY1,CUL5
2	positive regulation of granulocyte macrophage colony-stimulating factor biosynthetic process(GO Biological Process)	2.55246	2.80265	2.02687	0.50404	7	FCER1A,IL10,SYK,TACR1,U2AF1,TNFSF9,CD80
2	nitric oxide metabolic process(GO Biological Process)	2.2668	5.52522	2.13077	0.162664	49	PROKR1,NOSTRIN,CRP,CSTB,CYP3A4,NQO1,AGTR2,EGFR,AKT1,FCER2,DICER1,DDAH1,ZDHHC23,GCH1,GCHFR,GLA,HBB,HSP90AA1,HSP90AB1,HTR2B,IFNG,IL1B,IL10,IL15,IL17A,ILK,INSR,JAK2,ARG2,MB,MST1,NOS1,NOS2A,P2RX4,SERPINA4,PRL,NMRAL1,PTH,PTHLH,PTX3,BDKRB1,SPR,STAT1,TACR1,THBD,TLR2,TLR5,WARS,CAV1
2	nitric oxide biosynthetic process(GO Biological Process)	2.34495	5.42068	2.23657	0.163993	47	NOSTRIN,CRP,CSTB,CYP3A4,NQO1,AGTR2,EGFR,AKT1,FCER2,DICER1,DDAH1,ZDHHC23,GCH1,GCHFR,GLA,HBB,HSP90AA1,HSP90AB1,HTR2B,IFNG,IL1B,IL10,IL15,IL17A,ILK,INSR,JAK2,ARG2,MST1,NOS1,NOS2A,P2RX4,SERPINA4,PRL,NMRAL1,PTH,PTHLH,PTX3,BDKRB1,SPR,STAT1,TACR1,THBD,TLR2,TLR5,WARS,CAV1
2	negative regulation of defense response to virus(GO Biological Process)	-5.89964	6.28159	2.35655	2.55284	5	IL2RA,MICB,TARBP2,DHX58,CUL5
2	Natural killer cell mediated immunity(Panther Biological Process)	2.15728	5.62028	2.04576	0.149599	51	A1BG,KLRG1,CEBPG,GNLY,SLAMF6,FCRL1,FCRL3,KIR3DL3,RAET1E,CTSW,RAET1L,FCAR,FCER1A,FCGR1A,FCGR2A,FCGR2B,FCGR3A,FCGR3B,KLRK1,CLEC5A,GZMA,GZMK,IFNAR1,IFNAR2,IFNG,IL12A,IL12B,KIR2DL4,KLRB1,KLRC1,KLRC3,KLRD1,LAIR1,LAIR2,LTA,NKG7,IL21R,CLEC1B,KLRF1,KIR2DL5B,KIR2DL5A,TYROBP,FCRL2,ULBP3,ULBP2,KLRC4,FCRL5,FCRL4,FCRLA,NCR1,CLEC2B
2	mRNA transcription regulation(Panther Biological Process)	-5.61732	25.0887	2.22185	1.02273	833	NR2E3,HDAC6,HDAC5,GNE,PQBP1,ZNF263,YAF2,CEBPZ,ZNF197,ZNF256,SAP18,ZNF267,PCGF3,KLF2,IRF9,SCML2,NDC80,YAP1,CDX4,CREB3,NCOA2,CEBPD,ZNF211,HTATIP,CEBPG,DRAP1,MXD4,NFAT5,PTTG2,PHTF1,ZMYND11,ZNF271,ZNF234,ZNF266,ZNF274,ZNF268,SRCAP,RUVBL2,PPARGC1A,SUB1,MORF4L1,MORF4,MSL3L1,ATF7,CHD1,CHD2,SOX30,CHD3,CHD4,FOXN3,MYST2,PSIP1,WDHD1,SUPT16H,KLF12,KLF8,POU6F2,PARK7,ZNF257,MYSM1,ZNF501,BATF2,FOXP4,MED12L,TWIS…
2	mechanosensory behavior(GO Biological Process)	-5.88256	8.29453	2.46852	2.69897	8	EGR2,GFI1,MPZ,PMP22,STRBP,TACR1,ACCN3,FOXP2
2	Immunity and defense(Panther Biological Process)	0.745045	24.9483	3.39794	0.0952304	941	A1BG,SH2B3,PARP2,PARP3,ABCC5,ABCC9,PPIF,TRAP1,PBEF1,EBI3,CNIH,PRG4,KLRG1,CD96,ABCC4,SDCCAG10,DNAJA2,MAEA,TCIRG1,MRVI1,CCL26,IRF9,NOD1,PRG3,PGCP,IFITM3,IFI30,VAV3,MERTK,PPIH,SEMA4D,HYOU1,GLRX3,CEBPG,PROCR,PRDX4,GNLY,IFITM2,COLEC10,AHSA1,CES1,CXCR6,NFAT5,MASP2,GRAP,CYSLTR1,CCR9,NOXA1,MALT1,PRDX3,STIP1,IL24,CHEK1,PSIP1,PTENP1,CHEK2,IRAK3,DUSP10,IL17F,PARK7,SAAL1,TIRAP,CHUK,PGLYRP3,SLAMF6,C1QTNF2,C1Q…
3	Formation of incision complex in GG-NER(REACTOME Pathways)	2.64708	4.54421	2.49485	0.200591	32	RFC1,POLD1,RFC4,MNAT1,ERCC5,RPA2,APEX1,RPA1,POLE,RAD23B,ERCC1,DDB1,POLE2,ERCC4,RFC3,GTF2H2,XPC,LIG1,CCNH,DDB2,CDK7,POLD2,RFC5,RPA3,GTF2H3,PCNA,POLD3,XPA,ERCC3,GTF2H1,ERCC2,RFC2
3	DNA replication(KEGG Pathways)	2.14665	4.97526	2.01773	0.251269	36	RNASEH2A,POLD3,DNA2,FEN1,POLA2,RNASEH1,RPA4,LIG1,MCM2,MCM3,MCM4,MCM5,MCM6,MCM7,PCNA,POLE3,POLA1,POLD1,POLD2,POLE,POLE2,PRIM1,PRIM2,POLE4,POLD4,RFC1,RFC2,RFC3,RFC4,RFC5,RPA1,RPA2,RPA3,SSBP1,RNASEH2B,RNASEH2C
3	Base Excision Repair(REACTOME Pathways)	2.48747	3.55148	2.13077	0.585027	12	POLD1,APEX1,LIG3,MBD4,OGG1,LIG1,TDG,POLB,POLD2,SMUG1,POLD3,FEN1
4	Viral mRNA Translation(REACTOME Pathways)	-4.14198	5.08093	2.0655	0.47991	31	RPS13,RPS4Y1,RPL13,RPS11,RPL27,RPS21,RPL28,RPL35A,RPL11,RPL27A,RPS25,RPL22,RPL8,RPS19,RPS28,RPLP2,RPL10,RPS16,RPL34,RPL23,RPS6,RPS14,RPS23,RPS5,RPL26L1,RPL3L,RPL18,RPL4,RPL13A,RPL10A,RPL14
4	Transport of the SLBP independent Mature mRNA(REACTOME Pathways)	-4.18685	6.69834	2.03621	0.294735	64	EIF4A1,EIF5,EIF4G1,RPS13,EIF3A,EIF3I,EIF3K,RPS4Y1,RPL13,EIF2S2,EIF3E,RPS11,RPL27,RPS21,RPL28,RPL35A,EIF5B,RPL11,ETF1,RPL27A,RPS25,RPL22,EIF1AX,RPL8,NXF1,EIF2B5,GSPT2,RPS19,EIF3C,EIF3F,RPS28,PABPC1,RPLP2,EIF3H,EIF2B3,RPL10,EIF4A2,EIF2S3,EIF3B,RPS16,RPL34,EIF3J,RPL23,RPS6,RPS14,EIF2B4,RPS23,RPS5,EIF4H,RPL26L1,NCBP1,RPL3L,RPL18,RPL4,RPL13A,EIF3G,NCBP2,EIF2B1,EEF2,RPL10A,EIF2S1,RPL14,EIF3D,THOC4
4	Transport of the SLBP Dependant Mature mRNA(REACTOME Pathways)	-4.67936	7.17146	2.46852	0.512437	65	EIF4A1,EIF5,EIF4G1,RPS13,EIF3A,EIF3I,EIF3K,RPS4Y1,RPL13,EIF2S2,EIF3E,RPS11,RPL27,RPS21,RPL28,RPL35A,EIF5B,RPL11,ETF1,RPL27A,RPS25,RPL22,EIF1AX,RPL8,NXF1,EIF2B5,GSPT2,RPS19,EIF3C,EIF3F,RPS28,PABPC1,RPLP2,EIF3H,EIF2B3,RPL10,EIF4A2,EIF2S3,EIF3B,RPS16,RPL34,EIF3J,RPL23,RPS6,RPS14,EIF2B4,RPS23,RPS5,EIF4H,RPL26L1,NCBP1,RPL3L,RPL18,RPL4,RPL13A,SLBP,EIF3G,NCBP2,EIF2B1,EEF2,RPL10A,EIF2S1,RPL14,EIF3D,THOC4
4	Transport of Mature Transcript to Cytoplasm(REACTOME Pathways)	-4.49075	8.00534	2.26761	0.470955	84	EIF4A1,EIF5,EIF4G1,RPS13,EIF3A,EIF3I,EIF3K,RPS4Y1,RPL13,EIF2S2,RNPS1,EIF3E,RPS11,CPSF3,RPL27,RPS21,RPL28,RPL35A,EIF5B,SFRS4,RPL11,ETF1,RPL27A,RPS25,RBM8A,SFRS5,RPL22,CDC40,EIF1AX,RPL8,NXF1,SFRS2,EIF2B5,GSPT2,RPS19,EIF3C,EIF3F,UPF3B,RPS28,PABPC1,SFRS9,RPLP2,EIF3H,EIF2B3,RPL10,MAGOH,EIF4A2,EIF2S3,EIF3B,RPS16,U2AF2,U2AF1,RPL34,EIF3J,RPL23,RPS6,RPS14,SFRS7,EIF2B4,RPS23,SRRM1,RPS5,EIF4H,RPL26L1,SFRS6,…
4	Transport of Mature mRNAs Derived from Intronless Transcripts(REACTOME Pathways)	-4.58341	7.09741	2.35655	0.422164	67	EIF4A1,EIF5,EIF4G1,RPS13,EIF3A,EIF3I,EIF3K,RPS4Y1,RPL13,EIF2S2,EIF3E,RPS11,CPSF3,RPL27,RPS21,RPL28,RPL35A,EIF5B,RPL11,ETF1,RPL27A,RPS25,RPL22,EIF1AX,RPL8,NXF1,EIF2B5,GSPT2,RPS19,EIF3C,EIF3F,RPS28,PABPC1,RPLP2,EIF3H,EIF2B3,RPL10,EIF4A2,EIF2S3,EIF3B,RPS16,RPL34,EIF3J,RPL23,RPS6,RPS14,EIF2B4,RPS23,RPS5,EIF4H,RPL26L1,NCBP1,RPL3L,RPL18,RPL4,RPL13A,SLBP,EIF3G,NCBP2,CPSF1,EIF2B1,EEF2,RPL10A,EIF2S1,RPL14…
4	Transport of Mature mRNA Derived from an Intronless Transcript(REACTOME Pathways)	-4.09715	6.63013	2.08619	0.21403	66	EIF4A1,EIF5,EIF4G1,RPS13,EIF3A,EIF3I,EIF3K,RPS4Y1,RPL13,EIF2S2,EIF3E,RPS11,CPSF3,RPL27,RPS21,RPL28,RPL35A,EIF5B,RPL11,ETF1,RPL27A,RPS25,RPL22,EIF1AX,RPL8,NXF1,EIF2B5,GSPT2,RPS19,EIF3C,EIF3F,RPS28,PABPC1,RPLP2,EIF3H,EIF2B3,RPL10,EIF4A2,EIF2S3,EIF3B,RPS16,RPL34,EIF3J,RPL23,RPS6,RPS14,EIF2B4,RPS23,RPS5,EIF4H,RPL26L1,NCBP1,RPL3L,RPL18,RPL4,RPL13A,EIF3G,NCBP2,CPSF1,EIF2B1,EEF2,RPL10A,EIF2S1,RPL14,EIF3…
4	Transport of Mature mRNA derived from an Intron-Containing Transcript(REACTOME Pathways)	-4.12626	7.65134	2.16749	0.354676	81	EIF4A1,EIF5,EIF4G1,RPS13,EIF3A,EIF3I,EIF3K,RPS4Y1,RPL13,EIF2S2,RNPS1,EIF3E,RPS11,RPL27,RPS21,RPL28,RPL35A,EIF5B,SFRS4,RPL11,ETF1,RPL27A,RPS25,RBM8A,SFRS5,RPL22,CDC40,EIF1AX,RPL8,NXF1,SFRS2,EIF2B5,GSPT2,RPS19,EIF3C,EIF3F,UPF3B,RPS28,PABPC1,SFRS9,RPLP2,EIF3H,EIF2B3,RPL10,MAGOH,EIF4A2,EIF2S3,EIF3B,RPS16,U2AF2,U2AF1,RPL34,EIF3J,RPL23,RPS6,RPS14,SFRS7,EIF2B4,RPS23,SRRM1,RPS5,EIF4H,RPL26L1,SFRS6,NCBP1,…
4	Processing of Capped Intron-Containing Pre-mRNA(REACTOME Pathways)	-4.82668	11.7958	2.52288	1.29843	155	POLR2D,EIF4A1,SF3B5,EIF5,EIF4G1,RPS13,EIF3A,EIF3I,EIF3K,HNRNPU,RPS4Y1,RPL13,EIF2S2,RNPS1,EIF3E,SF3A1,CSTF2,RPS11,CPSF3,RPL27,RPS21,RPL28,POLR2L,POLR2G,RPL35A,EIF5B,SFRS4,PCBP2,CCAR1,RPL11,ETF1,WDR57,RPL27A,RPS25,RBM8A,PCBP1,DDX23,SNRPA1,DNAJC8,SNRPF,SFRS5,RPL22,CDC40,EIF1AX,NHP2L1,POLR2H,HNRPD,RPL8,POLR2A,NXF1,RBM5,SFRS2,EIF2B5,GSPT2,RPS19,CLP1,EIF3C,SNRP70,PCF11,HNRNPR,SNRPD2,EIF3F,FUS,UPF3B,RPS…
4	mRNA Splicing - Major Pathway(REACTOME Pathways)	-4.4372	11.4517	2.18046	1.07572	153	POLR2D,EIF4A1,SF3B5,EIF5,EIF4G1,RPS13,EIF3A,EIF3I,EIF3K,HNRNPU,RPS4Y1,RPL13,EIF2S2,RNPS1,EIF3E,SF3A1,CSTF2,RPS11,CPSF3,RPL27,RPS21,RPL28,POLR2L,POLR2G,RPL35A,EIF5B,SFRS4,PCBP2,CCAR1,RPL11,ETF1,WDR57,RPL27A,RPS25,RBM8A,PCBP1,DDX23,SNRPA1,DNAJC8,SNRPF,SFRS5,RPL22,CDC40,EIF1AX,NHP2L1,POLR2H,HNRPD,RPL8,POLR2A,NXF1,RBM5,SFRS2,EIF2B5,GSPT2,RPS19,CLP1,EIF3C,SNRP70,PCF11,HNRNPR,SNRPD2,EIF3F,FUS,UPF3B,RPS…
4	mRNA Processing(REACTOME Pathways)	-4.43923	12.6279	2.11919	1.34582	179	POLR2D,EIF4A1,SF3B5,EIF5,EIF4G1,RPS13,EIF3A,EIF3I,EIF3K,HNRNPU,RPS4Y1,TCEB1,RPL13,EIF2S2,RNPS1,EIF3E,SF3A1,CSTF2,RPS11,MNAT1,CPSF3,RPL27,RPS21,RPL28,POLR2L,POLR2G,RPL35A,EIF5B,SFRS4,PCBP2,SUPT4H1,SSRP1,CCAR1,RPL11,ETF1,WDR57,ADAR,RPL27A,RPS25,TH1L,RBM8A,PCBP1,DDX23,SNRPA1,DNAJC8,SNRPF,SFRS5,SUPT5H,RPL22,CDC40,EIF1AX,NHP2L1,POLR2H,CCNT2,HNRPD,RPL8,POLR2A,NXF1,RBM5,GTF2H2,SFRS2,EIF2B5,GSPT2,RPS19,C…
4	mRNA Capping(REACTOME Pathways)	-4.38951	12.5754	2.03621	1.36856	177	POLR2D,EIF4A1,SF3B5,EIF5,EIF4G1,RPS13,EIF3A,EIF3I,EIF3K,HNRNPU,RPS4Y1,TCEB1,RPL13,EIF2S2,RNPS1,EIF3E,SF3A1,CSTF2,RPS11,MNAT1,CPSF3,RPL27,RPS21,RPL28,POLR2L,POLR2G,RPL35A,EIF5B,SFRS4,PCBP2,SUPT4H1,SSRP1,CCAR1,RPL11,ETF1,WDR57,RPL27A,RPS25,TH1L,RBM8A,PCBP1,DDX23,SNRPA1,DNAJC8,SNRPF,SFRS5,SUPT5H,RPL22,CDC40,EIF1AX,NHP2L1,POLR2H,CCNT2,HNRPD,RPL8,POLR2A,NXF1,RBM5,GTF2H2,SFRS2,EIF2B5,GSPT2,RPS19,CLP1,E…
4	L13a-mediated translational silencing of Ceruloplasmin expression(REACTOME Pathways)	-4.43238	6.31943	2.39794	0.47237	51	EIF4A1,EIF4G1,RPS13,EIF3A,EIF3I,EIF3K,RPS4Y1,RPL13,EIF2S2,EIF3E,RPS11,RPL27,RPS21,RPL28,RPL35A,RPL11,RPL27A,RPS25,RPL22,EIF1AX,RPL8,RPS19,EIF3C,EIF3F,RPS28,PABPC1,RPLP2,EIF3H,RPL10,EIF4A2,EIF2S3,EIF3B,RPS16,RPL34,EIF3J,RPL23,RPS6,RPS14,RPS23,RPS5,EIF4H,RPL26L1,RPL3L,RPL18,RPL4,RPL13A,EIF3G,RPL10A,EIF2S1,RPL14,EIF3D
4	GTP hydrolysis and joining of the 60S ribosomal subunit(REACTOME Pathways)	-4.06229	6.36227	2.0655	0.261616	59	EIF4A1,EIF5,EIF4G1,RPS13,EIF3A,EIF3I,EIF3K,RPS4Y1,RPL13,EIF2S2,EIF3E,RPS11,RPL27,RPS21,RPL28,RPL35A,EIF5B,RPL11,ETF1,RPL27A,RPS25,RPL22,EIF1AX,RPL8,EIF2B5,GSPT2,RPS19,EIF3C,EIF3F,RPS28,RPLP2,EIF3H,EIF2B3,RPL10,EIF4A2,EIF2S3,EIF3B,RPS16,RPL34,EIF3J,RPL23,RPS6,RPS14,EIF2B4,RPS23,RPS5,EIF4H,RPL26L1,RPL3L,RPL18,RPL4,RPL13A,EIF3G,EIF2B1,EEF2,RPL10A,EIF2S1,RPL14,EIF3D
4	Eukaryotic Translation Termination(REACTOME Pathways)	-4.13764	5.11363	2.0655	0.442132	33	RPS13,RPS4Y1,RPL13,RPS11,RPL27,RPS21,RPL28,RPL35A,RPL11,ETF1,RPL27A,RPS25,RPL22,RPL8,GSPT2,RPS19,RPS28,RPLP2,RPL10,RPS16,RPL34,RPL23,RPS6,RPS14,RPS23,RPS5,RPL26L1,RPL3L,RPL18,RPL4,RPL13A,RPL10A,RPL14
4	Eukaryotic Translation Elongation(REACTOME Pathways)	-4.24938	5.2109	2.14267	0.440692	34	RPS13,RPS4Y1,RPL13,RPS11,RPL27,RPS21,RPL28,RPL35A,RPL11,ETF1,RPL27A,RPS25,RPL22,RPL8,GSPT2,RPS19,RPS28,RPLP2,RPL10,RPS16,RPL34,RPL23,RPS6,RPS14,RPS23,RPS5,RPL26L1,RPL3L,RPL18,RPL4,RPL13A,EEF2,RPL10A,RPL14
4	Elongation arrest and recovery(REACTOME Pathways)	-4.44653	9.89038	2.42022	0.829738	116	POLR2D,EIF4A1,EIF5,EIF4G1,RPS13,EIF3A,EIF3I,EIF3K,RPS4Y1,TCEB1,RPL13,EIF2S2,RNPS1,EIF3E,CSTF2,RPS11,CPSF3,RPL27,RPS21,RPL28,POLR2L,POLR2G,RPL35A,EIF5B,SFRS4,SUPT4H1,SSRP1,RPL11,ETF1,RPL27A,RPS25,TH1L,RBM8A,SFRS5,SUPT5H,RPL22,CDC40,EIF1AX,POLR2H,CCNT2,RPL8,POLR2A,NXF1,SFRS2,EIF2B5,GSPT2,RPS19,CLP1,EIF3C,TCEA1,PCF11,EIF3F,UPF3B,RPS28,POLR2B,NUDT21,PABPC1,SFRS9,RPLP2,EIF3H,EIF2B3,RPL10,MAGOH,SUPT16H…
4	Elongation and Processing of Capped Transcripts(REACTOME Pathways)	-4.4261	12.4601	2.01773	1.31515	175	POLR2D,EIF4A1,SF3B5,EIF5,EIF4G1,RPS13,EIF3A,EIF3I,EIF3K,HNRNPU,RPS4Y1,TCEB1,RPL13,EIF2S2,RNPS1,EIF3E,SF3A1,CSTF2,RPS11,MNAT1,CPSF3,RPL27,RPS21,RPL28,POLR2L,POLR2G,RPL35A,EIF5B,SFRS4,PCBP2,SUPT4H1,SSRP1,CCAR1,RPL11,ETF1,WDR57,RPL27A,RPS25,TH1L,RBM8A,PCBP1,DDX23,SNRPA1,DNAJC8,SNRPF,SFRS5,SUPT5H,RPL22,CDC40,EIF1AX,NHP2L1,POLR2H,CCNT2,HNRPD,RPL8,POLR2A,NXF1,RBM5,GTF2H2,SFRS2,EIF2B5,GSPT2,RPS19,CLP1,E…
4	Cap-dependent Translation Initiation(REACTOME Pathways)	-4.18341	6.46652	2.03621	0.256177	61	EIF4A1,EIF5,EIF4G1,RPS13,EIF3A,EIF3I,EIF3K,RPS4Y1,RPL13,EIF2S2,EIF3E,RPS11,RPL27,RPS21,RPL28,RPL35A,EIF5B,RPL11,ETF1,RPL27A,RPS25,RPL22,EIF1AX,RPL8,EIF2B5,GSPT2,RPS19,EIF3C,EIF4EBP1,EIF3F,RPS28,PABPC1,RPLP2,EIF3H,EIF2B3,RPL10,EIF4A2,EIF2S3,EIF3B,RPS16,RPL34,EIF3J,RPL23,RPS6,RPS14,EIF2B4,RPS23,RPS5,EIF4H,RPL26L1,RPL3L,RPL18,RPL4,RPL13A,EIF3G,EIF2B1,EEF2,RPL10A,EIF2S1,RPL14,EIF3D
5	Other receptor mediated signaling pathway(Panther Biological Process)	-3.9369	12.1205	1.85387	2.76955	121	LRRC17,LRRN2,SEMA3C,FOXN3,PKD1L2,FOXP4,GRIN3A,LRG1,LRIG3,SLITRK4,LRFN5,CTGF,LINGO2,FREM1,PKD1L1,DLG1,DLG3,DLG4,DVL1,DVL2,DVL3,FCER1G,SLITRK3,FOXJ3,FOXF2,FOXC1,FOXI1,FOXM1,FOXO1,FOXO3,PTPN23,TSKU,LRIG1,LRRTM2,SLITRK5,PTPN22,STAP1,OPTC,GDF2,HAVCR1,SIGLEC7,DAPP1,FOXP1,SIGLEC9,SIGLEC8,TNFRSF21,BMP10,GP1BA,GRIN2A,GRIN2B,GSK3A,GSK3B,APC,FOXN2,PKD1L3,LRRTM1,LRRTM3,AMIGO2,IHH,FOXK2,INHBC,LIMS1,TACSTD2,TA…
5	NRIF signals cell death from the nucleus(REACTOME Pathways)	-3.96075	5.03445	1.83565	2.02228	7	NCSTN,ITGB3BP,APH1A,PSEN1,UBC,SQSTM1,MAPK8
5	Alzheimer's disease(KEGG Pathways)	-4.03625	7.63481	1.86012	2.49485	19	A2M,NCSTN,BACE1,BACE2,GSK3B,HSD17B10,IDE,APP,IL1B,LPL,MME,APH1A,PSEN1,PSEN2,SNCA,TNF,CASP3,CASP7,NAE1
6	calcium-dependent cell-cell adhesion(GO Biological Process)	2.36759	6.68735	2.33724	0.332734	62	CDH2,CDH3,CDH4,CDH6,CDH7,CDH8,CDH9,CDH10,CDH11,CDH12,CDH13,CDH17,CDH18,PDPN,DSG4,DSC2,DSC3,DSG1,FES,NLGN1,PCDHGA12,PCDHB5,ATP2C1,INVS,CDH20,CDH19,ILK,PCDH12,FXYD5,PCDH24,PCDHGB7,PCDHGB6,PCDHGB5,PCDHGB3,PCDHGB2,PCDHGB1,PCDHGA11,PCDHGA1,PCDHB14,PCDHB13,PCDHB11,PCDHB10,PCDHB9,PCDHB7,PCDHB6,PCDHB2,NLGN4X,PCDH19,PCDH10,PTN,PCDHB16,CDH26,SELPLG,CDH24,PCDH15,THBD,VASP,CBLL1,HIST1H3J,PCDHGB4,PCDH21,PCDHG…
7	Synaptic transmission(Panther Biological Process)	-4.51142	13.639	2.13077	1.61798	202	KCNMB2,DCTN2,CPLX2,EHD1,CHM,CHML,GPR176,STX1B,CHRM2,CHRM3,CHRM5,CHRNA1,CHRNA2,CHRNA3,CHRNA5,CHRNB1,TRIM9,CHRNB3,CHRNB4,CHRND,CHRNE,GRIN3A,RAB3IP,CLTC,SYT2,CNTNAP5,ICA1L,SYNPR,ADORA1,STXBP5,ADORA2A,ADORA2B,SYT9,GPR156,HTR3C,DLG1,DLG2,DLG3,DLG4,DRP2,DTNA,DTNB,HTR3D,STX2,EPS15,RRAS2,MRAS,LPHN1,RPH3A,RIMS1,SYT11,LPHN2,LPHN3,RIMBP2,GABBR1,GABRA1,GABRA2,GABRA3,GABRA4,GABRA5,GABRA6,GABRB2,GABRB3,GABRE,G…
7	protein amino acid prenylation(GO Biological Process)	2.54198	2.54198	2.02687	0.359817	7	CHM,EPOR,FNTA,FNTB,PGGT1B,RABGGTA,RABGGTB
7	detection of chemical stimulus(GO Biological Process)	2.14787	6.31491	2.00877	0.427942	52	KCNMB2,TNFSF13B,PROKR1,UGT2A1,SYT2,PROKR2,SYT9,CTBP1,TAS2R40,TAS2R41,TAS2R46,TAS2R49,TAS2R50,GCK,OR7C1,KCNMB4,ANXA4,KCNIP2,KCNIP1,ANXA7,HPCAL1,TAS2R60,IREB2,LBP,TAS2R4,TAS2R16,TAS2R1,TAS2R8,TAS2R13,TAS2R10,TAS2R14,GAL,CYB5R4,TAS2R5,TRPV6,TAS2R38,RTP4,NOD2,SEPW1,SLC30A5,STIM1,SYT4,TRPM8,KCNIP4,TAS1R2,TAS1R1,RTP3,GPR98,CASR,OGT,SLC25A12,ABCG1
8	transition metal ion transport(GO Biological Process)	2.69078	5.86203	2.92082	0.112158	58	ABCB6,COX17,SLC31A1,SLC31A2,CP,SLC30A7,SLC30A8,ABCB7,SLC39A12,SLC7A8,SLC39A14,FTH1,GAST,SLC39A6,STEAP2,GIF,ATP2C1,SLC39A1,SLC39A2,SLC40A1,HFE,EHD3,HPX,APLP2,IL10,MT2A,SLC11A2,CUTC,SLC25A37,ATP7A,FTHL17,ACP5,ATP7B,STEAP3,SLC30A10,SLC30A6,RHOJ,SCO1,SLC39A8,SLC30A5,SLC4A2,TCN1,TCN2,TF,TFR2,TFRC,SLC30A1,SLC30A2,SLC30A3,SLC30A4,SLC39A7,STEAP4,CYBRD1,PERLD1,FTMT,HEPH,CCS,SCO2
8	copper ion transport(GO Biological Process)	2.49652	3.43156	2.16749	0.452225	13	COX17,SLC31A1,SLC31A2,CP,SLC39A2,APLP2,CUTC,ATP7A,ATP7B,SCO1,HEPH,CCS,SCO2
8	cofactor catabolic process(GO Biological Process)	2.57769	2.7213	2.04576	0.453828	7	MTHFS,AMBP,HMOX1,POR,SDHA,SDHC,BLVRA
8	cellular respiration(GO Biological Process)	2.51883	4.62519	2.25181	0.246953	31	COX17,SLC25A13,ME3,PPARGC1A,AFG3L2,EARS2,COX10,COX15,IMMP1L,MTO1,NDUFS1,NFATC3,NOS2A,OXA1L,PARL,TRMU,IARS2,BCS1L,SCO1,SDHA,SDHC,STC1,SURF1,UQCRB,UQCRC1,UQCRC2,UQCRH,SLC25A33,SLC25A14,MTG1,SCO2
8	aerobic respiration(GO Biological Process)	3.14903	3.91648	3.09691	0.333295	20	COX17,ME3,EARS2,COX10,IMMP1L,MTO1,OXA1L,IARS2,BCS1L,SCO1,SDHA,SDHC,SURF1,UQCRB,UQCRC1,UQCRC2,UQCRH,SLC25A33,SLC25A14,SCO2
8	acetyl-CoA metabolic process(GO Biological Process)	2.54032	3.63684	2.05552	0.796423	10	ACOT12,DLAT,DLSTP,MLYCD,SDHA,SDHC,AACS,ACSS3,PDHX,ACSS1
9	N-acetylglucosamine metabolic process(GO Biological Process)	3.1121	4.02175	3	0.556111	17	GNPDA1,GNE,CHST4,CHI3L1,CHIT1,GNPDA2,CTBS,EXTL2,SLC35A3,CHST5,CHIA,CHST6,OVGP1,NAGPA,NAGK,UAP1,LARGE
9	glucosamine metabolic process(GO Biological Process)	3.00675	3.92611	2.92082	0.447089	18	GNPDA1,GNE,CHST4,CHI3L1,CHIT1,GNPDA2,CTBS,EXTL2,SLC35A3,CHST5,CHIA,CHST6,OVGP1,NAGPA,NAGK,UAP1,LARGE,HS3ST2
9	amino sugar metabolic process(GO Biological Process)	2.75211	4.20459	2.74473	0.212681	27	GNPDA1,GNE,CHST4,ST3GAL6,CHI3L1,CHIT1,B4GALNT2,GNPDA2,NANP,CTBS,EXTL2,SLC35A3,CHST5,GALK2,GCG,CHIA,IDS,CHST6,OVGP1,NAGPA,NAGK,ChGn,ST3GAL2,UAP1,B3GALT1,LARGE,HS3ST2
9	amino sugar catabolic process(GO Biological Process)	2.74374	3.18575	2.284	0.752027	7	GNPDA1,CHI3L1,CHIT1,GNPDA2,CTBS,CHIA,OVGP1
10	Selenoamino acid metabolism(KEGG Pathways)	-4.25799	6.31129	2.11919	1.70333	25	PRMT5,AHCYL1,WBSCR22,GGT6,METTL6,CTH,AHCY,SEPHS2,AHCYL2,MAT2B,PRMT2,MARS,MAT1A,HEMK1,LCMT1,SCLY,PRMT7,PRMT6,PRMT8,TRMT11,CBS,PAPSS2,PAPSS1,MARS2,LCMT2
10	peptidyl-arginine methylation(GO Biological Process)	-4.67299	4.90581	2.26761	1.95078	6	PRMT5,PRMT2,PRMT7,PRMT6,PRMT8,WDR77

## Sheet: SAPPA
CLUSTER	GENE SET NAME	SAPPA NET PI	SAPPA ABS PI	SAPPA MLP Net PI	SAPPA MLP ABS PI	SET_GENE_COUNT	GENE_SYMBOLS
1	T-helper 2 cell differentiation(GO Biological Process)	2.05393	4.94369	1.34486	2.31876	7	IL6,RARA,BCL3,BCL6,STAT6,CD86,SOCS5
1	steroid hormone receptor signaling pathway(GO Biological Process)	-3.60233	7.56619	2.00877	0.15323	88	MED16,CDK6,CDK7,RBM14,HTATIP,SRCAP,PPARGC1A,FAF1,MYST2,CNGA1,COL4A1,CTNNB1,DAXX,PAQR7,ZNF366,DYRK1A,NR0B1,ESR1,ESR2,EZH2,FHL2,NCOA6,FOXO1,TTLL5,HEY1,RBM9,GHRHR,FOXP1,CRIPAK,MED4,CNOT7,HDAC1,HPGD,DNAJA1,AR,SMAD3,SMAD4,MGMT,MMP2,NAB2,UBR5,PGR,PIM1,MED1,PAQR5,JMJD2D,JMJD1A,UNC45A,PAK6,MTA3,CALCOCO1,RBAK,RAD9A,RARA,RB1,RBBP5,RNF4,MMS19,SRC,BRCA1,SVIL,TAF7,NR2E1,YWHAH,CUEDC2,DDX54,NR4A3,NCOA4,ELL,KIF1…
1	Signaling by BMP(REACTOME Pathways)	-1.93464	5.23692	0.802995	2.05552	12	SMAD2,ZFYVE16,SMAD4,SMAD5,BMPR2,SMAD9,BMP2,SKI,UBE2D1,CER1,BMPR1A,SMURF2
1	response to protein stimulus(GO Biological Process)	-0.910747	9.00146	0.105573	2.08092	70	TRAP1,CALCOCO2,CREB3,HYOU1,PLK2,HSPH1,CREBL1,CRP,CRYAB,CREB3L4,DDIT3,ERN1,HSPA4L,ATF6,FLT4,PPP1R15A,FXN,DNAJB5,SACS,HSPB8,AMFR,TOR1B,DNAJA1,HSPA1B,HSPA1L,HSPA2,HSPA6,HSPB2,HSP90AA1,DNAJC4,IFNG,IK,LMAN1,MBD1,MCM3,MAP3K10,NCAM2,NFE2L2,CRNN,DNAJC10,HSXIAPAF1,EIF2AK2,DNAJC3,ATP13A1,PTX3,CCND1,BCR,FKBPL,HERPUD2,SIL1,SLC30A5,SOX9,STAT2,TFRC,TNFAIP2,C1R,C1S,TRAF2,VCP,CACNA1C,DERL1,TXNDC1,VANGL1,STC2,SER…
1	regulation of transcription in response to stress(GO Biological Process)	3.79303	3.79303	3.22185	1.41908	5	MPV17L,HMOX1,ARNT,RRN3,UCP2
1	regulation of transcription from RNA polymerase II promoter in response to oxidative stress(GO Biological Process)	3.12901	3.12901	2.09691	0.959793	4	MPV17L,HMOX1,ARNT,UCP2
1	regulation of T-helper 2 type immune response(GO Biological Process)	1.26742	5.27638	0.702896	2.63827	8	IL6,RARA,BCL6,STAT6,CD86,TNFSF8,IL27RA,SOCS5
1	regulation of T-helper 2 cell differentiation(GO Biological Process)	1.75009	4.87139	1.02595	2.30103	6	IL6,RARA,BCL6,STAT6,CD86,SOCS5
1	regulation of Rho GTPase activity(GO Biological Process)	2.68952	5.35915	2.18046	0.630599	31	RALBP1,CENTD2,FGD4,FGD5,AMOT,DOCK2,FGD2,FGD1,ARHGEF9,INPPL1,AQP9,KCNH2,LGALS8,MYOC,P2RX7,PAFAH1B1,SERPINF1,ARHGAP17,PLEKHG6,PRLR,PTPRK,RASGRF1,BCL6,PLEKHG2,TSC1,SYDE1,DOCK7,FGD3,GPR55,BAG3,CD44
1	regulation of immunoglobulin mediated immune response(GO Biological Process)	2.72591	3.76628	2.08619	0.556581	14	CALR3,FCER1A,FCER1G,IFNG,IL2,IL10,ARF6,C1RL,BCL6,STAT6,C1S,C3,TRAF3,CD58
1	regulation of chondrocyte differentiation(GO Biological Process)	-3.91807	4.49238	2.26761	1.87615	7	LAMC2,1-Dec,ASPN,BMP2,BMP4,TGFB3,RECK
1	regulation of B cell mediated immunity(GO Biological Process)	2.74435	3.74945	2.14267	0.489723	15	CALR3,FCER1A,FCER1G,IFNG,IL2,IL10,ARF6,C1RL,BCL6,STAT6,C1S,C3,TRAF3,CD80,CD58
1	Receptor-ligand binding initiates the second proteolytic cleavage of Notch receptor(REACTOME Pathways)	0.0891968	5.27927	0.104356	2.36653	9	NCSTN,APH1A,PSEN1,NOTCH4,NOTCH2,NOTCH1,NOTCH3,HES1,ADAM10
1	Ras signaling in the CD4+ TCR pathway(NCI_NATURE Pathways)	2.53011	4.88814	2.1549	1.55596	35	NRAS,IL2RA,IFNG,PRKCA,SLC9A1BP,CSF2,FOSL1,MAPK1,JUNB,RAF1,BRAF,FASLG,PTGS2,IL2,CAIN,RCAN2,MAP3K8,NFATC3,ELK1,IL3,PRKCB1,CALM2,KRAS,MAPK3,NFATC1,RCAN1,CALM3,HRAS,MAP2K1,CALM1,FOS,CD40LG,JUN,PRKACA,PTPN7
1	positive regulation of cell proliferation(GO Biological Process)	-5.08886	20.3766	2.58503	0.384576	579	COX17,CDH13,PBEF1,G3BP1,EBI3,CDK2,CDK4,ADAM10,CALCRL,CDK6,MSLN,LRRC23,CDKN1A,ZMPSTE24,DNAJA2,TCIRG1,MERTK,CHERP,PROCR,STAMBP,IGF2BP3,CXCR6,TNFSF13B,NUDC,RBBP9,GIPC1,JARID1B,CYSLTR1,JTB,EBNA1BP2,METAP2,GLIPR1,TMSL8,ESM1,FGFR1OP,TBC1D8,PTP4A3,CHI3L1,KLK8,CMTM1,MRGPRX4,CCR2,CCR6,HMGB4,PROKR2,ADM,IL31RA,ADORA2B,ADORA3,CRP,CSF2,CSK,A2ML1,VCAN,WDR16,APCDD1,CTGF,IL23R,ADRB2,DHPS,DRD3,JAG1,AGT,HBEGF,EDG1…
1	Notch signaling pathway(KEGG Pathways)	-0.198545	7.28782	0.0748943	2.1549	38	DTX2,CREBBP,CTBP1,CTBP2,DTX3L,JAG1,DTX1,DVL1,DVL2,DVL3,DTX3,EP300,SNW1,DTX4,NCSTN,GCN5L2,HDAC1,HDAC2,HES1,RBPJ,MFNG,NOTCH1,NOTCH2,NOTCH3,NOTCH4,APH1A,DLL4,MAML3,PSEN1,PSEN2,ADAM17,MAML2,NUMB,PCAF,NUMBL,CIR,NCOR2,MAML1
1	Notch receptor processing(GO Biological Process)	3.46699	3.57168	2.65758	1.21896	5	NCSTN,APH1A,PSEN1,PSEN2,DNER
1	negative regulation of transcription(GO Biological Process)	-2.40975	22.652	0.245346	2.0655	618	MED6,NR2E3,HDAC6,HDAC5,FRAT1,CHAF1A,DNAJB6,PTPRU,PQBP1,ZNF263,YAF2,TRIM28,ZNF197,ZNF256,SORBS3,CDK8,SAP18,KLF2,PIAS3,FST,NCOA2,DEAF1,DRAP1,SCGN,ERN2,MXD4,HEXIM1,CENPF,KHDRBS1,CTCF,TCFL5,JARID1B,TOB2,ZMYND11,ZNF234,LILRB1,EHMT2,MORF4,WWP1,PRDM5,FOXN3,MYST2,BAZ2A,ZHX1,KLF12,KLF8,PHB2,ZNF554,NOSTRIN,ZNF641,JUNDM2,ZNF441,ZNF491,ZNF440,EID2B,ZNF57,NR2C2AP,CNN3,CNR2,DMBX1,ZNF684,ZNF786,CREM,TCP10L,CRY1…
1	negative regulation of transcription from RNA polymerase II promoter(GO Biological Process)	-1.12162	15.9667	0.0315171	2.08092	285	NR2E3,PQBP1,SORBS3,SAP18,FST,NCOA2,DEAF1,DRAP1,SCGN,MXD4,HEXIM1,CTCF,JARID1B,ZMYND11,EHMT2,KLF12,ZNF554,ZNF641,JUNDM2,ZNF441,ZNF491,ZNF440,NR2C2AP,CNR2,ZNF684,CRY1,CRY2,ZSCAN29,ZNF785,ZNF688,ZNF548,ZNF560,ZNF563,ZNF565,ZNF582,ZNF583,ZNF558,ZNF569,ZNF570,CTBP1,CUX1,ZNF746,ZNF550,ZNF791,ZNF433,ZNF114,ZNF383,ZNF540,ZNF596,GLIS3,DNMT1,DR1,ATN1,E2F1,E2F6,NR0B1,EGR1,ZNF627,ZNF626,ENO1,ETV3,BPTF,JAZF1,Z…
1	negative regulation of osteoclast differentiation(GO Biological Process)	-3.32425	3.67635	2.09691	0.704653	11	FSTL3,TOB2,ZNF675,CLEC2D,PRDX1,PTGER2,PTGER4,TLR3,TLR4,CALCA,CARTPT
1	negative regulation of nucleobase, nucleoside, nucleotide and nucleic acid metabolic process(GO Biological Process)	-2.85565	23.7792	0.457673	2.33724	681	MED6,NR2E3,HDAC6,HDAC5,FRAT1,CHAF1A,DNAJB6,PTPRU,PQBP1,ZNF263,YAF2,TRIM28,ZNF197,ZNF256,SORBS3,CDK8,SAP18,KLF2,PIAS3,FST,NCOA2,DEAF1,DRAP1,SCGN,ERN2,MXD4,HEXIM1,CENPF,KHDRBS1,CTCF,TCFL5,JARID1B,TOB2,ZMYND11,FUSIP1,ZNF234,LILRB1,EHMT2,MORF4,CPSF6,WWP1,LECT1,PRDM5,FOXN3,MYST2,BAZ2A,ZHX1,KLF12,KLF8,PHB2,ZNF554,NOSTRIN,ZNF641,JUNDM2,ZNF441,ZNF491,ZNF440,EID2B,ZNF57,NR2C2AP,CNN3,CNR2,DMBX1,ZNF684,ADOR…
1	negative regulation of macromolecule biosynthetic process(GO Biological Process)	-2.73345	24.1655	0.353596	2.01773	714	MED6,NR2E3,HDAC6,HDAC5,FRAT1,CHAF1A,DNAJB6,IL18BP,PTPRU,PQBP1,ZNF263,YAF2,TRIM28,ZNF197,ZNF256,SORBS3,CDK8,HRSP12,SAP18,KLF2,PRG3,PIAS3,FST,NCOA2,DEAF1,DRAP1,SCGN,ERN2,MXD4,HEXIM1,CENPF,IGF2BP1,IGF2BP3,IGF2BP2,KHDRBS1,CTCF,TCFL5,JARID1B,TOB2,ZMYND11,ZNF234,LILRB1,EHMT2,MORF4,WWP1,LECT1,PRDM5,FOXN3,MYST2,PTP4A3,BAZ2A,ZHX1,KLF12,KLF8,PHB2,CHRNA7,ZNF554,NOSTRIN,ZNF641,JUNDM2,ZNF441,ZNF491,ZNF440,EID…
1	negative regulation of interferon-gamma production(GO Biological Process)	-4.07078	4.07078	2.284	1.64589	4	CHRNA7,KLRC1,RARA,HAVCR2
1	myeloid leukocyte differentiation(GO Biological Process)	-3.7417	8.906	2.13077	0.40849	106	TRIM28,CDK5,DHRS2,LRRC23,HRSP12,FSTL3,ABCA9,TXNIP,TOB2,LRG1,COL1A2,IL31RA,CPM,GAB3,CSF2,ZNF675,AGT,DTNA,EPOR,ETV3,FES,FGR,MMD,PADI4,FTH1,FOXP1,GNAS,KSR2,ANGPT2,FFAR2,OSTM1,CLEC2D,HGF,HOXA7,HOXA10,HOXB7,RAB7B,ID2,IFI16,IFIT2,IFNAR1,IFNAR2,IL2RG,IL9,IL9R,IL15,IL16,IRF4,LGALS3,LYN,MET,MYH9,NCF4,OLR1,TNFRSF11B,PRDX1,SERPINB2,CLEC4A,TREM2,PPARG,SRGN,C19orf10,PRKX,PPAN,LGMN,PSMB10,PTGDR,PTGER2,PTGER4,P…
1	morphogenesis of a branching structure(GO Biological Process)	-3.42933	6.05017	2.14267	1.18046	32	SPRY2,GNA13,COL13A1,DRD2,EDN1,EDNRA,EGF,FGF10,PLXND1,FLT1,DICER1,B4GALT1,NOX1,GLI2,IGF1,CYR61,IHH,KDR,MMP14,MYCN,NKX3-1,NOTCH4,PPP1CA,GZF1,BMP7,TGFBR2,VASP,CXCR4,NRP1,KRIT1,ACVR1,RQCD1
1	membrane protein ectodomain proteolysis(GO Biological Process)	0.444328	5.87303	0.303993	2.20761	18	ADAM10,ADAM28,NCSTN,BACE1,BACE2,PACSIN3,MYH9,NRD1,APH1A,ERAP1,RHBDL2,PRSS3,PSEN1,PSEN2,PTPN3,ERAP2,ADAM17,TIMP1
1	Maturation of Notch precursor via proteolytic cleavage(REACTOME Pathways)	0.0181791	5.0748	0.0858685	2.16749	10	NCSTN,FURIN,APH1A,PSEN1,NOTCH4,NOTCH2,NOTCH1,NOTCH3,HES1,ADAM10
1	hemopoietic progenitor cell differentiation(GO Biological Process)	3.10489	3.10489	2.11919	0.851397	5	HOXB6,LIG4,MLF1,PRKDC,PSEN1
1	erythrocyte development(GO Biological Process)	2.79442	2.79442	2.0655	0.396639	8	MAEA,EPB42,JMJD6,G6PD,FLVCR1,BCL6,TIMP1,CD151
1	embryonic hemopoiesis(GO Biological Process)	2.83738	3.23759	2.0655	0.765736	7	SH2B3,HIF1A,MLL,DLL4,BMP4,TGFBR2,MYST3
1	EGFR downregulation(REACTOME Pathways)	-3.46283	4.61865	2.04576	0.891097	18	EGF,SH3KBP1,CLTC,EPS15,CLTA,SH3GL2,STAM2,SPRY2,HGS,CDC42,ARHGEF7,UBC,EPN1,CBL,AP2A2,EGFR,EPS15L1,GRB2
1	deoxyribonucleoside metabolic process(GO Biological Process)	-3.40791	3.4584	2.00877	0.992679	6	DPYD,DTYMK,NUDT15,ENOSF1,TK1,TBPL1
1	cofactor catabolic process(GO Biological Process)	2.92919	4.28575	2.16749	1.66154	7	MTHFS,AMBP,HMOX1,POR,SDHA,SDHC,BLVRA
1	chondrocyte differentiation(GO Biological Process)	-4.18706	4.98106	2.92082	1.73049	13	FGF9,LAMC2,MEF2C,1-Dec,CYTL1,ASPN,PRKCA,PTH2R,BMP2,BMP4,TGFB3,RECK,EIF2AK3
1	cartilage development(GO Biological Process)	-2.81674	8.49543	1.383	3.04576	48	LECT1,IL17F,COL3A1,COL9A1,COL9A3,COL11A1,CTGF,ACAN,DPT,EDN1,FGF9,FGFR3,CHRDL2,GNAS,HIF1A,HSPG2,BMP8A,LAMC2,LUM,MEF2C,MMP13,1-Dec,GHRL,ATP7A,CYTL1,ASPN,PRKCA,OTOR,PTH2R,BMP1,BMP2,BMP3,BMP4,BMP5,BMP6,BMP7,BMPR1A,BMPR1B,SNAI1,SOX9,SPARC,STC1,TGFB3,THRA,ALX1,RECK,ITGA10,EIF2AK3
1	branching morphogenesis of a tube(GO Biological Process)	-3.41248	5.67061	2.1549	1.1152	28	SPRY2,GNA13,EDN1,EDNRA,EGF,FGF10,PLXND1,FLT1,DICER1,B4GALT1,GLI2,IGF1,CYR61,IHH,KDR,MMP14,MYCN,NKX3-1,NOTCH4,PPP1CA,GZF1,BMP7,TGFBR2,VASP,CXCR4,NRP1,KRIT1,ACVR1
1	amyloid precursor protein metabolic process(GO Biological Process)	-1.02156	5.98647	0.268734	2.26761	20	ADAM10,CLN3,DHCR24,DVL1,NCSTN,BACE2,GGA1,LDLRAP1,LRRTM3,P2RY2,FURIN,APH1A,NAT5,KLK6,HTRA1,PSEN1,PSEN2,ADAM17,ADAM19,ABCG1
1	amyloid precursor protein catabolic process(GO Biological Process)	-0.444485	5.62392	0.0516849	2.13668	15	ADAM10,CLN3,DHCR24,NCSTN,BACE2,P2RY2,FURIN,APH1A,NAT5,HTRA1,PSEN1,PSEN2,ADAM17,ADAM19,ABCG1
2	phosphatidic acid metabolic process(GO Biological Process)	2.94908	2.94908	2.07572	0.637895	6	AGPAT1,AGPAT2,ENPP2,PLD1,ACPP,PRG2
2	negative regulation of heart contraction(GO Biological Process)	3.11552	3.56403	2.19382	1.08302	6	ADRB2,ADRBK1,AGTR2,ATP1A1,PLN,PRG2
2	Atherosclerosis_Role of ZNF202 in regulation of expression of genes involved in Atherosclerosis(GeneGo Pathways)	-1.24227	6.24003	0.370183	2.17393	22	TRIM28,PEMT,CRABP2,ADRB2,ABCA1,APOL2,HNF4A,APOA2,APOD,LIPC,LPL,SCAND1,PLTP,VEGFA,ZNF24,ZNF202,APOL6,APOL5,APOL4,APOL3,APOL1,ABCG1
3	Caspase cascade in apoptosis(NCI_NATURE Pathways)	-3.8577	6.09463	2.61979	0.744245	42	BAX,CASP8,APP,GAS2,TRAF2,DFFB,TFAP2A,CRADD,CASP3,MAP3K1,GZMB,LMNB2,LMNB2,BIRC4,LIMK1,CASP6,SPTAN1,PARP1,CASP4,LMNA,CASP2,BIRC2,DFFA,TNF,CASP9,PTK2,RIPK1,ARHGDIB,TOP1,TNFRSF1A,DIABLO,CASP1,LMNB1,BIRC3,APAF1,CASP7,TRADD,SATB1,NUMA1,SREBF1,BID,CFL2,CASP10
3	antigen processing and presentation of endogenous peptide antigen via MHC class I(GO Biological Process)	-3.47523	4.33806	2.07572	1.58336	8	TRPC4AP,ERAP1,B2M,PSMB8,ERAP2,TAP2,TAPBP,TPP2
4	Viral Messenger RNA Synthesis(REACTOME Pathways)	-2.43319	8.61068	0.971429	2.79588	54	POLR2D,HNRNPU,RNPS1,POLR2L,POLR2G,PCBP2,CCAR1,PCBP1,SNRPF,SFRS5,POLR2H,HNRPD,POLR2A,RBM5,SFRS2,SNRP70,HNRNPR,SNRPD2,FUS,YBX1,POLR2B,HNRNPL,HNRPH2,HNRPF,SFRS9,SNRPD1,U2AF2,U2AF1,GTF2F1,HNRPUL1,SFRS7,POLR2F,SRRM1,PTBP1,SFRS6,NCBP1,SNRPB,HNRNPC,POLR2I,POLR2J,HNRPM,NCBP2,CD2BP2,DHX9,SF4,GTF2F2,HNRNPA2B1,SMC1A,POLR2E,SFRS1,NFX1,SNRPD3,THOC4,SNRPA
4	Transport of the SLBP independent Mature mRNA(REACTOME Pathways)	-3.83325	6.70468	2.35655	0.259558	64	EIF4A1,EIF5,EIF4G1,RPS13,EIF3A,EIF3I,EIF3K,RPS4Y1,RPL13,EIF2S2,EIF3E,RPS11,RPL27,RPS21,RPL28,RPL35A,EIF5B,RPL11,ETF1,RPL27A,RPS25,RPL22,EIF1AX,RPL8,NXF1,EIF2B5,GSPT2,RPS19,EIF3C,EIF3F,RPS28,PABPC1,RPLP2,EIF3H,EIF2B3,RPL10,EIF4A2,EIF2S3,EIF3B,RPS16,RPL34,EIF3J,RPL23,RPS6,RPS14,EIF2B4,RPS23,RPS5,EIF4H,RPL26L1,NCBP1,RPL3L,RPL18,RPL4,RPL13A,EIF3G,NCBP2,EIF2B1,EEF2,RPL10A,EIF2S1,RPL14,EIF3D,THOC4
4	Transport of the SLBP Dependant Mature mRNA(REACTOME Pathways)	-4.01494	6.86419	2.49485	0.318307	65	EIF4A1,EIF5,EIF4G1,RPS13,EIF3A,EIF3I,EIF3K,RPS4Y1,RPL13,EIF2S2,EIF3E,RPS11,RPL27,RPS21,RPL28,RPL35A,EIF5B,RPL11,ETF1,RPL27A,RPS25,RPL22,EIF1AX,RPL8,NXF1,EIF2B5,GSPT2,RPS19,EIF3C,EIF3F,RPS28,PABPC1,RPLP2,EIF3H,EIF2B3,RPL10,EIF4A2,EIF2S3,EIF3B,RPS16,RPL34,EIF3J,RPL23,RPS6,RPS14,EIF2B4,RPS23,RPS5,EIF4H,RPL26L1,NCBP1,RPL3L,RPL18,RPL4,RPL13A,SLBP,EIF3G,NCBP2,EIF2B1,EEF2,RPL10A,EIF2S1,RPL14,EIF3D,THOC4
4	Transport of Mature Transcript to Cytoplasm(REACTOME Pathways)	-4.13101	7.96559	2.74473	0.423428	84	EIF4A1,EIF5,EIF4G1,RPS13,EIF3A,EIF3I,EIF3K,RPS4Y1,RPL13,EIF2S2,RNPS1,EIF3E,RPS11,CPSF3,RPL27,RPS21,RPL28,RPL35A,EIF5B,SFRS4,RPL11,ETF1,RPL27A,RPS25,RBM8A,SFRS5,RPL22,CDC40,EIF1AX,RPL8,NXF1,SFRS2,EIF2B5,GSPT2,RPS19,EIF3C,EIF3F,UPF3B,RPS28,PABPC1,SFRS9,RPLP2,EIF3H,EIF2B3,RPL10,MAGOH,EIF4A2,EIF2S3,EIF3B,RPS16,U2AF2,U2AF1,RPL34,EIF3J,RPL23,RPS6,RPS14,SFRS7,EIF2B4,RPS23,SRRM1,RPS5,EIF4H,RPL26L1,SFRS6,…
4	Transport of Mature mRNAs Derived from Intronless Transcripts(REACTOME Pathways)	-4.28859	7.095	3.39794	0.38637	67	EIF4A1,EIF5,EIF4G1,RPS13,EIF3A,EIF3I,EIF3K,RPS4Y1,RPL13,EIF2S2,EIF3E,RPS11,CPSF3,RPL27,RPS21,RPL28,RPL35A,EIF5B,RPL11,ETF1,RPL27A,RPS25,RPL22,EIF1AX,RPL8,NXF1,EIF2B5,GSPT2,RPS19,EIF3C,EIF3F,RPS28,PABPC1,RPLP2,EIF3H,EIF2B3,RPL10,EIF4A2,EIF2S3,EIF3B,RPS16,RPL34,EIF3J,RPL23,RPS6,RPS14,EIF2B4,RPS23,RPS5,EIF4H,RPL26L1,NCBP1,RPL3L,RPL18,RPL4,RPL13A,SLBP,EIF3G,NCBP2,CPSF1,EIF2B1,EEF2,RPL10A,EIF2S1,RPL14…
4	Transport of Mature mRNA Derived from an Intronless Transcript(REACTOME Pathways)	-4.11128	6.93887	2.61979	0.316233	66	EIF4A1,EIF5,EIF4G1,RPS13,EIF3A,EIF3I,EIF3K,RPS4Y1,RPL13,EIF2S2,EIF3E,RPS11,CPSF3,RPL27,RPS21,RPL28,RPL35A,EIF5B,RPL11,ETF1,RPL27A,RPS25,RPL22,EIF1AX,RPL8,NXF1,EIF2B5,GSPT2,RPS19,EIF3C,EIF3F,RPS28,PABPC1,RPLP2,EIF3H,EIF2B3,RPL10,EIF4A2,EIF2S3,EIF3B,RPS16,RPL34,EIF3J,RPL23,RPS6,RPS14,EIF2B4,RPS23,RPS5,EIF4H,RPL26L1,NCBP1,RPL3L,RPL18,RPL4,RPL13A,EIF3G,NCBP2,CPSF1,EIF2B1,EEF2,RPL10A,EIF2S1,RPL14,EIF3…
4	Transport of Mature mRNA derived from an Intron-Containing Transcript(REACTOME Pathways)	-3.71374	7.61869	2.19382	0.300509	81	EIF4A1,EIF5,EIF4G1,RPS13,EIF3A,EIF3I,EIF3K,RPS4Y1,RPL13,EIF2S2,RNPS1,EIF3E,RPS11,RPL27,RPS21,RPL28,RPL35A,EIF5B,SFRS4,RPL11,ETF1,RPL27A,RPS25,RBM8A,SFRS5,RPL22,CDC40,EIF1AX,RPL8,NXF1,SFRS2,EIF2B5,GSPT2,RPS19,EIF3C,EIF3F,UPF3B,RPS28,PABPC1,SFRS9,RPLP2,EIF3H,EIF2B3,RPL10,MAGOH,EIF4A2,EIF2S3,EIF3B,RPS16,U2AF2,U2AF1,RPL34,EIF3J,RPL23,RPS6,RPS14,SFRS7,EIF2B4,RPS23,SRRM1,RPS5,EIF4H,RPL26L1,SFRS6,NCBP1,…
4	translation(GO Biological Process)	-4.17829	14.9077	2.05552	0.0522723	351	FARSB,TSFM,EIF1,DDX39,MRPS31,HRSP12,EIF1B,WARS2,HMG20B,PRG3,ERN2,PAIP1,IGF2BP1,IGF2BP3,IGF2BP2,CUGBP1,FARS2,HBS1L,MRPS30,UTS2,RNPS1,METAP2,PTP4A3,MRPL3,POLG2,FAM129A,RPL39L,PSTK,TARSL2,EARS2,MRPL10,COPB1,MTPN,RALYL,RPS4Y2,CRP,RPL10L,CTGF,CTLA4,CYLD,AARS,DARS,DAZL,DDX1,DDX6,DHPS,DIO2,AGT,EEF2,EIF1AX,EIF2S1,EIF2B1,UBR1,EIF4A2,EIF4EBP2,EIF4G2,EIF5,EIF5A,ENG,EPRS,ERBB2,ETF1,FABP3,FARSA,MTIF3,MRPL21,C…
4	Transcription-coupled NER (TC-NER)(REACTOME Pathways)	-3.20754	7.33363	1.75449	2.00877	41	POLR2D,RFC1,POLD1,RFC4,MNAT1,ERCC5,POLR2L,RPA2,POLR2G,APEX1,RPA1,POLE,ERCC1,POLE2,ERCC4,POLR2H,RFC3,POLR2A,GTF2H2,TCEA1,LIG1,XAB2,CCNH,POLR2B,CDK7,POLD2,ERCC6,RFC5,RPA3,GTF2H3,POLR2F,PCNA,POLD3,ERCC8,ERCC3,POLR2I,POLR2J,GTF2H1,ERCC2,RFC2,POLR2E
4	Transcription(REACTOME Pathways)	-3.34485	14.5801	1.37882	2.33724	225	BDP1,POLR2D,EIF4A1,SF3B5,EIF5,EIF4G1,RPS13,EIF3A,TFB2M,EIF3I,EIF3K,HNRNPU,RPS4Y1,GTF2E2,TCEB1,RPL13,EIF2S2,RNPS1,TAF9,EIF3E,SF3A1,POLR1D,TAF1A,CSTF2,TAF1,RPS11,MNAT1,CPSF3,RPL27,RPS21,RPL28,POLR2L,SNAPC3,POLR3F,POLR2G,SNAPC5,RPL35A,EIF5B,SFRS4,PCBP2,SUPT4H1,SSRP1,CCAR1,RPL11,ETF1,WDR57,RPL27A,RPS25,TAF1C,GTF3C1,TH1L,GTF2A2,RBM8A,PCBP1,DDX23,BRF1,SNAPC1,SNRPA1,DNAJC8,TAF6,SNRPF,SFRS5,POLR1A,SUPT5H…
4	Transcription of the HIV genome(REACTOME Pathways)	-4.12327	7.68496	2.61979	1.6968	50	POLR2D,GTF2E2,TCEB1,TAF9,TAF1,MNAT1,POLR2L,POLR2G,SUPT4H1,SSRP1,TH1L,GTF2A2,TAF6,SUPT5H,POLR2H,CCNT2,POLR2A,GTF2H2,GTF2B,TCEA1,RNGTT,CCNH,POLR2B,TAF5,TAF4,TAF12,SUPT16H,TBP,GTF2F1,TAF10,CDK7,GTF2H3,GTF2A1,CDK9,POLR2F,CTDP1,RDBP,NCBP1,CCNT1,ERCC3,GTF2E1,POLR2I,POLR2J,GTF2H1,ERCC2,NCBP2,RNMT,GTF2F2,ELL,POLR2E
4	transcription from RNA polymerase II promoter(GO Biological Process)	-3.90528	25.8832	1.09044	2.4437	811	MED6,NR2E3,MED16,CHAF1A,PQBP1,LRPPRC,YAF2,TRIM28,CDK2,ZNF256,SORBS3,CDK7,CDK8,CDK9,SAP18,SNAPC5,IRF9,RBM14,FST,TADA3L,C1orf61,CREB3,NCOA2,DEAF1,CEBPG,HTATIP2,TACC2,DRAP1,SCGN,MXD4,HEXIM1,CTCF,NFAT5,TCFL5,JARID1B,ZMYND11,SRCAP,PPARGC1A,BRD8,EHMT2,SUB1,MORF4,MSL3L1,COPS5,GTF2A1L,ADRM1,CHD1,CHD2,SOX30,HSF2BP,PSIP1,BAZ1A,WDR6,SUPT16H,PMF1,ZHX1,SP140,SNF8,KLHL2,KLF12,POU6F2,MED8,ECD,DTX2,ZNF554,OSR2,Z…
4	Tat-mediated HIV-1 elongation arrest and recovery(REACTOME Pathways)	-4.71251	7.564	3.69897	4	24	POLR2D,TCEB1,POLR2L,POLR2G,SUPT4H1,SSRP1,TH1L,SUPT5H,POLR2H,POLR2A,TCEA1,POLR2B,SUPT16H,GTF2F1,CDK9,POLR2F,CTDP1,RDBP,CCNT1,POLR2I,POLR2J,GTF2F2,ELL,POLR2E
4	spliceosome assembly(GO Biological Process)	2.94173	6.72954	2.69897	0.716925	51	SMNDC1,SF3A1,CD2BP2,SLU7,PRPF8,USP39,FUSIP1,TXNL4A,SF3A3,SFRS16,WBP4,U2AF2,SFRS12,NCBP2,ASCC3L1,TARDBP,SF3B3,SF3B1,PRPF31,LGALS3,MBNL1,NHP2L1,GEMIN4,CRNKL1,LSM8,PLRG1,PPM1G,LSM2,SFRS1,SFRS2,SFRS5,SFRS6,SFRS8,SNRPC,SNRPD2,SNRPD3,SRPK1,SRPK2,SF1,WDR77,BAT1,GEMIN7,SF3A2,SFRS9,SART1,PRPF3,SFRS2IP,YTHDC1,DDX23,MELK,DDX46
4	RNA splicing, via transesterification reactions(GO Biological Process)	-0.671098	10.8452	0.0189066	2.24413	111	THOC4,SF3B4,SMNDC1,SF3A1,PRMT5,CD2BP2,SLU7,PRPF8,USP39,FUSIP1,TXNL4A,PAPOLA,RNPS1,SF3A3,SF3B2,HNRPUL1,SFRS16,WBP4,DDX20,U2AF2,CLNS1A,SFRS12,FAM71B,FBL,NCBP2,SNW1,ASCC3L1,TARDBP,SF3B3,SF3B1,GEMIN5,PRPF31,GTF2F1,GTF2F2,HNRNPA2B1,HNRNPC,HNRPD,HNRPF,LGALS3,MAGOH,MBNL1,HNRPM,NCBP1,NFX1,NHP2L1,NOVA1,YBX1,GEMIN4,DBR1,CRNKL1,LARP7,PPIL1,LSM8,PLRG1,POLR2A,POLR2B,POLR2D,POLR2E,POLR2F,POLR2G,POLR2H,POLR2I,P…
4	RNA splicing, via transesterification reactions with bulged adenosine as nucleophile(GO Biological Process)	-0.796905	10.7717	0.0166444	2.13668	110	THOC4,SF3B4,SMNDC1,SF3A1,PRMT5,CD2BP2,SLU7,PRPF8,USP39,FUSIP1,TXNL4A,PAPOLA,RNPS1,SF3A3,SF3B2,HNRPUL1,SFRS16,WBP4,DDX20,U2AF2,CLNS1A,SFRS12,FAM71B,FBL,NCBP2,SNW1,ASCC3L1,TARDBP,SF3B3,SF3B1,GEMIN5,PRPF31,GTF2F1,GTF2F2,HNRNPA2B1,HNRNPC,HNRPD,HNRPF,LGALS3,MAGOH,MBNL1,HNRPM,NCBP1,NFX1,NHP2L1,NOVA1,YBX1,GEMIN4,CRNKL1,LARP7,PPIL1,LSM8,PLRG1,POLR2A,POLR2B,POLR2D,POLR2E,POLR2F,POLR2G,POLR2H,POLR2I,POLR2J…
4	RNA splicing(GO Biological Process)	0.204487	15.9955	0.69037	2.45593	274	PDCD7,PQBP1,SFRS14,MBNL2,RBM7,THOC4,MPHOSPH10,DDX39,HNRNPR,SRRM1,SF3B4,SAP18,SMNDC1,BCAS2,SF3A1,TUBB4,PRMT5,CD2BP2,RBM14,PPIH,SYNCRIP,SLU7,PRPF8,IVNS1ABP,CUGBP1,USP39,FUSIP1,PPARGC1A,TXNL4A,PAPOLA,RNPS1,SFRS2B,SF3A3,SF3B2,DDX52,HNRPUL1,SFRS16,PSIP1,STRAP,WBP4,DDX20,U2AF2,CLK2,CLK3,CLNS1A,TDRD9,RALYL,SFRS12,PPP4R2,FAM71B,C6orf151,DDX1,DDX5,DQX1,DHX8,DHX15,U2AF1L4,KHDRBS2,ERN1,FBL,PUF60,RBM16,DHX30…
4	RNA polymerase(KEGG Pathways)	-2.89809	6.83482	1.50031	3	23	POLR3G,POLR3A,POLR3H,POLR1A,ZNRD1,POLR1D,POLR3K,POLR2A,POLR2B,POLR2D,POLR2E,POLR2F,POLR2G,POLR2H,POLR2I,POLR2J,POLR2L,POLR3B,POLR1E,POLR3D,POLR1B,POLR3GL,POLR1C
4	RNA Polymerase II Transcription(REACTOME Pathways)	-4.14036	13.4567	2.39794	2.10791	190	POLR2D,EIF4A1,SF3B5,EIF5,EIF4G1,RPS13,EIF3A,EIF3I,EIF3K,HNRNPU,RPS4Y1,GTF2E2,TCEB1,RPL13,EIF2S2,RNPS1,TAF9,EIF3E,SF3A1,CSTF2,TAF1,RPS11,MNAT1,CPSF3,RPL27,RPS21,RPL28,POLR2L,POLR2G,RPL35A,EIF5B,SFRS4,PCBP2,SUPT4H1,SSRP1,CCAR1,RPL11,ETF1,WDR57,RPL27A,RPS25,TH1L,GTF2A2,RBM8A,PCBP1,DDX23,SNRPA1,DNAJC8,TAF6,SNRPF,SFRS5,SUPT5H,RPL22,CDC40,EIF1AX,NHP2L1,POLR2H,CCNT2,HNRPD,RPL8,POLR2A,NXF1,RBM5,GTF2H2,SF…
4	RNA Pol II CTD phosphorylation and interaction with CE(REACTOME Pathways)	-4.76084	7.05011	3.69897	4	23	POLR2D,MNAT1,POLR2L,POLR2G,SUPT5H,POLR2H,POLR2A,GTF2H2,RNGTT,CCNH,POLR2B,GTF2F1,CDK7,GTF2H3,POLR2F,ERCC3,POLR2I,POLR2J,GTF2H1,ERCC2,RNMT,GTF2F2,POLR2E
4	RNA elongation(GO Biological Process)	-3.79526	8.52495	2.4437	1.87615	63	CDK7,CDK9,ADRM1,SUPT16H,MED8,ERCC2,ERCC3,ERCC6,ELL2,CNOT1,TMCC1,ELP4,GTF2A1,GTF2A2,GTF2B,GTF2E1,GTF2E2,GTF2F1,GTF2F2,GTF2H1,GTF2H2,GTF2H3,MNAT1,VPS36,LARP7,POLR2A,POLR2B,POLR2D,POLR2E,POLR2F,POLR2G,POLR2H,POLR2I,POLR2J,POLR2L,SRBD1,ELP3,REXO1,SKP1,SUPT4H1,SUPT5H,SUPT6H,TAF1,TAF5,TAF6,TAF9,TAF10,TAF12,TBP,TCEA1,TCEA2,TCEB1,TCEB3,VHL,WHSC2,RDBP,ELL3,TAF15,ELL,CCNH,CCNT2,CTDP1,THOC1
4	RNA elongation from RNA polymerase II promoter(GO Biological Process)	-4.05754	8.40854	2.65758	2.10791	58	CDK7,CDK9,ADRM1,MED8,ERCC2,ERCC3,ELL2,CNOT1,TMCC1,ELP4,GTF2A1,GTF2A2,GTF2B,GTF2E1,GTF2E2,GTF2F1,GTF2F2,GTF2H1,GTF2H2,GTF2H3,MNAT1,VPS36,LARP7,POLR2A,POLR2B,POLR2D,POLR2E,POLR2F,POLR2G,POLR2H,POLR2I,POLR2J,POLR2L,SRBD1,REXO1,SKP1,SUPT4H1,SUPT5H,SUPT6H,TAF1,TAF5,TAF6,TAF9,TAF10,TAF12,TBP,TCEA1,TCEB1,TCEB3,WHSC2,RDBP,ELL3,TAF15,ELL,CCNH,CCNT2,CTDP1,THOC1
4	Repair synthesis for gap-filling by DNA polymerase in TC-NER(REACTOME Pathways)	-3.63898	7.50108	2.37675	4	26	POLR2D,RFC1,POLD1,RFC4,POLR2L,RPA2,POLR2G,APEX1,RPA1,POLE,POLE2,POLR2H,RFC3,POLR2A,LIG1,POLR2B,POLD2,RFC5,RPA3,POLR2F,PCNA,POLD3,POLR2I,POLR2J,RFC2,POLR2E
4	Regulatory RNA pathways(REACTOME Pathways)	-5.07051	6.43021	4	3.09691	15	POLR2D,POLR2L,POLR2G,POLR2H,POLR2A,POLR2B,TARBP2,DICER1,DGCR8,POLR2F,POLR2I,POLR2J,RNASEN,XPO5,POLR2E
4	Processing of Capped Intron-Containing Pre-mRNA(REACTOME Pathways)	-3.80659	12.7337	2.14267	2.88606	155	POLR2D,EIF4A1,SF3B5,EIF5,EIF4G1,RPS13,EIF3A,EIF3I,EIF3K,HNRNPU,RPS4Y1,RPL13,EIF2S2,RNPS1,EIF3E,SF3A1,CSTF2,RPS11,CPSF3,RPL27,RPS21,RPL28,POLR2L,POLR2G,RPL35A,EIF5B,SFRS4,PCBP2,CCAR1,RPL11,ETF1,WDR57,RPL27A,RPS25,RBM8A,PCBP1,DDX23,SNRPA1,DNAJC8,SNRPF,SFRS5,RPL22,CDC40,EIF1AX,NHP2L1,POLR2H,HNRPD,RPL8,POLR2A,NXF1,RBM5,SFRS2,EIF2B5,GSPT2,RPS19,CLP1,EIF3C,SNRP70,PCF11,HNRNPR,SNRPD2,EIF3F,FUS,UPF3B,RPS…
4	Pausing and recovery of HIV-1 elongation(REACTOME Pathways)	-4.61317	7.41531	4	3.39794	25	POLR2D,TCEB1,POLR2L,POLR2G,SUPT4H1,SSRP1,TH1L,SUPT5H,POLR2H,CCNT2,POLR2A,TCEA1,POLR2B,SUPT16H,GTF2F1,CDK9,POLR2F,CTDP1,RDBP,CCNT1,POLR2I,POLR2J,GTF2F2,ELL,POLR2E
4	Nucleotide Excision Repair Pathway (ci3)(Ingenuity Pathways)	-4.93585	7.56824	3.69897	3.04576	31	CDK7,ERCC8,ERCC1,ERCC2,ERCC3,ERCC4,ERCC5,ERCC6,MGC105050,GTF2H1,GTF2H2,GTF2H3,RPA4,MNAT1,POLR2A,POLR2B,POLR2D,POLR2E,POLR2F,POLR2G,POLR2H,POLR2I,POLR2J,POLR2L,RAD23B,RPA1,RPA2,RPA3,XPA,XPC,CCNH
4	mRNA Splicing - Minor Pathway(REACTOME Pathways)	-1.0084	7.8289	0.220548	3.1549	36	POLR2D,SF3B5,POLR2L,POLR2G,WDR57,DDX23,SNRPF,NHP2L1,POLR2H,POLR2A,SFRS2,SNRPD2,POLR2B,SNRPD1,PRPF8,GTF2F1,SFRS7,SF3B3,POLR2F,TXNL4A,SFRS6,NCBP1,SNRPB,SF3B4,POLR2I,POLR2J,NCBP2,EFTUD2,HSPC175,GTF2F2,ASCC3L1,POLR2E,SFRS1,SNRPD3,PRPF6,LSM2
4	mRNA Splicing - Major Pathway(REACTOME Pathways)	-3.6742	12.6595	1.80134	2.82391	153	POLR2D,EIF4A1,SF3B5,EIF5,EIF4G1,RPS13,EIF3A,EIF3I,EIF3K,HNRNPU,RPS4Y1,RPL13,EIF2S2,RNPS1,EIF3E,SF3A1,CSTF2,RPS11,CPSF3,RPL27,RPS21,RPL28,POLR2L,POLR2G,RPL35A,EIF5B,SFRS4,PCBP2,CCAR1,RPL11,ETF1,WDR57,RPL27A,RPS25,RBM8A,PCBP1,DDX23,SNRPA1,DNAJC8,SNRPF,SFRS5,RPL22,CDC40,EIF1AX,NHP2L1,POLR2H,HNRPD,RPL8,POLR2A,NXF1,RBM5,SFRS2,EIF2B5,GSPT2,RPS19,CLP1,EIF3C,SNRP70,PCF11,HNRNPR,SNRPD2,EIF3F,FUS,UPF3B,RPS…
4	mRNA Processing(REACTOME Pathways)	-4.12241	13.1778	2.42022	2.17393	179	POLR2D,EIF4A1,SF3B5,EIF5,EIF4G1,RPS13,EIF3A,EIF3I,EIF3K,HNRNPU,RPS4Y1,TCEB1,RPL13,EIF2S2,RNPS1,EIF3E,SF3A1,CSTF2,RPS11,MNAT1,CPSF3,RPL27,RPS21,RPL28,POLR2L,POLR2G,RPL35A,EIF5B,SFRS4,PCBP2,SUPT4H1,SSRP1,CCAR1,RPL11,ETF1,WDR57,ADAR,RPL27A,RPS25,TH1L,RBM8A,PCBP1,DDX23,SNRPA1,DNAJC8,SNRPF,SFRS5,SUPT5H,RPL22,CDC40,EIF1AX,NHP2L1,POLR2H,CCNT2,HNRPD,RPL8,POLR2A,NXF1,RBM5,GTF2H2,SFRS2,EIF2B5,GSPT2,RPS19,C…
4	mRNA processing(GO Biological Process)	-0.863473	14.5633	0.0684404	2.33724	224	THOC4,HNRNPR,SF3B4,SAP18,SMNDC1,SF3A1,PRMT5,CD2BP2,PPIH,SLU7,PRPF8,ERN2,KHDRBS1,CUGBP1,USP39,FUSIP1,POP4,PPARGC1A,CPSF4,TXNL4A,PAPOLA,RNPS1,SFRS2B,SF3A3,CLP1,SF3B2,NUDT21,CPSF6,HNRPUL1,SFRS16,WBP4,DDX20,U2AF2,C1orf19,CLNS1A,SFRS12,CSTF1,CSTF2,CSTF3,PPP4R2,FAM71B,DDX5,DHX15,ELAVL4,ERN1,FBL,FEN1,XRN2,PUF60,NCBP2,SNW1,ASCC3L1,TNRC6B,CSTF2T,PPWD1,TARDBP,SF3B3,SF3B1,RBM9,LSM5,TFIP11,MTO1,ZNF473,GEMIN5…
4	mRNA Editing(REACTOME Pathways)	-3.72267	8.24075	2.18046	0.305746	95	EIF4A1,EIF5,EIF4G1,RPS13,EIF3A,EIF3I,EIF3K,RPS4Y1,RPL13,EIF2S2,RNPS1,EIF3E,CSTF2,RPS11,CPSF3,RPL27,RPS21,RPL28,RPL35A,EIF5B,SFRS4,RPL11,ETF1,ADAR,RPL27A,RPS25,RBM8A,SFRS5,RPL22,CDC40,EIF1AX,RPL8,NXF1,SFRS2,EIF2B5,GSPT2,RPS19,CLP1,EIF3C,PCF11,EIF3F,UPF3B,RPS28,NUDT21,PABPC1,SFRS9,RPLP2,EIF3H,EIF2B3,RPL10,MAGOH,PABPN1,CSTF1,EIF4A2,EIF2S3,EIF3B,RPS16,U2AF2,U2AF1,RPL34,EIF3J,RPL23,RPS6,RPS14,CSTF3,SF…
4	mRNA Capping(REACTOME Pathways)	-4.10213	13.1995	2.25181	2.35655	177	POLR2D,EIF4A1,SF3B5,EIF5,EIF4G1,RPS13,EIF3A,EIF3I,EIF3K,HNRNPU,RPS4Y1,TCEB1,RPL13,EIF2S2,RNPS1,EIF3E,SF3A1,CSTF2,RPS11,MNAT1,CPSF3,RPL27,RPS21,RPL28,POLR2L,POLR2G,RPL35A,EIF5B,SFRS4,PCBP2,SUPT4H1,SSRP1,CCAR1,RPL11,ETF1,WDR57,RPL27A,RPS25,TH1L,RBM8A,PCBP1,DDX23,SNRPA1,DNAJC8,SNRPF,SFRS5,SUPT5H,RPL22,CDC40,EIF1AX,NHP2L1,POLR2H,CCNT2,HNRPD,RPL8,POLR2A,NXF1,RBM5,GTF2H2,SFRS2,EIF2B5,GSPT2,RPS19,CLP1,E…
4	mRNA 3'-end processing(REACTOME Pathways)	-3.72908	8.12455	2.05552	0.325414	91	EIF4A1,EIF5,EIF4G1,RPS13,EIF3A,EIF3I,EIF3K,RPS4Y1,RPL13,EIF2S2,RNPS1,EIF3E,CSTF2,RPS11,CPSF3,RPL27,RPS21,RPL28,RPL35A,EIF5B,SFRS4,RPL11,ETF1,RPL27A,RPS25,RBM8A,SFRS5,RPL22,CDC40,EIF1AX,RPL8,NXF1,SFRS2,EIF2B5,GSPT2,RPS19,CLP1,EIF3C,PCF11,EIF3F,UPF3B,RPS28,NUDT21,PABPC1,SFRS9,RPLP2,EIF3H,EIF2B3,RPL10,MAGOH,PABPN1,CSTF1,EIF4A2,EIF2S3,EIF3B,RPS16,U2AF2,U2AF1,RPL34,EIF3J,RPL23,RPS6,RPS14,CSTF3,SFRS7,E…
4	L13a-mediated translational silencing of Ceruloplasmin expression(REACTOME Pathways)	-3.58553	6.18515	2.10791	0.344285	51	EIF4A1,EIF4G1,RPS13,EIF3A,EIF3I,EIF3K,RPS4Y1,RPL13,EIF2S2,EIF3E,RPS11,RPL27,RPS21,RPL28,RPL35A,RPL11,RPL27A,RPS25,RPL22,EIF1AX,RPL8,RPS19,EIF3C,EIF3F,RPS28,PABPC1,RPLP2,EIF3H,RPL10,EIF4A2,EIF2S3,EIF3B,RPS16,RPL34,EIF3J,RPL23,RPS6,RPS14,RPS23,RPS5,EIF4H,RPL26L1,RPL3L,RPL18,RPL4,RPL13A,EIF3G,RPL10A,EIF2S1,RPL14,EIF3D
4	HIV-1 Transcription Initiation(REACTOME Pathways)	-4.22129	7.28193	3.22185	2.27572	36	POLR2D,GTF2E2,TAF9,TAF1,MNAT1,POLR2L,POLR2G,GTF2A2,TAF6,SUPT5H,POLR2H,POLR2A,GTF2H2,GTF2B,RNGTT,CCNH,POLR2B,TAF5,TAF4,TAF12,TBP,GTF2F1,TAF10,CDK7,GTF2H3,GTF2A1,POLR2F,ERCC3,GTF2E1,POLR2I,POLR2J,GTF2H1,ERCC2,RNMT,GTF2F2,POLR2E
4	HIV-1 Transcription Elongation(REACTOME Pathways)	-4.63539	7.29773	3.69897	2.39794	35	POLR2D,TCEB1,MNAT1,POLR2L,POLR2G,SUPT4H1,SSRP1,TH1L,SUPT5H,POLR2H,CCNT2,POLR2A,GTF2H2,TCEA1,CCNH,POLR2B,SUPT16H,GTF2F1,CDK7,GTF2H3,CDK9,POLR2F,CTDP1,RDBP,NCBP1,CCNT1,ERCC3,POLR2I,POLR2J,GTF2H1,ERCC2,NCBP2,GTF2F2,ELL,POLR2E
4	HIV Infection(REACTOME Pathways)	-4.12869	13.0289	2.39794	0.858864	211	POLR2D,XPO1,NUP210,NUP93,CASP8,NUP98,ANAPC11,PSMB2,GTF2E2,TCEB1,UBE2E1,CD8B,CD28,ANAPC7,TAF9,PSMD10,PRKCQ,RP6-213H19.1,TAF1,BUB3,MNAT1,DSG3,PSMB7,GAS2,PSMA3,NUPL1,NUP43,PSMD14,POLR2L,SKP1,PSMD2,DFFB,POLR2G,CXCR4,AP2B1,XRCC5,BUB1B,SUPT4H1,SSRP1,PSMB4,STK24,PSMD12,FYN,ANAPC2,CASP3,PSMA1,TH1L,KPNA1,GTF2A2,CUL5,PSMB10,XRCC4,LCK,TAF6,PSMC6,PSMD6,RAE1,NUP54,ELMO1,PSME3,BTRC,NUPL2,SUPT5H,CDC27,CDC20,UBE…
4	GTP hydrolysis and joining of the 60S ribosomal subunit(REACTOME Pathways)	-3.5998	6.43231	2.20761	0.256804	59	EIF4A1,EIF5,EIF4G1,RPS13,EIF3A,EIF3I,EIF3K,RPS4Y1,RPL13,EIF2S2,EIF3E,RPS11,RPL27,RPS21,RPL28,RPL35A,EIF5B,RPL11,ETF1,RPL27A,RPS25,RPL22,EIF1AX,RPL8,EIF2B5,GSPT2,RPS19,EIF3C,EIF3F,RPS28,RPLP2,EIF3H,EIF2B3,RPL10,EIF4A2,EIF2S3,EIF3B,RPS16,RPL34,EIF3J,RPL23,RPS6,RPS14,EIF2B4,RPS23,RPS5,EIF4H,RPL26L1,RPL3L,RPL18,RPL4,RPL13A,EIF3G,EIF2B1,EEF2,RPL10A,EIF2S1,RPL14,EIF3D
4	General mRNA transcription activities(Panther Biological Process)	-4.70826	7.02339	3.69897	2.04576	35	POLR3G,SUB1,GTF2A1L,TOP1MT,MGC105050,STON1-GTF2A1L,GTF2A1,PURG,ZNRD1,POLR1D,PHF11,PHF7,POLR3K,POLR2A,POLR2B,POLR2D,POLR2E,POLR2F,POLR2H,POLR2I,POLR2J,POLRMT,MBTD1,KIAA1333,POLR3B,PURA,PURB,TOP1,TOP2A,TOP2B,L3MBTL2,POLR1B,POLR3GL,PHF6,POLR1C
4	Gene Expression(REACTOME Pathways)	-4.87657	15.0643	3.09691	1.72354	256	CREBBP,MED12,POLR2D,EIF4A1,SF3B5,EIF5,EIF4G1,SCYE1,RPS13,SARS2,EIF3A,EIF3I,MED30,EIF3K,HNRNPU,LARS,RPS4Y1,GTF2E2,TCEB1,PARS2,NARS2,RPL13,EIF2S2,CARS2,RNPS1,TAF9,MED25,EIF3E,SF3A1,EEF1E1,CSTF2,TAF1,RPS11,MNAT1,CPSF3,WARS,RPL27,RPS21,DARS,RPL28,POLR2L,JTV1,POLR2G,MED20,RPL35A,MED23,MED4,TBL1XR1,EIF5B,SFRS4,PCBP2,SUPT4H1,SSRP1,GARS,RARS,CCAR1,RPL11,ETF1,WDR57,MED6,AARS,EARS2,RPL27A,RPS25,TH1L,GTF2A2…
4	Formation of the ternary complex, and subsequently, the 43S complex(REACTOME Pathways)	-3.44516	4.75072	2.13077	0.436282	27	RPS13,EIF3A,EIF3I,EIF3K,RPS4Y1,EIF2S2,EIF3E,RPS11,RPS21,RPS25,EIF1AX,RPS19,EIF3C,EIF3F,RPS28,EIF3H,EIF2S3,EIF3B,RPS16,EIF3J,RPS6,RPS14,RPS23,RPS5,EIF3G,EIF2S1,EIF3D
4	Formation of the Editosome(REACTOME Pathways)	-3.70247	8.25645	2.04576	0.349984	93	EIF4A1,EIF5,EIF4G1,RPS13,EIF3A,EIF3I,EIF3K,RPS4Y1,RPL13,EIF2S2,RNPS1,EIF3E,CSTF2,RPS11,CPSF3,RPL27,RPS21,RPL28,RPL35A,EIF5B,SFRS4,RPL11,ETF1,RPL27A,RPS25,RBM8A,SFRS5,RPL22,CDC40,EIF1AX,RPL8,NXF1,SFRS2,EIF2B5,GSPT2,RPS19,CLP1,EIF3C,PCF11,EIF3F,UPF3B,RPS28,NUDT21,PABPC1,SFRS9,RPLP2,EIF3H,EIF2B3,RPL10,MAGOH,PABPN1,CSTF1,EIF4A2,EIF2S3,EIF3B,RPS16,U2AF2,U2AF1,RPL34,EIF3J,RPL23,RPS6,RPS14,CSTF3,SFRS7,E…
4	Formation of RNA Pol II elongation complex(REACTOME Pathways)	-5.61207	10.7596	4	1.41117	124	POLR2D,EIF4A1,EIF5,EIF4G1,RPS13,EIF3A,EIF3I,EIF3K,RPS4Y1,TCEB1,RPL13,EIF2S2,RNPS1,EIF3E,CSTF2,RPS11,MNAT1,CPSF3,RPL27,RPS21,RPL28,POLR2L,POLR2G,RPL35A,EIF5B,SFRS4,SUPT4H1,SSRP1,RPL11,ETF1,RPL27A,RPS25,TH1L,RBM8A,SFRS5,SUPT5H,RPL22,CDC40,EIF1AX,POLR2H,CCNT2,RPL8,POLR2A,NXF1,GTF2H2,SFRS2,EIF2B5,GSPT2,RPS19,CLP1,EIF3C,TCEA1,PCF11,EIF3F,UPF3B,RPS28,CCNH,POLR2B,NUDT21,PABPC1,SFRS9,RPLP2,EIF3H,EIF2B3,R…
4	Formation of HIV-1 elongation complex containing HIV-1 Tat(REACTOME Pathways)	-4.7066	7.40073	3.39794	2.74473	34	POLR2D,TCEB1,MNAT1,POLR2L,POLR2G,SUPT4H1,SSRP1,TH1L,SUPT5H,POLR2H,POLR2A,GTF2H2,TCEA1,CCNH,POLR2B,SUPT16H,GTF2F1,CDK7,GTF2H3,CDK9,POLR2F,CTDP1,RDBP,NCBP1,CCNT1,ERCC3,POLR2I,POLR2J,GTF2H1,ERCC2,NCBP2,GTF2F2,ELL,POLR2E
4	Estrogen Receptor Signaling (chy)(Ingenuity Pathways)	-3.83959	9.40461	2.31876	1.33161	92	CDK7,NCOA2,PPARGC1A,PHB2,TAF1L,CREBBP,CTBP1,CTBP2,DDX5,NR0B1,EP300,ERCC2,ERCC3,ESR1,ESR2,RRAS2,MRAS,SPEN,RBM9,MGC105050,G6PC,PELP1,GRB2,MED4,NR3C1,GTF2A1,GTF2B,GTF2E1,GTF2F1,GTF2F2,GTF2H1,GTF2H2,GTF2H3,H3F3B,HNRPD,HRAS,IGFBP1,KRAS,MNAT1,NRAS,PCK1,PCK2,TAF9B,PGR,POLR2A,POLR2B,POLR2D,POLR2E,POLR2F,POLR2G,POLR2H,POLR2I,POLR2J,POLR2L,TAF7L,MED1,PRKDC,MAPK1,MAPK3,MAP2K1,MAP2K2,G6PC2,RAF1,RRAS,SHC1,SMA…
4	Elongation arrest and recovery(REACTOME Pathways)	-5.44449	10.6385	4	1.66354	116	POLR2D,EIF4A1,EIF5,EIF4G1,RPS13,EIF3A,EIF3I,EIF3K,RPS4Y1,TCEB1,RPL13,EIF2S2,RNPS1,EIF3E,CSTF2,RPS11,CPSF3,RPL27,RPS21,RPL28,POLR2L,POLR2G,RPL35A,EIF5B,SFRS4,SUPT4H1,SSRP1,RPL11,ETF1,RPL27A,RPS25,TH1L,RBM8A,SFRS5,SUPT5H,RPL22,CDC40,EIF1AX,POLR2H,CCNT2,RPL8,POLR2A,NXF1,SFRS2,EIF2B5,GSPT2,RPS19,CLP1,EIF3C,TCEA1,PCF11,EIF3F,UPF3B,RPS28,POLR2B,NUDT21,PABPC1,SFRS9,RPLP2,EIF3H,EIF2B3,RPL10,MAGOH,SUPT16H…
4	Elongation and Processing of Capped Transcripts(REACTOME Pathways)	-4.18318	13.1775	2.35655	2.39794	175	POLR2D,EIF4A1,SF3B5,EIF5,EIF4G1,RPS13,EIF3A,EIF3I,EIF3K,HNRNPU,RPS4Y1,TCEB1,RPL13,EIF2S2,RNPS1,EIF3E,SF3A1,CSTF2,RPS11,MNAT1,CPSF3,RPL27,RPS21,RPL28,POLR2L,POLR2G,RPL35A,EIF5B,SFRS4,PCBP2,SUPT4H1,SSRP1,CCAR1,RPL11,ETF1,WDR57,RPL27A,RPS25,TH1L,RBM8A,PCBP1,DDX23,SNRPA1,DNAJC8,SNRPF,SFRS5,SUPT5H,RPL22,CDC40,EIF1AX,NHP2L1,POLR2H,CCNT2,HNRPD,RPL8,POLR2A,NXF1,RBM5,GTF2H2,SFRS2,EIF2B5,GSPT2,RPS19,CLP1,E…
4	Cap-dependent Translation Initiation(REACTOME Pathways)	-3.91196	6.69766	2.61979	0.33885	61	EIF4A1,EIF5,EIF4G1,RPS13,EIF3A,EIF3I,EIF3K,RPS4Y1,RPL13,EIF2S2,EIF3E,RPS11,RPL27,RPS21,RPL28,RPL35A,EIF5B,RPL11,ETF1,RPL27A,RPS25,RPL22,EIF1AX,RPL8,EIF2B5,GSPT2,RPS19,EIF3C,EIF4EBP1,EIF3F,RPS28,PABPC1,RPLP2,EIF3H,EIF2B3,RPL10,EIF4A2,EIF2S3,EIF3B,RPS16,RPL34,EIF3J,RPL23,RPS6,RPS14,EIF2B4,RPS23,RPS5,EIF4H,RPL26L1,RPL3L,RPL18,RPL4,RPL13A,EIF3G,EIF2B1,EEF2,RPL10A,EIF2S1,RPL14,EIF3D
4	ATP/ITP metabolism(GeneGo Pathways)	-0.628716	8.97166	0.0150229	2.56864	65	ADA,NME6,POLR3F,POLR3G,POLR3C,POLR3A,EXOSC8,EXOSC6,ADSSL1,ADK,ADSL,ADSS,POLR3H,AK1,AK2,DIS3,NT5C2,EXOSC7,EXOSC2,MGC105050,POLR1A,AK5,AMPD1,AMPD2,AMPD3,GUK1,NME7,HPRT1,APRT,ITPA,NME1,NME2,NP,NT5E,RRM2B,EXOSC1,POLR1D,POLR3K,ACP2,EXOSC9,EXOSC10,ACP5,POLR2A,POLR2B,POLR2D,POLR2E,POLR2F,POLR2G,POLR2H,POLR2I,POLR2J,POLR2L,POLRMT,EXOSC4,ACPP,POLR3B,POLR3E,EXOSC5,RRM1,RRM2,POLR3D,POLR1B,ENTPD1,POLR1C,ENTP…
4	Abortive elongation of HIV-1 transcript in the absence of Tat(REACTOME Pathways)	-4.53584	7.30148	4	3.39794	27	POLR2D,TCEB1,POLR2L,POLR2G,SUPT4H1,SSRP1,TH1L,SUPT5H,POLR2H,CCNT2,POLR2A,TCEA1,POLR2B,SUPT16H,GTF2F1,CDK9,POLR2F,CTDP1,RDBP,NCBP1,CCNT1,POLR2I,POLR2J,NCBP2,GTF2F2,ELL,POLR2E
5	vitamin A metabolic process(GO Biological Process)	2.76445	5.19354	2.20761	1.18776	21	DHRS9,RDH13,RBP7,CRABP2,RDH12,RDH10,CYP26A1,ABCA4,CYP26B1,RBP1,RBP2,RBP4,RLBP1,RPE65,ALDH8A1,RBP5,BCDO2,RDH16,ALDH1A2,LRAT,DHRS3
5	visual perception(GO Biological Process)	2.23926	10.2993	2.33724	0.335264	147	NR2E3,USH1C,OPTN,PRPF8,RRH,OCLM,KERA,CHM,CHML,POU6F2,TPP1,CLNS1A,CNGB1,CNGA1,CNGA3,BBS5,COL11A1,GRK7,WDR36,CRY1,CRY2,CRYAB,CRYBA1,CRYBA4,CRYGA,CRYGC,CRYGD,CRYGS,CRYM,CRYZ,ZNF664,RDH12,CTBP2,TEX28,CRYGN,RDH10,RLBP1L1,KRT28,KCNV2,DMD,DVL3,EML1,CLN8,EYA4,ERCC6,EYA3,EFEMP1,FOXC1,AGTPBP1,FMR1,CRB1,OPN3,AIPL1,ABCA4,EML2,ANKS4B,SLC24A2,PRPF31,OPTC,GCNT2,OPN1MW,PCOLCE2,BEST4,GJA8,GNAT1,GNAT2,GNGT2,GPR34,…
5	retinol metabolic process(GO Biological Process)	3.09778	4.55339	2.39794	1.80967	8	RDH13,RBP7,RDH12,RDH10,RBP1,RBP4,RDH16,DHRS3
5	retinoid metabolic process(GO Biological Process)	2.62192	5.16863	2.13077	0.848018	25	DHRS9,RDH13,RBP7,RDH12,CYP1A1,CYP2C9,RDH10,CYP3A4,CYP26A1,ABCA4,GSTP1,RDH8,RDH11,RDH14,RBP1,RBP4,RPE65,ALDH8A1,UGT2B7,DHRS12,RBP5,BCDO2,RDH16,LRAT,DHRS3
5	positive regulation of insulin secretion(GO Biological Process)	3.1161	3.1161	2.13077	0.862329	5	TRPM4,PSMD9,RBP4,TCF7L2,CD38
5	glucose homeostasis(GO Biological Process)	2.46183	5.68207	2.10791	0.447332	40	SLC19A2,SLC17A3,PPARGC1A,UTS2,ADM,CYP11B1,EIF4A2,ATF6,MCF2L2,LPIN1,CLEC16A,G6PC,GCK,GCKR,MSTN,GIP,GPR39,HIF1A,INSR,KLK1,NEUROD1,REG3A,PCK1,PDE3B,PON2,PPARG,BAD,PTPN11,PYGL,RBP4,RPS6,SLC2A4,SSTR5,HNF1A,TCF7L2,USF1,SLC2A10,CAV3,ADIPOQ,CARTPT
5	fat-soluble vitamin metabolic process(GO Biological Process)	2.71044	5.27335	2.39794	0.871924	26	DHRS9,RDH13,RBP7,CYP4F22,CRABP2,RDH12,DHRS13,VKORC1L1,RDH10,CYP26A1,ABCA4,GC,CYP26B1,PTH,RBP1,RBP2,RBP4,RLBP1,RPE65,ALDH8A1,RBP5,BCDO2,RDH16,ALDH1A2,LRAT,DHRS3
6	Endoderm development(Panther Biological Process)	-3.61664	3.76246	2.07572	0.857611	10	PKDREJ,ELF3,ELF4,ELF5,GATA6,EHF,PKD2L2,PKD2,HHIP,PKD2L1
7	Glycosphingolipid Biosynthesis - Neolactoseries (1blge)(Ingenuity Pathways)	2.72708	3.50063	2.08619	0.216668	18	ST3GAL6,B3GNT2,FUT9,B3GNT1,FUT1,FUT2,FUT3,FUT6,GCNT2,ST8SIA5,ST8SIA3,GCNT4,ST8SIA1,ST8SIA4,ST8SIA2,B3GNT5,ST3GAL5,GCNT3
8	protein targeting to Golgi(GO Biological Process)	3.2489	4.15581	2.74473	0.846185	14	OPTN,SCAP,NBEA,GOLGA1,ARL1,SAR1B,GOLPH3L,GOLPH3,ACBD3,GBF1,AP1M1,ZW10,GCC2,LRBA
9	superpathway of glycolysis, pyruvate dehydrogenase, TCA, and glyoxylate bypass(HUMANCYC Pathways)	2.72575	3.57019	2.00877	0.813044	9	PKLR,DHTKD1,OGDHL,SDHC,AMAC1,DLAT,OGDH,SUCLA2,IDH1
9	GTP metabolism(GeneGo Pathways)	2.42793	4.95487	2.03621	0.347077	32	NME6,PDE10A,GUCY1B2,GUCY1A2,GUCY1A3,GUCY1B3,GUCY2C,GUCY2F,GUK1,NME7,GUCY2D,ITPA,NME1,NME2,NPR1,NPR2,PDE1A,PDE1C,PDE2A,PDE3A,PDE6A,PDE6C,PDE6D,PDE6H,PDE9A,PDE1B,PDE6B,PKLR,PKM2,PDE5A,ENTPD1,ENTPD3
9	Glycolysis and gluconeogenesis (short map)(GeneGo Pathways)	2.45363	4.32516	2.03621	0.173148	29	ENO1,ENO2,ENO3,FBP1,ALDOA,ALDOB,ALDOC,G6PC,GAPDHS,GCK,GPI,HK1,HK2,MDH1,MDH2,PC,PCK1,PFKL,PFKM,PFKP,PGAM2,PGK1,PGK2,PKLR,PKM2,SLC2A4,BPGM,TPI1,FBP2
10	unsaturated fatty acid metabolic process(GO Biological Process)	-3.33462	5.64415	1.90658	3.09691	6	ACAD9,FADS1,FADS3,SCD5,DEGS1,FADS2
10	unsaturated fatty acid biosynthetic process(GO Biological Process)	-3.20676	5.73672	1.69897	3.39794	5	FADS1,FADS3,SCD5,DEGS1,FADS2

## Sheet: SAPPB
CLUSTER	GENE SET NAME	SAPPB NET PI	SAPPB ABS PI	SAPPB MLP Net PI	SAPPB MLP ABS PI	SET_GENE_COUNT	GENE_SYMBOLS
1	pancreas development(GO Biological Process)	-3.98332	6.84201	1.67366	2.33724	10	GLIS3,GIPR,IHH,NEUROD1,NKX2-2,PDE3B,SOX9,TCF7L2,ALDH1A2,EIF2AK3
1	endocrine pancreas development(GO Biological Process)	-4.04308	6.21871	1.72125	2.21467	6	GLIS3,GIPR,NEUROD1,NKX2-2,PDE3B,EIF2AK3
1	Regulation of gene expression in late stage (branching morphogenesis) pancreatic bud precursor cells(REACTOME Pathways)	-7.63108	8.07472	2.39794	2.56864	3	NKX2-2,HES1,NEUROD1
1	Maturity onset diabetes of the young(KEGG Pathways)	-5.64345	7.55727	2.61979	2.95861	14	NR5A2,GCK,HHEX,HNF4A,HNF4G,HES1,IAPP,NEUROD1,NKX2-2,PAX6,PKLR,SLC2A2,HNF1A,HNF1B
1	mRNA transcription regulation(Panther Biological Process)	-6.50785	27.4164	1.14267	2.33724	833	NR2E3,HDAC6,HDAC5,GNE,PQBP1,ZNF263,YAF2,CEBPZ,ZNF197,ZNF256,SAP18,ZNF267,PCGF3,KLF2,IRF9,SCML2,NDC80,YAP1,CDX4,CREB3,NCOA2,CEBPD,ZNF211,HTATIP,CEBPG,DRAP1,MXD4,NFAT5,PTTG2,PHTF1,ZMYND11,ZNF271,ZNF234,ZNF266,ZNF274,ZNF268,SRCAP,RUVBL2,PPARGC1A,SUB1,MORF4L1,MORF4,MSL3L1,ATF7,CHD1,CHD2,SOX30,CHD3,CHD4,FOXN3,MYST2,PSIP1,WDHD1,SUPT16H,KLF12,KLF8,POU6F2,PARK7,ZNF257,MYSM1,ZNF501,BATF2,FOXP4,MED12L,TWIS…
1	brain development(GO Biological Process)	-4.14777	14.318	1.02319	2.11919	189	CDH8,DLC1,ZNF211,POMT1,FRS2,SLC27A3,CLN5,DMBX1,CTNS,CNTN4,CYP26A1,DCX,DLX2,DRD1,DRD2,AGTR2,E2F1,NR0B1,EDG1,EGF,EGR2,SLC10A4,EMX2,EN2,EPOR,FABP7,BPTF,FAT2,ALDH1A3,ARL5B,FGF2,FGFR3,FOXC1,MYO16,AOF2,NCOA6,FBXW11,FMR1,AFF2,MED13L,DULLARD,MKRN1,BRD1,ALK,FTSJ1,SERINC5,ATXN10,ASPM,PHGDH,CABYR,LHX6,GHRH,GHRHR,FOXP1,DISC1,PCDH11X,GLI1,GLI2,GLI3,HTRA2,GNAQ,NOMO2,C17orf47,ABR,GRLF1,HHEX,APAF1,HES1,ID4,LRRTM…
1	neuron fate commitment(GO Biological Process)	-5.11432	7.09418	2.04576	2.40894	6	POU6F2,GLI3,NKX2-2,NOTCH3,P2RY4,TGFBR1
1	cell fate commitment(GO Biological Process)	-2.81963	10.1279	0.656788	2.39794	71	NR2E3,SPRY2,FRS2,POU6F2,JAG1,DTX1,EYA1,EYA2,FGF2,FGF3,FGF10,FGFR4,FKBP8,GAP43,GAS1,GFI1,HBP1,GLI3,TMOD4,HGF,HOXA2,HOXB6,HOXC9,HOXC11,HES1,RBPJ,ITGB1,KDR,SMAD2,SMAD3,MCL1,MYL2,MYOD1,NEUROD1,NGF,NKX2-2,NODAL,NOTCH2,NOTCH3,NOTCH4,NTF3,P2RY4,MYEF2,PPARG,SNRK,CYP26B1,PSEN1,DSCAML1,HES4,NEUROD4,SALL1,PRDM1,BMP2,BMP4,SMARCA4,SNAI1,SOX9,TAL1,TCF3,TCF7L2,TGFBR1,NR2E1,WNT1,DYSF,CASP3,GCM1,NKD1,NUMB,SGPL1,C…
1	Skeletal development(Panther Biological Process)	-5.73737	10.3449	2.92082	2.23657	80	CLEC3A,FARP1,FBLN5,LECT1,SP7,CMKLR1,COL10A1,COL12A1,FGD5,CLEC14A,DCN,DLX1,DLX2,DLX4,DLX5,AHSG,FBLN1,FBN1,FBN2,EFEMP1,FGD2,FOS,TFIP11,ALPL,AMELY,RPS6KA6,IBSP,BMP8A,LTBP1,LTBP3,MATN3,MEOX2,MSX2,NKX2-2,NKX3-1,TNFRSF11B,SOST,SUFU,PHEX,ACP5,ASPN,BARX1,SMURF1,PTH,PTHLH,SCUBE2,RPS6KA1,RPS6KA2,SDC2,SDC4,SHOX,SHOX2,SMURF2,BMP1,BMP2,BMP4,BMP5,BMP6,BMP7,BMPR2,DLK2,SPP2,TGFBI,NKX2-1,TLL1,TLL2,TRAF6,TUFT1,VDR…
1	Mesoderm development(Panther Biological Process)	-6.42114	17.1678	2.31876	0.653843	361	EDIL3,CLEC3A,EBI3,MBNL2,FARP1,ODZ1,SPRY3,SPRY2,SEMA3A,BTN3A3,BTN2A2,MRLC2,MYL9,SEMA3C,FBLN5,CEBPG,PDLIM5,MRCL3,CENPF,POSTN,NFAT5,VAMP5,RUVBL2,FGL2,LECT1,BTN3A2,BTN3A1,FOXN3,BTN2A1,BVES,ZHX1,KLF12,FOXP4,SP7,SOCS4,CMKLR1,MYOM3,COL5A1,COL10A1,COL11A1,COL12A1,EVC2,IL31RA,CRIP1,GAB3,HAPLN1,CSF3R,CSRP2,C18orf25,FGD5,AMOT,AMOTL1,CLEC14A,DCN,AFP,DLX1,DLX2,DLX4,DLX5,DMD,ACAN,DRP2,EPYC,DUSP1,DUSP4,DVL2,PHC…
1	determination of anterior/posterior axis, embryo(GO Biological Process)	-5.33961	6.51459	2.09691	2.33724	5	FRS2,DKK4,HOXB6,T,TBX3
1	anterior/posterior axis specification(GO Biological Process)	-4.98861	6.06122	2.01773	2.17393	6	FRS2,DKK4,HOXB6,T,TBX3,CER1
1	axis specification(GO Biological Process)	-4.36352	6.59295	1.84164	2.10237	16	FRS2,TTC8,FRAT2,DKK4,HOXB6,APC,SMAD4,BMP4,BMPR1A,T,TBX3,LEFTY2,AXIN1,FZD4,CER1,ZEB2
1	anterior/posterior pattern formation(GO Biological Process)	-3.41122	8.41557	1.20343	2.08619	43	FRS2,WIF1,CYP26A1,EMX2,EYA2,SF3B1,GCN5L2,DKK4,GLI3,GRSF1,HHEX,HOXB6,HOXB8,APC,LRP5,SMAD2,SMAD4,MLLT3,NEUROD1,NODAL,PBX2,PBX3,LEF1,PCSK5,PRKDC,MIB1,RING1,BMPR1A,BMPR2,T,TBX3,NR2F2,TGFBR1,WNT1,YY1,PCGF2,IFT88,HES7,PCGF1,ALDH1A2,ACVR2A,ACVR2B,CER1
1	embryonic pattern specification(GO Biological Process)	-4.8765	6.51752	2.35655	1.39903	29	GNA13,FRS2,EDN1,EDNRA,PLXND1,FLT1,MED13L,DKK4,HOXB6,CYR61,IHH,LGALS3,SMAD1,SMAD5,MLLT3,NOTCH4,TASP1,BMI1,SIM1,SIM2,T,TBX3,TGFBR2,VASP,CXCR4,HES7,NRP1,KRIT1,ACVR1
1	hemopoietic progenitor cell differentiation(GO Biological Process)	-4.29791	7.05534	1.76447	2.39794	5	HOXB6,LIG4,MLF1,PRKDC,PSEN1
2	male sex differentiation(GO Biological Process)	-4.92184	7.21424	2.14267	0.712646	54	MAMLD1,INSL6,CMTM1,ASB17,CST9L,ZFP42,DAZL,PKD1L1,DHCR24,DMRT1,NR0B1,FANCA,FGF9,FKBP4,FSHR,NR5A1,AMHR2,HSD17B3,HSD17B4,AR,LHCGR,MEA1,MSH2,DHH,PHF7,PDGFRA,ASB1,SERPINE2,WNT4,LGR4,KIAA1333,PRKACG,ANKRD7,LHX9,DMRT3,DMRTC2,BMPR1A,SOX9,SRD5A2,SRY,STAT5A,STAT5B,TBX3,TSPYL1,WT1,CSDE1,NCOA4,CDADC1,UTF1,PROK1,TPD52L3,FATE1,ACVR2A,VPRBP
2	development of primary male sexual characteristics(GO Biological Process)	-5.19156	7.13553	2.65758	0.87031	49	MAMLD1,INSL6,CMTM1,ASB17,CST9L,ZFP42,DAZL,PKD1L1,DHCR24,DMRT1,NR0B1,FANCA,FGF9,FSHR,NR5A1,AMHR2,HSD17B3,HSD17B4,AR,LHCGR,MEA1,MSH2,DHH,PHF7,PDGFRA,ASB1,SERPINE2,WNT4,LGR4,KIAA1333,PRKACG,ANKRD7,LHX9,DMRT3,DMRTC2,SOX9,SRD5A2,SRY,TBX3,TSPYL1,WT1,CSDE1,NCOA4,CDADC1,UTF1,PROK1,TPD52L3,FATE1,ACVR2A
2	development of primary sexual characteristics(GO Biological Process)	-5.3644	10.0655	2.35655	1	104	MAMLD1,FSTL3,FST,DMC1,INSL6,CMTM1,ASB17,CST9L,ZFP42,CPM,DAZL,PKD1L1,DHCR24,DIAPH2,AFP,DMRT1,AGT,NR0B1,EREG,FANCA,FGF9,FOXC1,FMR1,SIRT1,ZFPM2,FSHR,NR5A1,GDF9,AMHR2,GLRX,GNRH1,GNRHR,ANG,HMGCR,HSD17B3,HSD17B4,AR,KCNMA1,KDR,LEPR,LHCGR,MCAM,MEA1,MSH2,MSH4,MTNR1A,DHH,PHF7,PDGFRA,ASB1,PGR,SERPINE2,WNT4,LGR4,PRG2,KIAA1333,PRKACG,IFT122,PRL,ANKRD7,LHX9,PTGFR,PTX3,BBS2,DMRT3,RBP4,DMRTC2,BMP4,BMP7,BMPR1B,SO…
2	gonad development(GO Biological Process)	-4.94156	9.6827	2.01773	0.957424	96	MAMLD1,FSTL3,FST,DMC1,INSL6,CMTM1,ASB17,CST9L,ZFP42,CPM,DAZL,DIAPH2,AFP,DMRT1,AGT,NR0B1,EREG,FANCA,FGF9,FOXC1,FMR1,SIRT1,ZFPM2,FSHR,NR5A1,GDF9,AMHR2,GLRX,GNRH1,GNRHR,ANG,HMGCR,HSD17B4,AR,KCNMA1,KDR,LEPR,LHCGR,MCAM,MEA1,MSH2,MSH4,MTNR1A,DHH,PHF7,PGR,SERPINE2,WNT4,PRG2,KIAA1333,PRKACG,IFT122,PRL,ANKRD7,LHX9,PTGFR,PTX3,BBS2,DMRT3,DMRTC2,BMP4,BMP7,BMPR1B,SOD1,SOX9,SRD5A2,SRY,BRCA2,STAR,STAT5A,STAT5B,…
2	male sex determination(GO Biological Process)	-5.08201	6.17749	2.11919	2.06048	10	NR0B1,FGF9,IGF1R,INSR,AR,PTGDR,SOX9,SRY,TBX3,TBL1Y
2	sex determination(GO Biological Process)	-5.29702	6.31414	2.42022	1.45593	25	DMRT1,NR0B1,FGF9,NR5A1,AMHR2,NR3C1,HSD17B3,STRA8,IGF1R,INSR,AR,ATRX,FEM1C,PTGDR,DMRT3,DMRTC2,DMRTC1,SOX9,SRD5A1,SRY,TBX3,WT1,ZFY,HSDL1,TBL1Y
2	response to osmotic stress(GO Biological Process)	-4.19415	8.16663	1.75945	2.20761	37	CFTR,CLNS1A,MTPN,CYP1A1,DMD,F2R,FBXW11,CXCL1,AQP4,AQP9,JAK1,KCNH2,KCNMA1,STMN1,PAK2,GLRX5,MBIP,RASD1,PLA2G4A,SLC38A2,PKN1,PSKH1,RAD51,TRPV4,SLC25A19,CERK,WNK1,SLC5A3,SLC6A6,SLC9A1,SRY,TFF2,TLR3,MAPKAPK3,TSC22D4,NUAK2,CDC42
2	response to salt stress(GO Biological Process)	-5.84763	7.66406	2.16749	2.63827	5	CXCL1,RAD51,SLC25A19,SRY,NUAK2
2	response to inorganic substance(GO Biological Process)	1.60916	7.7276	2.42022	0.00414552	119	SLC25A13,KCNMB2,NDRG1,GNLY,CETN2,STK38,RNF13,SYT2,NUDT16,CYP1A1,ENPEP,ETF1,F7,F9,CYBASC3,GPRC6A,GPD1L,NEDD4L,PPP1R13B,SLC7A8,FKBP8,PANX1,RNF167,B3GAT3,STAU2,EIF2AK1,GCLC,KCNMB4,SLC13A5,ATP11C,GPX4,GSTP1,GSTT1,SLC39A2,HCK,ANXA4,KCNIP2,KCNIP1,ANXA6,ANXA7,HLA-C,HLA-DPB1,HPCAL1,HSPA9,APLP2,APOB,AQP3,AQP9,AR,KCNMA1,LGALS1,TACSTD2,MAFG,MGAT5,ASNA1,MT1E,MT2A,MTF1,MYO1E,NEFM,NOTCH1,CUTC,ADIPOR1,ATP7A,ACP…
3	defense response(GO Biological Process)	-0.836412	23.136	2.30103	0.139662	740	A1BG,HDAC5,ABCC9,IL18BP,EBI3,P2RY5,CHST4,KLRG1,CD96,LILRB2,TCIRG1,TNIP1,CRISP3,TLR6,CCL26,CDO1,KLF2,CBARA1,TUBB4,TUBB2C,NOD1,PRG3,NDRG1,SPAG11B,IFITM3,COG5,CEBPG,PROCR,CXCL13,RABAC1,GNLY,COLEC10,CXCR6,TNFSF13B,TCFL5,MAP3K2,MASP2,CYSLTR1,CCR9,HPSE,LILRB1,CD300C,MALT1,FASTK,GPR75,IFI44L,MAPRE2,LILRB5,SPINK5,LILRB4,LILRA1,LILRA2,ESM1,CD160,CHI3L1,ADAMTS6,IRAK3,MAN1B1,SP140,USP18,IL17F,LYST,VPS45,VSI…
3	TREM1 Signaling (3j6wq)(Ingenuity Pathways)	2.08438	4.78464	2.18046	0.0090399	51	AKT3,TLR6,CSF2,AKT1,AKT2,FCGR2B,GRB2,ICAM1,IL1B,IL6,IL8,IL10,IL18,IRAK1,ITGA5,ITGAX,ITGB1,JAK2,MPO,NFKB1,NFKB2,TLR7,TLR8,PLCG1,PLCG2,TREM1,MAPK1,MAPK3,MAPK6,MAPK7,RELA,MAPK12,CCL2,NOD2,STAT3,STAT5A,STAT5B,TLR1,TLR2,TLR3,TLR4,TLR5,TNF,TYROBP,LAT2,TLR10,CASP1,CASP5,CD83,CD86,CD40
3	type I interferon production(GO Biological Process)	2.55142	3.19218	2.19382	0.425159	10	TBK1,IL10,IRF5,MYD88,TLR7,ERGIC2,TLR8,CENPJ,AZI2,TLR3
3	negative regulation of cytokine secretion during immune response(GO Biological Process)	2.97154	2.97154	2.20761	0.882066	3	APOA2,IL10,TNF
3	cytokine secretion during immune response(GO Biological Process)	2.85984	2.85984	2.39794	0.63865	5	APOA2,IL10,TNF,TNFSF18,CD80
3	negative regulation of protein secretion(GO Biological Process)	2.50814	4.15221	2.61979	0.0608803	32	LILRB1,NLRP3,C1QTNF3,CIDEA,CNR2,ADORA1,ADORA2B,ADORA3,CRP,ADRB2,DRD2,DRD3,NLRP7,F2R,FLII,FMOD,ATP6V0A2,SERGEF,DPH3,APOA2,IL10,MEFV,IL22,TOLLIP,SRGN,PTGER2,IL22RA1,CX3CL1,TLR4,TNF,TNFSF4,CDC42
3	MyD88-dependent toll-like receptor signaling pathway(GO Biological Process)	2.9715	2.9715	2.20761	0.882066	3	FLII,MYD88,TLR2
3	regulation of immunoglobulin mediated immune response(GO Biological Process)	3.02026	4.3638	2.79588	0.868061	14	CALR3,FCER1A,FCER1G,IFNG,IL2,IL10,ARF6,C1RL,BCL6,STAT6,C1S,C3,TRAF3,CD58
3	regulation of B cell mediated immunity(GO Biological Process)	3.08734	4.38533	3.39794	0.8041	15	CALR3,FCER1A,FCER1G,IFNG,IL2,IL10,ARF6,C1RL,BCL6,STAT6,C1S,C3,TRAF3,CD80,CD58
3	regulation of isotype switching(GO Biological Process)	2.99318	3.24495	2.58503	0.708631	7	IFNG,IL2,IL10,BCL6,STAT6,TRAF3,CD58
3	Calcineurin-regulated NFAT-dependent transcription in lymphocytes(NCI_NATURE Pathways)	2.27054	4.43206	2.39794	0.0722704	37	IL2RA,IFNG,CSF2,PRKCQ,IL8,FOSL1,EGR2,IRF4,GATA3,CASP3,PTPN1,JUNB,RNF128,EGR3,FASLG,PTGS2,IL2,SLC3A2,CBLB,NFATC3,IL3,CDK4,DGKA,TNF,PPARG,E2F1,CALM2,EGR1,NFATC1,ITCH,CALM3,CTLA4,CALM1,FOS,CD40LG,JUN,IL5
3	Adipocytokine signaling pathway(KEGG Pathways)	1.94624	6.73164	2.23657	0.24003	62	AKT3,CAMKK2,PPARGC1A,CHUK,CPT1A,CPT1B,AKT1,AKT2,ACSL1,ACSL3,ACSL4,ACSL6,FRAP1,G6PC,ACACB,IKBKB,IRS1,JAK2,LEP,LEPR,NFKB1,NFKB2,NFKBIA,NPY,PCK1,PCK2,ADIPOR1,PRKAG2,ACSL5,PRKAG3,PPARA,PRKAA1,PRKAA2,PRKAB1,PRKAB2,PRKAG1,PRKCQ,MAPK8,MAPK9,MAPK10,PTPN11,G6PC2,RELA,RXRA,RXRB,RXRG,SLC2A1,SLC2A4,STAT3,STK11,TNF,TNFRSF1A,TNFRSF1B,TRAF2,ADIPOR2,CAMKK1,IRS4,IKBKG,IRS2,TRADD,ADIPOQ,CD36
3	Caspase cascade in apoptosis(NCI_NATURE Pathways)	-4.87622	7.83606	2.20761	1.81248	42	BAX,CASP8,APP,GAS2,TRAF2,DFFB,TFAP2A,CRADD,CASP3,MAP3K1,GZMB,LMNB2,LMNB2,BIRC4,LIMK1,CASP6,SPTAN1,PARP1,CASP4,LMNA,CASP2,BIRC2,DFFA,TNF,CASP9,PTK2,RIPK1,ARHGDIB,TOP1,TNFRSF1A,DIABLO,CASP1,LMNB1,BIRC3,APAF1,CASP7,TRADD,SATB1,NUMA1,SREBF1,BID,CFL2,CASP10
3	DNA deamination(GO Biological Process)	2.77472	2.77472	2.0655	0.773916	3	APOBEC3A,APOBEC3G,TDG
3	positive regulation of leukocyte migration(GO Biological Process)	-3.69568	5.38669	1.53462	2.02687	4	PROK2,BDKRB1,VEGFA,CXCR4
3	superoxide release(GO Biological Process)	3.03952	3.32459	2.79588	0.279179	14	SERPINA3,CYBA,NOX4,NOX3,SERPINA4,PLAGL2,PON1,PRG2,COQ9,RAC2,TACR1,VCAM1,VHL,NOX5
4	porphyrin catabolic process(GO Biological Process)	2.8995	3.14351	2.284	0.903785	4	AMBP,HMOX1,POR,BLVRA
4	cofactor catabolic process(GO Biological Process)	2.6838	3.67925	2.284	0.98464	7	MTHFS,AMBP,HMOX1,POR,SDHA,SDHC,BLVRA
4	regulation of transcription in response to stress(GO Biological Process)	2.70955	2.70955	2.23657	0.550367	5	MPV17L,HMOX1,ARNT,RRN3,UCP2
5	Plug Formation(REACTOME Pathways)	3.89191	3.89191	3.22185	1.41794	3	ITGB3,FGA,FGG
5	Blood coagulation_GPIb-IX-V-dependent platelet activation(GeneGo Pathways)	1.68419	6.32367	2.00877	0.127785	61	RASGRP2,CFL1,CFL2,COL1A1,COL1A2,MAPK14,AKT1,PTK2B,FCER1G,FCGR2A,FGA,FGG,FLNA,FLNB,FYN,LAT,GP1BA,GP5,GUCY1A3,GUCY1B3,INPPL1,ITGB3,ITPR1,ITPR2,ITPR3,LYN,MAP3K4,GP6,PIK3CA,PIK3CB,PIK3R1,PLA2G4A,PLCG2,APBB1IP,PRKCA,PRKG1,MAPK1,MAP2K1,MAP2K3,RAF1,RAP1A,RAP1B,ACTB,SRC,STX4,SYK,ACTC1,TLN1,ACTG1,ACTG2,CALM1,CALM2,CALM3,ACTN4,TLN2,PLA2G4C,ACTN1,SNAP23,ACTN2,ACTN3,VAMP3
6	memory(GO Biological Process)	-4.51301	6.30385	2	1.92812	17	PQBP1,KLK8,CHRNA7,DMD,GRIA1,GRIN2A,GRIN2B,HCRT,APP,ITGA3,ATP1A3,PSEN1,RASGRF1,BDNF,S100B,VLDLR,ITGA8
7	gamma-aminobutyric acid transport(GO Biological Process)	3.33499	3.33499	3.09691	0.762708	7	GRK4,HRH1,SLC6A1,SLC6A11,SLC6A12,SLC6A13,CACNA1A
8	Formation of the Editosome(REACTOME Pathways)	-5.1724	7.99836	2.284	0.161466	93	EIF4A1,EIF5,EIF4G1,RPS13,EIF3A,EIF3I,EIF3K,RPS4Y1,RPL13,EIF2S2,RNPS1,EIF3E,CSTF2,RPS11,CPSF3,RPL27,RPS21,RPL28,RPL35A,EIF5B,SFRS4,RPL11,ETF1,RPL27A,RPS25,RBM8A,SFRS5,RPL22,CDC40,EIF1AX,RPL8,NXF1,SFRS2,EIF2B5,GSPT2,RPS19,CLP1,EIF3C,PCF11,EIF3F,UPF3B,RPS28,NUDT21,PABPC1,SFRS9,RPLP2,EIF3H,EIF2B3,RPL10,MAGOH,PABPN1,CSTF1,EIF4A2,EIF2S3,EIF3B,RPS16,U2AF2,U2AF1,RPL34,EIF3J,RPL23,RPS6,RPS14,CSTF3,SFRS7,E…
8	mRNA 3'-end processing(REACTOME Pathways)	-5.175	7.96384	2.37675	0.174769	91	EIF4A1,EIF5,EIF4G1,RPS13,EIF3A,EIF3I,EIF3K,RPS4Y1,RPL13,EIF2S2,RNPS1,EIF3E,CSTF2,RPS11,CPSF3,RPL27,RPS21,RPL28,RPL35A,EIF5B,SFRS4,RPL11,ETF1,RPL27A,RPS25,RBM8A,SFRS5,RPL22,CDC40,EIF1AX,RPL8,NXF1,SFRS2,EIF2B5,GSPT2,RPS19,CLP1,EIF3C,PCF11,EIF3F,UPF3B,RPS28,NUDT21,PABPC1,SFRS9,RPLP2,EIF3H,EIF2B3,RPL10,MAGOH,PABPN1,CSTF1,EIF4A2,EIF2S3,EIF3B,RPS16,U2AF2,U2AF1,RPL34,EIF3J,RPL23,RPS6,RPS14,CSTF3,SFRS7,E…
8	mRNA Editing(REACTOME Pathways)	-5.21262	8.03046	2.22185	0.145269	95	EIF4A1,EIF5,EIF4G1,RPS13,EIF3A,EIF3I,EIF3K,RPS4Y1,RPL13,EIF2S2,RNPS1,EIF3E,CSTF2,RPS11,CPSF3,RPL27,RPS21,RPL28,RPL35A,EIF5B,SFRS4,RPL11,ETF1,ADAR,RPL27A,RPS25,RBM8A,SFRS5,RPL22,CDC40,EIF1AX,RPL8,NXF1,SFRS2,EIF2B5,GSPT2,RPS19,CLP1,EIF3C,PCF11,EIF3F,UPF3B,RPS28,NUDT21,PABPC1,SFRS9,RPLP2,EIF3H,EIF2B3,RPL10,MAGOH,PABPN1,CSTF1,EIF4A2,EIF2S3,EIF3B,RPS16,U2AF2,U2AF1,RPL34,EIF3J,RPL23,RPS6,RPS14,CSTF3,SF…
8	Transport of Mature Transcript to Cytoplasm(REACTOME Pathways)	-5.5131	7.83095	2.69897	0.236947	84	EIF4A1,EIF5,EIF4G1,RPS13,EIF3A,EIF3I,EIF3K,RPS4Y1,RPL13,EIF2S2,RNPS1,EIF3E,RPS11,CPSF3,RPL27,RPS21,RPL28,RPL35A,EIF5B,SFRS4,RPL11,ETF1,RPL27A,RPS25,RBM8A,SFRS5,RPL22,CDC40,EIF1AX,RPL8,NXF1,SFRS2,EIF2B5,GSPT2,RPS19,EIF3C,EIF3F,UPF3B,RPS28,PABPC1,SFRS9,RPLP2,EIF3H,EIF2B3,RPL10,MAGOH,EIF4A2,EIF2S3,EIF3B,RPS16,U2AF2,U2AF1,RPL34,EIF3J,RPL23,RPS6,RPS14,SFRS7,EIF2B4,RPS23,SRRM1,RPS5,EIF4H,RPL26L1,SFRS6,…
8	Transport of Mature mRNAs Derived from Intronless Transcripts(REACTOME Pathways)	-4.84957	6.66422	2.19382	0.142909	67	EIF4A1,EIF5,EIF4G1,RPS13,EIF3A,EIF3I,EIF3K,RPS4Y1,RPL13,EIF2S2,EIF3E,RPS11,CPSF3,RPL27,RPS21,RPL28,RPL35A,EIF5B,RPL11,ETF1,RPL27A,RPS25,RPL22,EIF1AX,RPL8,NXF1,EIF2B5,GSPT2,RPS19,EIF3C,EIF3F,RPS28,PABPC1,RPLP2,EIF3H,EIF2B3,RPL10,EIF4A2,EIF2S3,EIF3B,RPS16,RPL34,EIF3J,RPL23,RPS6,RPS14,EIF2B4,RPS23,RPS5,EIF4H,RPL26L1,NCBP1,RPL3L,RPL18,RPL4,RPL13A,SLBP,EIF3G,NCBP2,CPSF1,EIF2B1,EEF2,RPL10A,EIF2S1,RPL14…
8	Transport of Mature mRNA Derived from an Intronless Transcript(REACTOME Pathways)	-4.61481	6.44316	2.04576	0.0949601	66	EIF4A1,EIF5,EIF4G1,RPS13,EIF3A,EIF3I,EIF3K,RPS4Y1,RPL13,EIF2S2,EIF3E,RPS11,CPSF3,RPL27,RPS21,RPL28,RPL35A,EIF5B,RPL11,ETF1,RPL27A,RPS25,RPL22,EIF1AX,RPL8,NXF1,EIF2B5,GSPT2,RPS19,EIF3C,EIF3F,RPS28,PABPC1,RPLP2,EIF3H,EIF2B3,RPL10,EIF4A2,EIF2S3,EIF3B,RPS16,RPL34,EIF3J,RPL23,RPS6,RPS14,EIF2B4,RPS23,RPS5,EIF4H,RPL26L1,NCBP1,RPL3L,RPL18,RPL4,RPL13A,EIF3G,NCBP2,CPSF1,EIF2B1,EEF2,RPL10A,EIF2S1,RPL14,EIF3…
8	Transport of the SLBP Dependant Mature mRNA(REACTOME Pathways)	-4.74583	6.5872	2.0655	0.143815	65	EIF4A1,EIF5,EIF4G1,RPS13,EIF3A,EIF3I,EIF3K,RPS4Y1,RPL13,EIF2S2,EIF3E,RPS11,RPL27,RPS21,RPL28,RPL35A,EIF5B,RPL11,ETF1,RPL27A,RPS25,RPL22,EIF1AX,RPL8,NXF1,EIF2B5,GSPT2,RPS19,EIF3C,EIF3F,RPS28,PABPC1,RPLP2,EIF3H,EIF2B3,RPL10,EIF4A2,EIF2S3,EIF3B,RPS16,RPL34,EIF3J,RPL23,RPS6,RPS14,EIF2B4,RPS23,RPS5,EIF4H,RPL26L1,NCBP1,RPL3L,RPL18,RPL4,RPL13A,SLBP,EIF3G,NCBP2,EIF2B1,EEF2,RPL10A,EIF2S1,RPL14,EIF3D,THOC4
8	Transport of Mature mRNA derived from an Intron-Containing Transcript(REACTOME Pathways)	-5.21006	7.56956	2.37675	0.19942	81	EIF4A1,EIF5,EIF4G1,RPS13,EIF3A,EIF3I,EIF3K,RPS4Y1,RPL13,EIF2S2,RNPS1,EIF3E,RPS11,RPL27,RPS21,RPL28,RPL35A,EIF5B,SFRS4,RPL11,ETF1,RPL27A,RPS25,RBM8A,SFRS5,RPL22,CDC40,EIF1AX,RPL8,NXF1,SFRS2,EIF2B5,GSPT2,RPS19,EIF3C,EIF3F,UPF3B,RPS28,PABPC1,SFRS9,RPLP2,EIF3H,EIF2B3,RPL10,MAGOH,EIF4A2,EIF2S3,EIF3B,RPS16,U2AF2,U2AF1,RPL34,EIF3J,RPL23,RPS6,RPS14,SFRS7,EIF2B4,RPS23,SRRM1,RPS5,EIF4H,RPL26L1,SFRS6,NCBP1,…
8	mRNA Splicing - Major Pathway(REACTOME Pathways)	-5.99879	11.3833	2.69897	0.642637	153	POLR2D,EIF4A1,SF3B5,EIF5,EIF4G1,RPS13,EIF3A,EIF3I,EIF3K,HNRNPU,RPS4Y1,RPL13,EIF2S2,RNPS1,EIF3E,SF3A1,CSTF2,RPS11,CPSF3,RPL27,RPS21,RPL28,POLR2L,POLR2G,RPL35A,EIF5B,SFRS4,PCBP2,CCAR1,RPL11,ETF1,WDR57,RPL27A,RPS25,RBM8A,PCBP1,DDX23,SNRPA1,DNAJC8,SNRPF,SFRS5,RPL22,CDC40,EIF1AX,NHP2L1,POLR2H,HNRPD,RPL8,POLR2A,NXF1,RBM5,SFRS2,EIF2B5,GSPT2,RPS19,CLP1,EIF3C,SNRP70,PCF11,HNRNPR,SNRPD2,EIF3F,FUS,UPF3B,RPS…
8	Processing of Capped Intron-Containing Pre-mRNA(REACTOME Pathways)	-6.21984	11.5695	2.92082	0.706416	155	POLR2D,EIF4A1,SF3B5,EIF5,EIF4G1,RPS13,EIF3A,EIF3I,EIF3K,HNRNPU,RPS4Y1,RPL13,EIF2S2,RNPS1,EIF3E,SF3A1,CSTF2,RPS11,CPSF3,RPL27,RPS21,RPL28,POLR2L,POLR2G,RPL35A,EIF5B,SFRS4,PCBP2,CCAR1,RPL11,ETF1,WDR57,RPL27A,RPS25,RBM8A,PCBP1,DDX23,SNRPA1,DNAJC8,SNRPF,SFRS5,RPL22,CDC40,EIF1AX,NHP2L1,POLR2H,HNRPD,RPL8,POLR2A,NXF1,RBM5,SFRS2,EIF2B5,GSPT2,RPS19,CLP1,EIF3C,SNRP70,PCF11,HNRNPR,SNRPD2,EIF3F,FUS,UPF3B,RPS…
8	mRNA Processing(REACTOME Pathways)	-6.70154	12.3748	3.69897	0.694649	179	POLR2D,EIF4A1,SF3B5,EIF5,EIF4G1,RPS13,EIF3A,EIF3I,EIF3K,HNRNPU,RPS4Y1,TCEB1,RPL13,EIF2S2,RNPS1,EIF3E,SF3A1,CSTF2,RPS11,MNAT1,CPSF3,RPL27,RPS21,RPL28,POLR2L,POLR2G,RPL35A,EIF5B,SFRS4,PCBP2,SUPT4H1,SSRP1,CCAR1,RPL11,ETF1,WDR57,ADAR,RPL27A,RPS25,TH1L,RBM8A,PCBP1,DDX23,SNRPA1,DNAJC8,SNRPF,SFRS5,SUPT5H,RPL22,CDC40,EIF1AX,NHP2L1,POLR2H,CCNT2,HNRPD,RPL8,POLR2A,NXF1,RBM5,GTF2H2,SFRS2,EIF2B5,GSPT2,RPS19,C…
8	mRNA Capping(REACTOME Pathways)	-6.66973	12.359	4	0.730254	177	POLR2D,EIF4A1,SF3B5,EIF5,EIF4G1,RPS13,EIF3A,EIF3I,EIF3K,HNRNPU,RPS4Y1,TCEB1,RPL13,EIF2S2,RNPS1,EIF3E,SF3A1,CSTF2,RPS11,MNAT1,CPSF3,RPL27,RPS21,RPL28,POLR2L,POLR2G,RPL35A,EIF5B,SFRS4,PCBP2,SUPT4H1,SSRP1,CCAR1,RPL11,ETF1,WDR57,RPL27A,RPS25,TH1L,RBM8A,PCBP1,DDX23,SNRPA1,DNAJC8,SNRPF,SFRS5,SUPT5H,RPL22,CDC40,EIF1AX,NHP2L1,POLR2H,CCNT2,HNRPD,RPL8,POLR2A,NXF1,RBM5,GTF2H2,SFRS2,EIF2B5,GSPT2,RPS19,CLP1,E…
8	Elongation and Processing of Capped Transcripts(REACTOME Pathways)	-6.80672	12.3304	3.69897	0.747147	175	POLR2D,EIF4A1,SF3B5,EIF5,EIF4G1,RPS13,EIF3A,EIF3I,EIF3K,HNRNPU,RPS4Y1,TCEB1,RPL13,EIF2S2,RNPS1,EIF3E,SF3A1,CSTF2,RPS11,MNAT1,CPSF3,RPL27,RPS21,RPL28,POLR2L,POLR2G,RPL35A,EIF5B,SFRS4,PCBP2,SUPT4H1,SSRP1,CCAR1,RPL11,ETF1,WDR57,RPL27A,RPS25,TH1L,RBM8A,PCBP1,DDX23,SNRPA1,DNAJC8,SNRPF,SFRS5,SUPT5H,RPL22,CDC40,EIF1AX,NHP2L1,POLR2H,CCNT2,HNRPD,RPL8,POLR2A,NXF1,RBM5,GTF2H2,SFRS2,EIF2B5,GSPT2,RPS19,CLP1,E…
8	Formation of RNA Pol II elongation complex(REACTOME Pathways)	-7.5536	10.7378	4	0.901702	124	POLR2D,EIF4A1,EIF5,EIF4G1,RPS13,EIF3A,EIF3I,EIF3K,RPS4Y1,TCEB1,RPL13,EIF2S2,RNPS1,EIF3E,CSTF2,RPS11,MNAT1,CPSF3,RPL27,RPS21,RPL28,POLR2L,POLR2G,RPL35A,EIF5B,SFRS4,SUPT4H1,SSRP1,RPL11,ETF1,RPL27A,RPS25,TH1L,RBM8A,SFRS5,SUPT5H,RPL22,CDC40,EIF1AX,POLR2H,CCNT2,RPL8,POLR2A,NXF1,GTF2H2,SFRS2,EIF2B5,GSPT2,RPS19,CLP1,EIF3C,TCEA1,PCF11,EIF3F,UPF3B,RPS28,CCNH,POLR2B,NUDT21,PABPC1,SFRS9,RPLP2,EIF3H,EIF2B3,R…
8	RNA Polymerase II Transcription(REACTOME Pathways)	-6.44343	12.974	3	0.881074	190	POLR2D,EIF4A1,SF3B5,EIF5,EIF4G1,RPS13,EIF3A,EIF3I,EIF3K,HNRNPU,RPS4Y1,GTF2E2,TCEB1,RPL13,EIF2S2,RNPS1,TAF9,EIF3E,SF3A1,CSTF2,TAF1,RPS11,MNAT1,CPSF3,RPL27,RPS21,RPL28,POLR2L,POLR2G,RPL35A,EIF5B,SFRS4,PCBP2,SUPT4H1,SSRP1,CCAR1,RPL11,ETF1,WDR57,RPL27A,RPS25,TH1L,GTF2A2,RBM8A,PCBP1,DDX23,SNRPA1,DNAJC8,TAF6,SNRPF,SFRS5,SUPT5H,RPL22,CDC40,EIF1AX,NHP2L1,POLR2H,CCNT2,HNRPD,RPL8,POLR2A,NXF1,RBM5,GTF2H2,SF…
8	Gene Expression(REACTOME Pathways)	-6.74538	14.3563	3	0.526659	256	CREBBP,MED12,POLR2D,EIF4A1,SF3B5,EIF5,EIF4G1,SCYE1,RPS13,SARS2,EIF3A,EIF3I,MED30,EIF3K,HNRNPU,LARS,RPS4Y1,GTF2E2,TCEB1,PARS2,NARS2,RPL13,EIF2S2,CARS2,RNPS1,TAF9,MED25,EIF3E,SF3A1,EEF1E1,CSTF2,TAF1,RPS11,MNAT1,CPSF3,WARS,RPL27,RPS21,DARS,RPL28,POLR2L,JTV1,POLR2G,MED20,RPL35A,MED23,MED4,TBL1XR1,EIF5B,SFRS4,PCBP2,SUPT4H1,SSRP1,GARS,RARS,CCAR1,RPL11,ETF1,WDR57,MED6,AARS,EARS2,RPL27A,RPS25,TH1L,GTF2A2…
8	Transcription(REACTOME Pathways)	-6.10476	13.9259	2.52288	0.778325	225	BDP1,POLR2D,EIF4A1,SF3B5,EIF5,EIF4G1,RPS13,EIF3A,TFB2M,EIF3I,EIF3K,HNRNPU,RPS4Y1,GTF2E2,TCEB1,RPL13,EIF2S2,RNPS1,TAF9,EIF3E,SF3A1,POLR1D,TAF1A,CSTF2,TAF1,RPS11,MNAT1,CPSF3,RPL27,RPS21,RPL28,POLR2L,SNAPC3,POLR3F,POLR2G,SNAPC5,RPL35A,EIF5B,SFRS4,PCBP2,SUPT4H1,SSRP1,CCAR1,RPL11,ETF1,WDR57,RPL27A,RPS25,TAF1C,GTF3C1,TH1L,GTF2A2,RBM8A,PCBP1,DDX23,BRF1,SNAPC1,SNRPA1,DNAJC8,TAF6,SNRPF,SFRS5,POLR1A,SUPT5H…
8	Elongation arrest and recovery(REACTOME Pathways)	-7.28949	10.3273	4	0.835647	116	POLR2D,EIF4A1,EIF5,EIF4G1,RPS13,EIF3A,EIF3I,EIF3K,RPS4Y1,TCEB1,RPL13,EIF2S2,RNPS1,EIF3E,CSTF2,RPS11,CPSF3,RPL27,RPS21,RPL28,POLR2L,POLR2G,RPL35A,EIF5B,SFRS4,SUPT4H1,SSRP1,RPL11,ETF1,RPL27A,RPS25,TH1L,RBM8A,SFRS5,SUPT5H,RPL22,CDC40,EIF1AX,POLR2H,CCNT2,RPL8,POLR2A,NXF1,SFRS2,EIF2B5,GSPT2,RPS19,CLP1,EIF3C,TCEA1,PCF11,EIF3F,UPF3B,RPS28,POLR2B,NUDT21,PABPC1,SFRS9,RPLP2,EIF3H,EIF2B3,RPL10,MAGOH,SUPT16H…
8	Influenza Viral RNA Transcription and Replication(REACTOME Pathways)	-4.90974	8.45804	2.13077	0.50515	85	POLR2D,RPS13,HNRNPU,RPS4Y1,RPL13,RNPS1,RPS11,RPL27,RPS21,RPL28,POLR2L,POLR2G,RPL35A,PCBP2,CCAR1,RPL11,RPL27A,RPS25,PCBP1,SNRPF,SFRS5,RPL22,POLR2H,HNRPD,RPL8,POLR2A,RBM5,SFRS2,RPS19,SNRP70,HNRNPR,SNRPD2,FUS,RPS28,YBX1,POLR2B,HNRNPL,HNRPH2,HNRPF,SFRS9,RPLP2,RPL10,SNRPD1,RPS16,U2AF2,U2AF1,GTF2F1,HNRPUL1,RPL34,RPL23,RPS6,RPS14,SFRS7,RPS23,POLR2F,SRRM1,PTBP1,RPS5,RPL26L1,SFRS6,NCBP1,RPL3L,SNRPB,HNRNPC…
8	Influenza Infection(REACTOME Pathways)	-5.09683	8.79381	2.23657	0.492009	93	POLR2D,XPO1,RPS13,HNRNPU,RPS4Y1,RPL13,RNPS1,RPS11,RPL27,RPS21,CPSF4,RPL28,POLR2L,POLR2G,RPL35A,TGFB1,PCBP2,CCAR1,RPL11,RPL27A,RPS25,KPNA1,PCBP1,SNRPF,SFRS5,RPL22,POLR2H,HNRPD,RPL8,POLR2A,RBM5,SFRS2,RPS19,SNRP70,HNRNPR,SNRPD2,FUS,RPS28,YBX1,POLR2B,HNRNPL,HNRPH2,HNRPF,SFRS9,RPLP2,RPL10,PABPN1,SNRPD1,SLC25A6,RPS16,U2AF2,U2AF1,GTF2F1,HNRPUL1,RPL34,RPL23,RPS6,RPS14,SFRS7,RPS23,POLR2F,SRRM1,PTBP1,RPS5,…
8	oligodendrocyte differentiation(GO Biological Process)	-3.48263	6.35165	1.42481	2.1549	10	ZNF488,CNP,DRD3,EIF2B1,NF1,NKX2-2,RTN4,EIF2B4,EIF2B3,EIF2B5
8	oligodendrocyte development(GO Biological Process)	-4.36488	6.14498	1.80134	2.25964	7	ZNF488,CNP,EIF2B1,NKX2-2,EIF2B4,EIF2B3,EIF2B5
8	HIV-1 Transcription Elongation(REACTOME Pathways)	-5.84208	7.44825	2.74473	1.72584	35	POLR2D,TCEB1,MNAT1,POLR2L,POLR2G,SUPT4H1,SSRP1,TH1L,SUPT5H,POLR2H,CCNT2,POLR2A,GTF2H2,TCEA1,CCNH,POLR2B,SUPT16H,GTF2F1,CDK7,GTF2H3,CDK9,POLR2F,CTDP1,RDBP,NCBP1,CCNT1,ERCC3,POLR2I,POLR2J,GTF2H1,ERCC2,NCBP2,GTF2F2,ELL,POLR2E
8	Formation of HIV-1 elongation complex containing HIV-1 Tat(REACTOME Pathways)	-5.90584	7.53545	3.69897	1.84466	34	POLR2D,TCEB1,MNAT1,POLR2L,POLR2G,SUPT4H1,SSRP1,TH1L,SUPT5H,POLR2H,POLR2A,GTF2H2,TCEA1,CCNH,POLR2B,SUPT16H,GTF2F1,CDK7,GTF2H3,CDK9,POLR2F,CTDP1,RDBP,NCBP1,CCNT1,ERCC3,POLR2I,POLR2J,GTF2H1,ERCC2,NCBP2,GTF2F2,ELL,POLR2E
8	Tat-mediated HIV-1 elongation arrest and recovery(REACTOME Pathways)	-5.92334	7.1714	3	2.09151	24	POLR2D,TCEB1,POLR2L,POLR2G,SUPT4H1,SSRP1,TH1L,SUPT5H,POLR2H,POLR2A,TCEA1,POLR2B,SUPT16H,GTF2F1,CDK9,POLR2F,CTDP1,RDBP,CCNT1,POLR2I,POLR2J,GTF2F2,ELL,POLR2E
8	Pausing and recovery of HIV-1 elongation(REACTOME Pathways)	-5.82877	7.05162	2.58503	1.89963	25	POLR2D,TCEB1,POLR2L,POLR2G,SUPT4H1,SSRP1,TH1L,SUPT5H,POLR2H,CCNT2,POLR2A,TCEA1,POLR2B,SUPT16H,GTF2F1,CDK9,POLR2F,CTDP1,RDBP,CCNT1,POLR2I,POLR2J,GTF2F2,ELL,POLR2E
8	Abortive elongation of HIV-1 transcript in the absence of Tat(REACTOME Pathways)	-5.57317	6.87457	2.85387	1.73283	27	POLR2D,TCEB1,POLR2L,POLR2G,SUPT4H1,SSRP1,TH1L,SUPT5H,POLR2H,CCNT2,POLR2A,TCEA1,POLR2B,SUPT16H,GTF2F1,CDK9,POLR2F,CTDP1,RDBP,NCBP1,CCNT1,POLR2I,POLR2J,NCBP2,GTF2F2,ELL,POLR2E
8	Regulatory RNA pathways(REACTOME Pathways)	-4.9348	5.61996	2.23657	1.61798	15	POLR2D,POLR2L,POLR2G,POLR2H,POLR2A,POLR2B,TARBP2,DICER1,DGCR8,POLR2F,POLR2I,POLR2J,RNASEN,XPO5,POLR2E
8	RNA Pol II CTD phosphorylation and interaction with CE(REACTOME Pathways)	-5.57083	7.18555	3	2.34679	23	POLR2D,MNAT1,POLR2L,POLR2G,SUPT5H,POLR2H,POLR2A,GTF2H2,RNGTT,CCNH,POLR2B,GTF2F1,CDK7,GTF2H3,POLR2F,ERCC3,POLR2I,POLR2J,GTF2H1,ERCC2,RNMT,GTF2F2,POLR2E
8	HIV-1 Transcription Initiation(REACTOME Pathways)	-4.46639	8.14496	2.07572	2.14874	36	POLR2D,GTF2E2,TAF9,TAF1,MNAT1,POLR2L,POLR2G,GTF2A2,TAF6,SUPT5H,POLR2H,POLR2A,GTF2H2,GTF2B,RNGTT,CCNH,POLR2B,TAF5,TAF4,TAF12,TBP,GTF2F1,TAF10,CDK7,GTF2H3,GTF2A1,POLR2F,ERCC3,GTF2E1,POLR2I,POLR2J,GTF2H1,ERCC2,RNMT,GTF2F2,POLR2E
8	Nucleotide Excision Repair Pathway (ci3)(Ingenuity Pathways)	-5.38265	7.27835	2.69897	1.80134	31	CDK7,ERCC8,ERCC1,ERCC2,ERCC3,ERCC4,ERCC5,ERCC6,MGC105050,GTF2H1,GTF2H2,GTF2H3,RPA4,MNAT1,POLR2A,POLR2B,POLR2D,POLR2E,POLR2F,POLR2G,POLR2H,POLR2I,POLR2J,POLR2L,RAD23B,RPA1,RPA2,RPA3,XPA,XPC,CCNH
8	RNA elongation(GO Biological Process)	-5.75353	9.04567	3	1.73993	63	CDK7,CDK9,ADRM1,SUPT16H,MED8,ERCC2,ERCC3,ERCC6,ELL2,CNOT1,TMCC1,ELP4,GTF2A1,GTF2A2,GTF2B,GTF2E1,GTF2E2,GTF2F1,GTF2F2,GTF2H1,GTF2H2,GTF2H3,MNAT1,VPS36,LARP7,POLR2A,POLR2B,POLR2D,POLR2E,POLR2F,POLR2G,POLR2H,POLR2I,POLR2J,POLR2L,SRBD1,ELP3,REXO1,SKP1,SUPT4H1,SUPT5H,SUPT6H,TAF1,TAF5,TAF6,TAF9,TAF10,TAF12,TBP,TCEA1,TCEA2,TCEB1,TCEB3,VHL,WHSC2,RDBP,ELL3,TAF15,ELL,CCNH,CCNT2,CTDP1,THOC1
8	RNA elongation from RNA polymerase II promoter(GO Biological Process)	-5.96108	9.10761	3.69897	2.04096	58	CDK7,CDK9,ADRM1,MED8,ERCC2,ERCC3,ELL2,CNOT1,TMCC1,ELP4,GTF2A1,GTF2A2,GTF2B,GTF2E1,GTF2E2,GTF2F1,GTF2F2,GTF2H1,GTF2H2,GTF2H3,MNAT1,VPS36,LARP7,POLR2A,POLR2B,POLR2D,POLR2E,POLR2F,POLR2G,POLR2H,POLR2I,POLR2J,POLR2L,SRBD1,REXO1,SKP1,SUPT4H1,SUPT5H,SUPT6H,TAF1,TAF5,TAF6,TAF9,TAF10,TAF12,TBP,TCEA1,TCEB1,TCEB3,WHSC2,RDBP,ELL3,TAF15,ELL,CCNH,CCNT2,CTDP1,THOC1
8	Transcription of the HIV genome(REACTOME Pathways)	-4.7142	8.45457	2.05552	1.79048	50	POLR2D,GTF2E2,TCEB1,TAF9,TAF1,MNAT1,POLR2L,POLR2G,SUPT4H1,SSRP1,TH1L,GTF2A2,TAF6,SUPT5H,POLR2H,CCNT2,POLR2A,GTF2H2,GTF2B,TCEA1,RNGTT,CCNH,POLR2B,TAF5,TAF4,TAF12,SUPT16H,TBP,GTF2F1,TAF10,CDK7,GTF2H3,GTF2A1,CDK9,POLR2F,CTDP1,RDBP,NCBP1,CCNT1,ERCC3,GTF2E1,POLR2I,POLR2J,GTF2H1,ERCC2,NCBP2,RNMT,GTF2F2,ELL,POLR2E
8	General mRNA transcription activities(Panther Biological Process)	-6.21534	8.14724	3	2.29243	35	POLR3G,SUB1,GTF2A1L,TOP1MT,MGC105050,STON1-GTF2A1L,GTF2A1,PURG,ZNRD1,POLR1D,PHF11,PHF7,POLR3K,POLR2A,POLR2B,POLR2D,POLR2E,POLR2F,POLR2H,POLR2I,POLR2J,POLRMT,MBTD1,KIAA1333,POLR3B,PURA,PURB,TOP1,TOP2A,TOP2B,L3MBTL2,POLR1B,POLR3GL,PHF6,POLR1C
8	HIV Infection(REACTOME Pathways)	-5.90763	14.3095	2.33724	1.49349	211	POLR2D,XPO1,NUP210,NUP93,CASP8,NUP98,ANAPC11,PSMB2,GTF2E2,TCEB1,UBE2E1,CD8B,CD28,ANAPC7,TAF9,PSMD10,PRKCQ,RP6-213H19.1,TAF1,BUB3,MNAT1,DSG3,PSMB7,GAS2,PSMA3,NUPL1,NUP43,PSMD14,POLR2L,SKP1,PSMD2,DFFB,POLR2G,CXCR4,AP2B1,XRCC5,BUB1B,SUPT4H1,SSRP1,PSMB4,STK24,PSMD12,FYN,ANAPC2,CASP3,PSMA1,TH1L,KPNA1,GTF2A2,CUL5,PSMB10,XRCC4,LCK,TAF6,PSMC6,PSMD6,RAE1,NUP54,ELMO1,PSME3,BTRC,NUPL2,SUPT5H,CDC27,CDC20,UBE…
8	transcription from RNA polymerase II promoter(GO Biological Process)	-8.2072	27.5095	2.79588	2.92082	811	MED6,NR2E3,MED16,CHAF1A,PQBP1,LRPPRC,YAF2,TRIM28,CDK2,ZNF256,SORBS3,CDK7,CDK8,CDK9,SAP18,SNAPC5,IRF9,RBM14,FST,TADA3L,C1orf61,CREB3,NCOA2,DEAF1,CEBPG,HTATIP2,TACC2,DRAP1,SCGN,MXD4,HEXIM1,CTCF,NFAT5,TCFL5,JARID1B,ZMYND11,SRCAP,PPARGC1A,BRD8,EHMT2,SUB1,MORF4,MSL3L1,COPS5,GTF2A1L,ADRM1,CHD1,CHD2,SOX30,HSF2BP,PSIP1,BAZ1A,WDR6,SUPT16H,PMF1,ZHX1,SP140,SNF8,KLHL2,KLF12,POU6F2,MED8,ECD,DTX2,ZNF554,OSR2,Z…
8	cellular macromolecule catabolic process(GO Biological Process)	-4.91674	21.203	0.711304	2.11919	479	GNPDA1,PSME3,ADAM10,TOPORS,PSMD14,CDK7,STUB1,UBE4B,CDKN2A,6-Mar,ANAPC10,UBE2E3,RNASEH2A,ERN2,PAIP1,RBCK1,CUGBP1,FUT9,MGEA5,GIPC1,HPSE,USP19,LYVE1,COPS8,RNPS1,COPS6,ADRM1,WWP2,UBE2C,ADAMTS5,ATE1,HIBADH,FAF1,CHI3L1,NUDT5,CHIT1,RASSF1,POLI,KLK8,PNKP,ECD,CIDEA,CLN3,PLK3,UBR3,CPO,GNPDA2,ADM,CPA2,ASB8,PSMA8,PLEKHA7,FBXL14,CTBS,AIFM3,KLB,CYLD,FBXO16,USP54,LDHAL6A,DDB1,DDB2,DCP2,DFFA,DFFB,DHCR24,DLAT,AGA…
9	dATP/dITP metabolism(GeneGo Pathways)	1.83863	5.23314	2.09691	0.08302	46	ADA,NME6,POLD3,POLQ,POLG2,ADSSL1,ADK,ADSL,ADSS,DCK,DGUOK,AK1,AK2,XRN2,NT5C2,POLA2,AK5,POLL,GUK1,NME7,ITPA,NUDT1,NME1,NME2,NP,NT5E,RRM2B,ACP2,PKLR,PKM2,ACP5,POLE3,POLA1,POLB,POLD1,POLD2,POLE,POLE2,POLG,PRIM1,PRIM2,POLE4,POLD4,REV3L,RRM1,RRM2
10	COPI coating of Golgi vesicle(GO Biological Process)	4.63134	5.36128	4	1.65758	11	COPE,COPA,COPB1,COPZ1,COPG,ARCN1,ARF1,ARFGAP1,RAB1B,GBF1,COPB2
10	Golgi transport vesicle coating(GO Biological Process)	4.31745	5.24975	4	1.59346	12	COPE,COPA,COPB1,COPZ1,COPG,ARCN1,ARF1,SAR1B,ARFGAP1,RAB1B,GBF1,COPB2
10	Golgi vesicle budding(GO Biological Process)	4.39768	5.29341	4	1.5391	13	COPE,COPA,COPB1,COPZ1,COPG,ARCN1,ARF1,SAR1B,PLD1,ARFGAP1,RAB1B,GBF1,COPB2
10	Golgi to ER Retrograde Transport(REACTOME Pathways)	4.96434	5.51601	4	1.7986	10	COPG,GBF1,COPB2,ARCN1,COPE,COPA,ARFGAP1,ARF1,COPZ1,COPB1
10	vesicle targeting, to, from or within Golgi(GO Biological Process)	3.85495	5.10608	4	1.29158	15	TMED10,COPE,COPA,COPB1,COPZ1,COPG,SACM1L,ARCN1,ARF1,SAR1B,2-Mar,ARFGAP1,RAB1B,GBF1,COPB2
10	vesicle coating(GO Biological Process)	4.06476	4.9377	4	1.06449	17	COPE,AP2S1,COPA,COPB1,EPS15,COPZ1,COPG,HIP1,ARCN1,ARF1,SAR1B,ARFGAP1,RAB1B,CLTCL1,PICALM,GBF1,COPB2
10	membrane budding(GO Biological Process)	2.85308	5.96384	2.79588	1.32148	24	SEC24A,COPE,AP2S1,CLTB,COPA,COPB1,AP2A1,EPS15,COPZ1,COPG,GGA1,HIP1,ARCN1,ARF1,ARF4,SAR1B,PLD1,ARFGAP1,RAB1B,CLTCL1,PICALM,GBF1,LRSAM1,COPB2
10	vesicle localization(GO Biological Process)	2.14994	6.25621	2.10791	1.08513	32	STX6,YKT6,TMED10,COPE,BBS5,COPA,COPB1,COPZ1,COPG,NLGN1,SACM1L,SPG20,STX12,SHROOM2,ARCN1,ARF1,LRMP,MYO5A,MYO7A,SAR1B,2-Mar,BBS7,ARFGAP1,WDR19,KIF13A,MLPH,RAB1B,ARL6,GBF1,SNAP23,COPB2,SNAP29
10	vesicle targeting(GO Biological Process)	3.04026	5.11789	3.69897	0.735654	24	STX6,YKT6,TMED10,COPE,COPA,COPB1,COPZ1,COPG,NLGN1,SACM1L,STX12,ARCN1,ARF1,LRMP,SAR1B,2-Mar,ARFGAP1,WDR19,KIF13A,RAB1B,GBF1,SNAP23,COPB2,SNAP29
10	retrograde vesicle-mediated transport, Golgi to ER(GO Biological Process)	3.74327	5.05664	4	0.966174	19	RTN3,KIF1C,KDELR1,KDELR2,COPE,COPA,COPB1,COPZ1,COPG,COPG2,ARCN1,ARF1,RAB6B,ARFGAP1,RAB6A,TAPBP,COG8,GBF1,COPB2
10	Membrane Trafficking(REACTOME Pathways)	3.82815	5.26959	3.69897	0.404724	33	DNM2,ARRB1,STX4,COPG,CLTC,GBF1,COPB2,STX7,CLTA,SH3GL2,ARCN1,COPE,DNAJC6,AP1S1,COPA,AP1B1,AP1M2,SNAP23,SAR1B,SEC24D,AP1M1,VAMP8,SEC31A,AP1S2,SEC23A,ARFGAP1,ARF1,HSPA8,COPZ1,VAMP7,AP1G1,COPB1,PREB
10	Transport_RAB1A regulation pathway(GeneGo Pathways)	3.70452	4.84077	4	0.784627	20	CHM,CHML,COPE,COPA,COPB1,COPZ1,COPG,COPG2,GOLGA2,ARCN1,COPZ2,RAB1A,RABGGTA,RABGGTB,USO1,NAPG,NAPA,RABEP1,COPB2,GOLGA5
10	Caveolar-mediated Endocytosis (3j6wi)(Ingenuity Pathways)	2.89494	8.41062	3.69897	1.16749	65	FLOT1,MAP3K2,COPE,COPA,COPB1,CD55,DNM2,ECM2,ECM1,EGF,EGFR,ALB,ITGA11,COPZ1,COPG,FLNA,FLNB,FLOT2,ABL1,FYN,COPG2,PTRF,HLA-A,HLA-B,HLA-C,INSR,ITGA6,ITGA1,ITGA2,ITGA3,ITGA4,ITGA5,ITGA7,ITGA9,ITGAD,ITGAL,ITGAM,ITGAV,ITGAX,ITGB1,ITGB2,ITGB3,ITGB5,ITGB7,ITGB8,ARCN1,PRKCA,B2M,PTPN1,RAB5A,RAB5B,RAB5C,ACTB,ITSN1,SRC,ACTC1,ACTG1,ACTG2,SPARCL1,DYRK3,ITGA10,ITGA8,CAV1,COPB2,CD48
10	intra-Golgi vesicle-mediated transport(GO Biological Process)	2.49945	4.10323	2.65758	0.0456128	33	OPTN,COG5,YKT6,COPE,ATG4A,COPB1,CUX1,COG2,COPZ1,SCAP,COPG2,NBEA,GOLGA1,GOLGA2,ARL1,SAR1B,GOLPH3L,GOLGA6B,GOLPH3,ACBD3,COG3,RAB34,STX16,GBF1,NAPG,NAPA,AP1M1,ZW10,COPB2,COG1,GOSR1,GCC2,LRBA
10	pancreatic juice secretion(GO Biological Process)	3.11143	3.11143	2.39794	0.975104	3	COPA,CPA1,SST

## Sheet: VIABILITY
CLUSTER	GENE_SET_NAME	Viability NET PI	Viability ABS PI	Viability Net PI MLP	Viability ABS PI MLP	SET_GENE_COUNT	GENE_SYMBOLS
1	Signal transduction_Activin A signaling regulation(GeneGo Pathways)	-2.28086	6.74512	2.09691	1.46092	34	FSTL3,FST,CREBBP,DLX1,EP300,LEMD3,BAMBI,SIN3A,HIST1H2AE,H2AFZ,HIST1H2BD,H3F3B,HDAC1,IGSF1,SMAD2,SMAD3,SMAD4,SMURF1,SKI,TGFBR3,UBA52,HIST1H4I,HIST1H2BM,HIST2H2BE,HIST1H4J,HIST1H4C,HIST1H4H,HIST1H4B,HIST1H4E,HIST1H2BJ,ACVR1B,ACVR2A,ACVR2B,NCOR1
1	mRNA transcription regulation(Panther Biological Process)	7.35921	24.4155	2.58503	0.298518	833	NR2E3,HDAC6,HDAC5,GNE,PQBP1,ZNF263,YAF2,CEBPZ,ZNF197,ZNF256,SAP18,ZNF267,PCGF3,KLF2,IRF9,SCML2,NDC80,YAP1,CDX4,CREB3,NCOA2,CEBPD,ZNF211,HTATIP,CEBPG,DRAP1,MXD4,NFAT5,PTTG2,PHTF1,ZMYND11,ZNF271,ZNF234,ZNF266,ZNF274,ZNF268,SRCAP,RUVBL2,PPARGC1A,SUB1,MORF4L1,MORF4,MSL3L1,ATF7,CHD1,CHD2,SOX30,CHD3,CHD4,FOXN3,MYST2,PSIP1,WDHD1,SUPT16H,KLF12,KLF8,POU6F2,PARK7,ZNF257,MYSM1,ZNF501,BATF2,FOXP4,MED12L,TWIS…
1	transcription from RNA polymerase II promoter(GO Biological Process)	6.99888	24.7913	2.05552	0.697453	811	MED6,NR2E3,MED16,CHAF1A,PQBP1,LRPPRC,YAF2,TRIM28,CDK2,ZNF256,SORBS3,CDK7,CDK8,CDK9,SAP18,SNAPC5,IRF9,RBM14,FST,TADA3L,C1orf61,CREB3,NCOA2,DEAF1,CEBPG,HTATIP2,TACC2,DRAP1,SCGN,MXD4,HEXIM1,CTCF,NFAT5,TCFL5,JARID1B,ZMYND11,SRCAP,PPARGC1A,BRD8,EHMT2,SUB1,MORF4,MSL3L1,COPS5,GTF2A1L,ADRM1,CHD1,CHD2,SOX30,HSF2BP,PSIP1,BAZ1A,WDR6,SUPT16H,PMF1,ZHX1,SP140,SNF8,KLHL2,KLF12,POU6F2,MED8,ECD,DTX2,ZNF554,OSR2,Z…
1	transforming growth factor beta receptor complex assembly(GO Biological Process)	2.65966	5.42139	1.02136	2.20761	5	ENG,SMAD9,TGFBR1,ZFYVE9,ACVRL1
1	transmembrane receptor protein serine/threonine kinase signaling pathway(GO Biological Process)	0.958848	12.6711	0.19071	3.09691	125	TOB1,CDK6,CDKN1C,CDKN2B,KLF2,FST,FBLN5,MXD4,GIPC1,RBPMS,STRAP,CIDEA,CLU,SP7,CNN3,CNR2,COL3A1,COL5A2,COL6A3,ACVR1C,CD109,CLDN4,DAB2,EID2,DCP1B,DAND5,ENG,F2R,FNTA,LEMD3,PPP1R15A,BAMBI,AMBP,ZNF521,SOSTDC1,GAP43,GDF2,GREM1,MSTN,GDF9,BMP10,RGMB,HIPK2,HOXD3,BIRC4,IGF2R,TNFRSF9,ILK,IRF6,KRT15,LRP5,SMAD1,SMAD2,SMAD3,SMAD4,SMAD5,SMAD9,MDM4,MDS1,MAP3K1,MEN1,MSX2,NODAL,OVOL1,NOX4,1-Dec,SOST,ECSIT,PDK1,GIPC2…
1	transforming growth factor beta receptor signaling pathway(GO Biological Process)	2.14191	11.9914	0.291579	3.52288	103	TOB1,CDK6,CDKN1C,CDKN2B,KLF2,FBLN5,MXD4,GIPC1,RBPMS,STRAP,CIDEA,CLU,CNR2,COL3A1,COL5A2,COL6A3,ACVR1C,CD109,CLDN4,DAB2,EID2,DAND5,ENG,F2R,FNTA,LEMD3,PPP1R15A,BAMBI,AMBP,ZNF521,GAP43,MSTN,GDF9,BMP10,HIPK2,HOXD3,BIRC4,IGF2R,TNFRSF9,ILK,IRF6,KRT15,SMAD1,SMAD2,SMAD3,SMAD4,SMAD5,SMAD9,MDM4,MDS1,MAP3K1,MEN1,NODAL,OVOL1,NOX4,1-Dec,PDK1,GIPC2,ASPN,PPM1A,APOM,HTRA1,SAR1A,C8orf4,PTPRK,SNX6,TGIF2,S100A11,SMU…
1	Receptor protein serine/threonine kinase signaling pathway(Panther Biological Process)	3.24305	8.50112	1.26122	3.09691	33	TOB1,MAP3K7IP1,TOB2,STRAP,IRAK3,DCP1B,ENG,AMHR2,IRAK1,IRAK2,SMAD1,SMAD2,SMAD3,SMAD4,SMAD5,SMAD9,IRAK4,PCSK5,DCP1A,BMPR1A,SLIT3,BMPR2,MAP3K7,TGFBR2,TGFBR3,GSG2,ACVR1,ACVR1B,ACVR2A,ACVR2B,SLIT2,ZFYVE9,ACVRL1
1	positive regulation of BMP signaling pathway(GO Biological Process)	-3.33275	3.33275	2.31876	1.06601	3	ENG,TWSG1,ACVRL1
1	TGF- Signaling (cj1)(Ingenuity Pathways)	2.38533	9.28079	0.558148	2.18709	63	MAP3K7IP1,UBD,MAP4K1,ACVR1C,CREBBP,EP300,RRAS2,MRAS,FOS,AMHR2,GRB2,HDAC1,HNF4A,HRAS,INHBC,JUN,KRAS,SMAD1,SMAD2,SMAD3,SMAD4,SMAD5,SMAD9,NODAL,NRAS,SERPINE1,PIAS4,PITX2,MAPK1,MAPK3,MAPK8,MAPK9,MAP2K1,MAP2K2,SMURF1,RAF1,RRAS,MAP2K4,SMURF2,BMP2,BMP4,BMP7,BMPR1A,BMPR1B,BMPR2,SOS1,SOS2,MAP3K7,TFE3,TGFB1,TGFB2,TGFB3,TGFBR1,TGFBR2,TGIF1,UBC,VDR,RUNX3,ACVR1,ACVR1B,ACVR2A,ACVR2B,ZFYVE9
1	senescence(GO Biological Process)	2.21788	6.24685	0.794254	2.67778	6	MORF4,IGFBP7,PCM1,ATR,SMURF2,BMI1
1	protein import(GO Biological Process)	5.45408	11.9333	2.58503	0.729787	173	DPP3,TOB1,NUTF2,FSTL3,DNAJA2,TACC3,PPIH,CHERP,IPO8,IPO7,HTATIP2,RABAC1,NUP50,CFTR,EDAR,EBNA1BP2,MAPRE2,RBPMS,FAF1,PSIP1,NLRP3,C1QTNF3,CCR1,PLK3,DNAJC19,C3orf31,IL31RA,MTPN,ABRA,CRY2,PRICKLE1,TIMM8A,DVL1,F2,F2R,FANCA,FANCG,FGF9,FGF10,NUP205,SIRT1,DDX58,KPNA6,FYB,TINF2,FXC1,TIMM10,TIMM9,RPS6KC1,GLI3,GLRX,GPX4,PDIA3,GRPR,TNPO2,APC,PRMT2,HSF1,IFNG,FAS,IL2RG,IL10,IL15,JAK2,KCNMA1,KPNA1,KPNB1,KPNA2,KPN…
1	nuclear import(GO Biological Process)	5.47268	11.2632	2.52288	0.691222	155	DPP3,TOB1,NUTF2,FSTL3,TACC3,PPIH,CHERP,IPO8,IPO7,HTATIP2,RABAC1,NUP50,CFTR,EDAR,EBNA1BP2,MAPRE2,RBPMS,FAF1,PSIP1,NLRP3,C1QTNF3,CCR1,PLK3,IL31RA,MTPN,ABRA,CRY2,PRICKLE1,DVL1,F2,F2R,FANCA,FANCG,FGF9,FGF10,NUP205,PASK,SIRT1,TNPO3,DDX58,KPNA6,FYB,TINF2,GLI3,GLRX,GPX4,RANGRF,PDIA3,GRPR,TNPO2,APC,PRMT2,HSF1,IFNG,FAS,IL2RG,IL10,IL15,JAK2,KCNMA1,KPNA1,KPNB1,KPNA2,KPNA3,KPNA4,KPNA5,TNPO1,RANBP5,RHOA,LAIR1…
1	protein import into nucleus(GO Biological Process)	5.34797	11.1841	2.49485	0.70708	152	DPP3,TOB1,NUTF2,FSTL3,TACC3,PPIH,CHERP,IPO8,IPO7,HTATIP2,RABAC1,NUP50,CFTR,EDAR,EBNA1BP2,MAPRE2,RBPMS,FAF1,PSIP1,NLRP3,C1QTNF3,CCR1,PLK3,IL31RA,MTPN,ABRA,CRY2,PRICKLE1,DVL1,F2,F2R,FANCA,FANCG,FGF9,FGF10,NUP205,SIRT1,DDX58,KPNA6,FYB,TINF2,GLI3,GLRX,GPX4,PDIA3,GRPR,TNPO2,APC,PRMT2,HSF1,IFNG,FAS,IL2RG,IL10,IL15,JAK2,KCNMA1,KPNA1,KPNB1,KPNA2,KPNA3,KPNA4,KPNA5,TNPO1,RANBP5,RHOA,LAIR1,ARNT,SMAD3,SMAD5,…
1	NLS-bearing substrate import into nucleus(GO Biological Process)	4.0718	5.29011	2.14267	1.47496	15	NUTF2,KPNA6,FYB,KPNA1,KPNB1,KPNA2,KPNA3,KPNA4,KPNA5,RANBP5,RERE,NCKIPSD,TRPS1,CBLB,NUP153
1	Peroxisome transport(Panther Biological Process)	4.09046	5.02836	2.13077	1.48413	12	GTF3C2,PEX5L,PEX1,PEX6,PEX7,PEX12,PEX13,PEX14,PEX5,PEX11B,PEX11A,RNF10
1	Other receptor mediated signaling pathway(Panther Biological Process)	4.16764	12.3501	1.56864	3	121	LRRC17,LRRN2,SEMA3C,FOXN3,PKD1L2,FOXP4,GRIN3A,LRG1,LRIG3,SLITRK4,LRFN5,CTGF,LINGO2,FREM1,PKD1L1,DLG1,DLG3,DLG4,DVL1,DVL2,DVL3,FCER1G,SLITRK3,FOXJ3,FOXF2,FOXC1,FOXI1,FOXM1,FOXO1,FOXO3,PTPN23,TSKU,LRIG1,LRRTM2,SLITRK5,PTPN22,STAP1,OPTC,GDF2,HAVCR1,SIGLEC7,DAPP1,FOXP1,SIGLEC9,SIGLEC8,TNFRSF21,BMP10,GP1BA,GRIN2A,GRIN2B,GSK3A,GSK3B,APC,FOXN2,PKD1L3,LRRTM1,LRRTM3,AMIGO2,IHH,FOXK2,INHBC,LIMS1,TACSTD2,TA…
1	IL12 signaling mediated by STAT4(NCI_NATURE Pathways)	3.57203	7.12722	1.66555	2.52288	25	CREBBP,IL2RA,IFNG,CD28,CD3E,IRF1,TGFB1,IL2,IL18,MAPK9,HLA-DRA,CD3G,PIAS2,STAT3,IL18RAP,CD247,CD80,CD3D,IL18R1,CD4,STAT4,MAPK8,FOS,JUN,CD86
1	Immune response _Antigen presentation by MHC class II(GeneGo Pathways)	3.02611	6.48394	1.23508	2.04576	21	IFI30,CTSL1,CTSS,HLA-DMA,HLA-DMB,HLA-DOA,HLA-DOB,HLA-DPA1,HLA-DPB1,HLA-DQA1,HLA-DQB1,HLA-DQB2,HLA-DRA,HLA-DRB4,LGMN,CD3D,CD3E,CD3G,CD247,CD4,CD74
1	Downstream TCR signaling(REACTOME Pathways)	4.39031	7.37908	2.35655	2.19382	30	RELA,AKT1,TRAF6,CD3E,PRKCQ,NFKB1,MAP3K7IP2,IKBKG,ZAP70,PDPK1,PTEN,LCK,NFKBIA,MAP3K7,CD3G,UBE2N,IKBKB,CHUK,UBC,CD247,BCL10,PIK3CA,TRAT1,CD3D,CD4,RIPK2,PIK3R1,TMEM189-UBE2V1,INPP5D,MALT1
1	Signaling in Immune system(REACTOME Pathways)	2.04583	13.2849	0.101824	2.79588	157	RELA,IFITM1,AKT1,CD200R1,TRAF6,C9,ITGAX,CD8B,LCP2,CD3E,ITGB7,TIRAP,TLR2,PRKCQ,NFKB1,CD244,PVR,MAP3K7IP2,PLCG1,IKBKG,C2,ULBP3,ITGA5,ZAP70,CD177,APOB,HLA-A,MAPK1,MERTK,CSK,CD2,IRAK1,PDPK1,PTPRC,MADCAM1,ITGB2,TBK1,C7,FYN,PTEN,CAV1,ANGPT2,ITGA4,TICAM2,ICAM2,CD47,CD19,OLR1,LCK,SOS1,IRAK4,FCER1G,TLR6,MAP3K1,CFB,NFKBIA,MAP3K7IP1,COL1A2,THBD,ITGB3,MASP2,COL1A1,CD84,KLRG1,CD40,TLR5,ITGAM,B2M,TLR4,C3,PPIL2…
1	Immunoregulatory interactions between a Lymphoid and a non-Lymphoid cell(REACTOME Pathways)	3.59555	8.68458	1.50307	3.52288	39	IFITM1,CD200R1,CD8B,CD3E,ITGB7,PVR,ULBP3,HLA-A,MADCAM1,ITGB2,ITGA4,ICAM2,CD19,KLRG1,CD40,B2M,C3,KLRC1,SELL,CD226,LILRA1,CD3G,KLRD1,HLA-G,VCAM1,CRTAM,FCGR2B,CD200,CD247,CD3D,TYROBP,CD96,ITGAL,AMICA1,CD160,CDH1,CD81,CXADR,CD40LG
1	positive regulation of production of molecular mediator of immune response(GO Biological Process)	4.26516	5.52867	2.14267	1.8962	11	MALT1,FCER1G,FOXP1,IL9,BDNF,CXCR5,MAP3K7,TRAF2,TRAF6,BCL10,CD86
1	Osteopontin-mediated events(NCI_NATURE Pathways)	-3.03346	5.64765	2.58503	1.23508	25	RELA,VAV3,ILK,ROCK2,NFKB1,SPP1,MAPK1,MAP3K14,MAP3K1,NFKBIA,ITGB3,PIP5K1A,CHUK,PIK3CA,PTK2B,MAPK3,PIK3R1,MMP2,MAPK8,CD44,PLAU,ITGAV,SYK,FOS,JUN
1	Development_VEGF-family signaling(GeneGo Pathways)	-3.10472	6.61376	2.85387	0.945004	42	AKT3,AKT1,AKT2,FIGF,FLT1,FLT4,FN1,FOS,GRB2,HRAS,ITGA5,ITGAV,ITGB1,ITGB3,ITPR1,ITPR2,ITPR3,JUN,KDR,L1CAM,PIK3CA,PIK3CB,PIK3CD,PIK3R1,PIK3R2,PLCG1,PLCG2,PRKCA,MAPK1,MAPK3,MAP2K1,MAP2K2,RAF1,SHC1,SOS1,SOS2,VEGFA,VEGFB,VEGFC,VTN,PIK3R3,NRP1
1	PECAM1 interactions(REACTOME Pathways)	-6.33557	7.13927	4	2.95861	8	PLCG1,FYN,ITGB3,PECAM1,PTPN6,INPP5D,ITGAV,PTPN11
1	Macropinocytosis (e86)(Ingenuity Pathways)	-3.0564	8.297	2.92082	1.66354	55	ABI1,CSF1R,EGF,RRAS2,MRAS,HGF,HRAS,ITGA5,ITGB1,ITGB2,ITGB3,ITGB5,ITGB7,ITGB8,ARF6,KRAS,RHOA,MET,NGF,NRAS,PAK1,ANKFY1,PDGFA,PDGFB,PIK3C2A,PIK3C2B,PIK3C2G,PIK3C3,PIK3CA,PIK3CB,PIK3CD,PIK3CG,PIK3R1,PIK3R2,PLCG1,PLCG2,PRKCA,PRKCB1,PRKCD,PRKCE,PRKCG,PRKCH,PRKCI,PRKD1,PRKCQ,PRKCZ,PDGFC,RAB5A,RRAS,SRC,PDGFD,ACTN4,RAB34,PIK3R3,CDC42
1	S1P3 pathway(NCI_NATURE Pathways)	-1.14511	7.46069	0.987163	2.74473	25	AKT1,PDGFRB,GNAO1,GNA12,CXCR4,GNAI1,MAPK1,VEGFA,RHOA,AKT3,ITGB3,EDG1,GNAQ,GNA13,EDG5,GNAI2,JAK2,MAPK3,FLT1,GNA11,ITGAV,GNA14,GNAI3,SRC
1	Integrin cell surface interactions(REACTOME Pathways)	0.320869	8.60848	0.227972	2.04096	53	ITGAX,ITGB7,ITGA1,ITGA10,LAMB1,RASGRP2,ITGA5,SPP1,CSK,MADCAM1,ITGB2,LAMA1,VTN,IBSP,ITGA4,ICAM2,PTPN1,FBN1,THBS1,SOS1,COL1A2,ITGA11,ITGB3,LAMA2,COL1A1,ITGAM,PECAM1,VCAM1,JAM3,ITGA2,PTK2,ITGB8,APBB1IP,FGA,ITGA8,CRK,ITGA7,FGG,ITGA6,JAM2,F11R,ITGAL,AMICA1,BSG,RAP1B,TLN1,ITGB5,FN1,CDH1,ITGAV,ITGA3,SRC,GRB2
1	Integrin alphaIIbbeta3 signaling(REACTOME Pathways)	-3.58991	7.03855	2.58503	3	12	RASGRP2,CSK,PTPN1,SOS1,ITGB3,PTK2,APBB1IP,CRK,RAP1B,TLN1,SRC,GRB2
1	Grb2:SOS provides linkage to MAPK signaling for Intergrins(REACTOME Pathways)	-4.87397	6.84141	3.22185	2.85387	8	SOS1,ITGB3,PTK2,APBB1IP,RAP1B,TLN1,SRC,GRB2
1	p130Cas linkage to MAPK signaling for integrins(REACTOME Pathways)	-5.33674	7.18753	2.85387	3.09691	7	ITGB3,PTK2,APBB1IP,CRK,RAP1B,TLN1,SRC
1	integrin-mediated signaling pathway(GO Biological Process)	-0.296564	10.8982	0.763463	2.63827	88	ADAM10,TACC2,CD226,NISCH,KLK8,CALR3,COL3A1,CRMP1,CTGF,DAB2,DOCK1,ADAM32,ERBB2,FGR,ITGA11,FUT8,LAT,ADAMDEC1,ANGPTL3,ANGPT2,CYR61,ILK,INHBC,INPPL1,ITGA1,ITGA2,ITGA3,ITGA4,ITGA5,ITGA7,ITGA9,ITGAL,ITGAV,ITGAX,ITGB1,ITGB2,ITGB3,ITGB7,ITGB8,ITK,KCNH2,RHOA,LAMA3,LAMC2,ARHGAP5,KITLG,MYH9,NEDD9,PECAM1,PIK3C2B,PLD2,FERMT1,ERBB2IP,PTK2,RAP1B,RAP2A,P2RY12,SLC8A1,SOS1,DST,SYK,TEC,TESK1,VASP,VAV1,VCAM1,CXCR4,D…
1	Blood coagulation_GPVI-dependent platelet activation(GeneGo Pathways)	-0.392699	8.48081	0.564156	2.39794	43	RASGRP2,VAV3,COL1A1,COL1A2,FCER1G,FGA,FGG,FYN,LAT,GP1BA,GP5,ITGA2,ITGB1,ITGB3,ITPR1,ITPR2,ITPR3,RHOA,LCP2,LYN,GP6,PECAM1,PIK3CA,PIK3CB,PIK3R1,PLCG2,APBB1IP,PRKCA,PTPN6,PTPN11,RAP1A,RAP1B,STX4,SYK,BTK,TLN1,VAV1,TLN2,CBL,SNAP23,VAMP3,GRAP2,CDC42
1	Plug Formation(REACTOME Pathways)	-9.67661	9.67661	3.22185	4	3	ITGB3,FGA,FGG
1	Blood coagulation_GPCRs in platelet aggregation(GeneGo Pathways)	2.29605	11.8031	0.398375	3.69897	92	RASGRP2,MRLC2,MYL9,CIB1,MRCL3,GNA13,GNB5,ADCY1,CFL1,CFL2,ADCY2,ADCY3,ADCY5,ADCY6,ADCY7,ADCY8,ADCY9,MYL6B,ADCY4,F2,F2R,FGA,FGG,ARHGEF12,ITGB3BP,GNAI1,GNAI2,GNAI3,GNAO1,GNAQ,GNAS,GNB2,GNG4,GNG5,GNG11,GNGT2,MGC13450,ITGB3,ITPR1,ITPR2,ITPR3,RHOA,LIMK1,LIMK2,MYH1,MYH2,MYH3,MYH4,MYH6,MYH7,MYH8,MYH9,MYH10,MYH11,MYL1,MYL2,MYL3,MYL4,MYL5,MYL6,PPP1R12A,P2RY1,PIK3CB,PIK3CG,PLCB2,PLCB3,APBB1IP,PPP1CB,PRKACA,…
1	Cytoskeleton remodeling_Fibronectin-binding integrins in cell motility(GeneGo Pathways)	-0.19159	8.48814	0.459671	2.49485	45	ARPC5,ARPC4,ARPC3,ARPC1B,ACTR3,ACTR2,ARPC2,ARPC1A,CFL1,CFL2,NISCH,FN1,FYN,GRLF1,ITGA5,ITGAV,ITGB1,ITGB3,RHOA,LIMK1,LIMK2,PAK1,PIK3CA,PIK3CB,PIK3CD,PIK3R1,PIK3R2,ACTR3B,PTK2,ACTB,ROCK1,SRC,TLN1,ACTG1,VAV1,VCL,ACTN4,TLN2,CAV1,ACTN1,ACTN2,ACTN3,WASL,ROCK2,CDC42
1	cell-substrate junction assembly(GO Biological Process)	-5.26732	6.33927	3.69897	2.50864	10	ITGA6,ITGA5,ITGB3,LAMA3,LAMC1,LAMC2,LIMK2,TLN1,TNS1,TPM1
1	amb2 Integrin signaling(NCI_NATURE Pathways)	4.22836	6.5473	2.11919	0.978811	42	AKT1,PLAT,MYH2,NFKB1,KNG1,APOB,YES1,ITGB2,FYN,RAP1A,VTN,VTN,ICAM2,RHOA,LCK,HP,IL6,ROCK1,MST1R,PLAUR,ITGAM,SELPLG,JAM3,TNF,AGER,GP1BA,HCK,JAM2,MPO,LYN,MMP2,RAP1B,TLN1,PRKCZ,ICAM1,THY1,PLAU,BLK,FN1,PLG,CYR61,SRC,FGR
1	interspecies interaction between organisms(GO Biological Process)	2.51919	14.0901	0.220692	2.07058	198	ACOT8,PDCD6IP,RTN3,TNIP1,CLEC4M,NXF1,CREB3,SYNCRIP,HTATIP,IPO7,HTATIP2,CENPA,RBCK1,IVNS1ABP,RRAGA,SRCAP,LILRB1,CPSF4,EBNA1BP2,SF3B2,UPK1A,WWP1,WWP2,PSIP1,EGLN3,CCR2,CCR3,CCR5,TBC1D20,COPB1,CREBBP,CX3CR1,DDB1,DLG1,EIF4A2,EIF4G1,CRTC2,EP300,ALB,FCGR2B,FDPS,CD93,KIN,RCOR1,NEDD4L,UBR4,CRTC1,SIRT1,SCRIB,FKBP8,DARC,FYN,AMBP,ANKRD17,GCN5L2,HAVCR1,AP3M1,SND1,BIN1,ANPEP,SLC25A4,TBK1,CXCL1,SLC25A5,SLC25A6,…
1	nerve growth factor receptor signaling pathway(GO Biological Process)	-2.6679	3.02174	2.08619	0.327071	11	AGT,AGTR2,MRAS,RUSC1,NDN,UTP11L,PTPN11,RAF1,RIT2,SORT1,ULK1
1	G-protein signaling_Rap1A regulation pathway(GeneGo Pathways)	3.31178	7.93279	1.36653	2.3098	38	RASGRP2,ADCY1,PLCD3,MRAS,RASA3,KIFAP3,FNTA,RASGRP3,GNAI1,GNAI2,GNAI3,GNAO1,GNAS,RAPGEF1,NEDD4,PGGT1B,PLCD1,PRKACA,PRKACB,PRKACG,RAF1,RALGDS,RAP1A,RAP1GAP,RAP1GDS1,RASA1,BRAF,TSC2,ZAP70,PLCD4,KRIT1,CD3D,CD3E,CD3G,CD247,MAGI1,RAPGEF2,RAPGEF5
1	Neurophysiological process_EphB receptors in dendritic spine morphogenesis and synaptogenesis(GeneGo Pathways)	5.71128	8.12369	3	1.6968	52	ARPC5,ARPC4,ARPC3,ARPC1B,ACTR3,ACTR2,ARPC2,ARPC1A,DBN1,DLG4,DNM2,CTTN,EPHB1,EPHB2,EPHB3,EPHB4,EPHB6,SHANK2,FYN,GABRA1,GABRA2,GABRA3,GABRA4,GABRA5,GABRA6,GABRB2,GABRB3,GABRE,GABRG2,GABRG3,GABRP,GRIA1,GRIA2,GRIA3,GRIA4,GRIN2A,GRIN2B,NCK1,PAK1,TRAPPC4,GABRQ,ACTR3B,ACTB,SDC2,ITSN1,SNAP25,STX1A,ACTG1,ARHGEF7,WASL,KALRN,CDC42
1	Cytoskeleton remodeling_Regulation of actin cytoskeleton by Rho GTPases(GeneGo Pathways)	4.11533	8.90187	1.92812	2.45593	52	ARPC5,ARPC4,ARPC3,ARPC1B,ACTR3,ACTR2,ARPC2,MRLC2,MYL9,ARPC1A,MRCL3,CFL1,CFL2,MYL6B,FLNA,MGC13450,RHOA,LIMK1,LIMK2,MYH1,MYH2,MYH3,MYH4,MYH6,MYH7,MYH8,MYH9,MYH10,MYH11,MYL1,MYL2,MYL3,MYL4,MYL5,MYL6,MYLK,PPP1R12A,PAK1,PFN2,PPP1CB,ACTR3B,ACTB,ROCK1,FSCN1,ACTC1,ACTG1,ACTG2,MYLK2,MYH13,WASF1,ROCK2,CDC42
1	response to antibiotic(GO Biological Process)	4.1857	7.46768	2.18046	2.5376	28	ARFGEF2,SLCO1B1,ENDOG,FANCF,AAK1,SNX10,APOB,ABCC1,ATF3,2-Sep,NOX4,PLD2,TDP1,LANCL2,B2M,SLC46A2,RET,HIAT1,PINK1,SYVN1,HIATL1,MFSD9,PROM1,NMI,CD3G,LARGE,H2AFY,GCC2
1	folic acid transport(GO Biological Process)	1.96679	6.039	0.667562	2.5376	6	PDPN,FOLR1,ABCC1,SLC19A1,SLC25A32,RFT1
1	mitochondrion organization(GO Biological Process)	1.98017	11.4628	0.170053	2.00436	118	DNM1L,TIMM17B,CDKN2A,DNAJA2,TIMM17A,TIMM44,MTX2,PPARGC1A,TOMM34,RAB32,IMMT,PIM2,KATNA1,CNR2,DNAJC19,C3orf31,COX10,BRI3BP,MMAA,TIMM8A,ENDOG,CLN8,AKT1,F2R,PPRC1,PMPCA,ABCB10,RNF19A,DNM3,FXC1,TIMM10,TIMM9,RPS6KC1,VPS4A,DISC1,HTRA2,SFN,COX18,TRIB2,SLC25A4,TIMM22,DNAJA1,NRBP2,ING2,LETM1,LGALS3,LIG3,MAN2A1,SMCP,MAP3K1,MIPEP,MPV17,MYC,NDUFS5,NDUFS8,OGG1,OPA1,NOX4,GLRX2,FIS1,APIP,TRNT1,NDUFAF1,TFB1M,SERP…
2	proteasomal ubiquitin-dependent protein catabolic process(GO Biological Process)	-1.66627	7.84609	2.0655	0.0895357	101	PSME3,PSMD14,STUB1,6-Mar,ANAPC10,RBCK1,GIPC1,ADRM1,UBE2C,FAF1,RASSF1,FBXL11,FBXW11,CDC26,FBXO6,NARF,AMFR,GCLC,ANAPC2,ANAPC4,EIF3E,MAD2L1,SMAD2,FZR1,ANAPC5,ANAPC7,ANAPC11,PLK1,RNF125,NPLOC4,EDEM2,PSMA1,PSMA2,PSMA3,PSMA4,PSMA5,PSMA6,PSMA7,UGCGL1,PSMB1,PSMB2,PSMB3,PSMB4,PSMB5,PSMB6,PSMB7,PSMB8,PSMB9,PSMB10,PSMC1,PSMC2,PSMC4,PSMC5,PSMC6,PSMD1,PSMD2,PSMD3,PCNP,PSMD5,PSMD7,PSMD8,PSMD9,PSMD10,PSMD11,PSM…
2	proteasomal protein catabolic process(GO Biological Process)	-1.76388	7.8834	2.13077	0.0832303	103	PSME3,PSMD14,STUB1,6-Mar,ANAPC10,RBCK1,GIPC1,ADRM1,UBE2C,FAF1,RASSF1,FBXL11,FBXW11,CDC26,FBXO6,NARF,AMFR,GCLC,ANAPC2,ANAPC4,EIF3E,MAD2L1,SMAD2,FZR1,ANAPC5,ANAPC7,ANAPC11,PLK1,RNF125,NPLOC4,EDEM2,PSMA1,PSMA2,PSMA3,PSMA4,PSMA5,PSMA6,PSMA7,UGCGL1,PSMB1,PSMB2,PSMB3,PSMB4,PSMB5,PSMB6,PSMB7,PSMB8,PSMB9,PSMB10,PSMC1,PSMC2,PSMC4,PSMC5,PSMC6,PSMD1,PSMD2,PSMD3,PCNP,PSMD5,PSMD7,PSMD8,PSMD9,PSMD10,PSMD11,PSM…
3	Formation of the Editosome(REACTOME Pathways)	-2.22749	8.32301	2.58503	0.35389	93	EIF4A1,EIF5,EIF4G1,RPS13,EIF3A,EIF3I,EIF3K,RPS4Y1,RPL13,EIF2S2,RNPS1,EIF3E,CSTF2,RPS11,CPSF3,RPL27,RPS21,RPL28,RPL35A,EIF5B,SFRS4,RPL11,ETF1,RPL27A,RPS25,RBM8A,SFRS5,RPL22,CDC40,EIF1AX,RPL8,NXF1,SFRS2,EIF2B5,GSPT2,RPS19,CLP1,EIF3C,PCF11,EIF3F,UPF3B,RPS28,NUDT21,PABPC1,SFRS9,RPLP2,EIF3H,EIF2B3,RPL10,MAGOH,PABPN1,CSTF1,EIF4A2,EIF2S3,EIF3B,RPS16,U2AF2,U2AF1,RPL34,EIF3J,RPL23,RPS6,RPS14,CSTF3,SFRS7,E…
3	mRNA 3'-end processing(REACTOME Pathways)	-2.3608	8.30502	2.92082	0.388914	91	EIF4A1,EIF5,EIF4G1,RPS13,EIF3A,EIF3I,EIF3K,RPS4Y1,RPL13,EIF2S2,RNPS1,EIF3E,CSTF2,RPS11,CPSF3,RPL27,RPS21,RPL28,RPL35A,EIF5B,SFRS4,RPL11,ETF1,RPL27A,RPS25,RBM8A,SFRS5,RPL22,CDC40,EIF1AX,RPL8,NXF1,SFRS2,EIF2B5,GSPT2,RPS19,CLP1,EIF3C,PCF11,EIF3F,UPF3B,RPS28,NUDT21,PABPC1,SFRS9,RPLP2,EIF3H,EIF2B3,RPL10,MAGOH,PABPN1,CSTF1,EIF4A2,EIF2S3,EIF3B,RPS16,U2AF2,U2AF1,RPL34,EIF3J,RPL23,RPS6,RPS14,CSTF3,SFRS7,E…
3	mRNA Editing(REACTOME Pathways)	-1.85486	8.59089	2.11919	0.440333	95	EIF4A1,EIF5,EIF4G1,RPS13,EIF3A,EIF3I,EIF3K,RPS4Y1,RPL13,EIF2S2,RNPS1,EIF3E,CSTF2,RPS11,CPSF3,RPL27,RPS21,RPL28,RPL35A,EIF5B,SFRS4,RPL11,ETF1,ADAR,RPL27A,RPS25,RBM8A,SFRS5,RPL22,CDC40,EIF1AX,RPL8,NXF1,SFRS2,EIF2B5,GSPT2,RPS19,CLP1,EIF3C,PCF11,EIF3F,UPF3B,RPS28,NUDT21,PABPC1,SFRS9,RPLP2,EIF3H,EIF2B3,RPL10,MAGOH,PABPN1,CSTF1,EIF4A2,EIF2S3,EIF3B,RPS16,U2AF2,U2AF1,RPL34,EIF3J,RPL23,RPS6,RPS14,CSTF3,SF…
3	Transport of Mature mRNA derived from an Intron-Containing Transcript(REACTOME Pathways)	-2.68161	7.56228	3.22185	0.256569	81	EIF4A1,EIF5,EIF4G1,RPS13,EIF3A,EIF3I,EIF3K,RPS4Y1,RPL13,EIF2S2,RNPS1,EIF3E,RPS11,RPL27,RPS21,RPL28,RPL35A,EIF5B,SFRS4,RPL11,ETF1,RPL27A,RPS25,RBM8A,SFRS5,RPL22,CDC40,EIF1AX,RPL8,NXF1,SFRS2,EIF2B5,GSPT2,RPS19,EIF3C,EIF3F,UPF3B,RPS28,PABPC1,SFRS9,RPLP2,EIF3H,EIF2B3,RPL10,MAGOH,EIF4A2,EIF2S3,EIF3B,RPS16,U2AF2,U2AF1,RPL34,EIF3J,RPL23,RPS6,RPS14,SFRS7,EIF2B4,RPS23,SRRM1,RPS5,EIF4H,RPL26L1,SFRS6,NCBP1,…
3	Transport of Mature Transcript to Cytoplasm(REACTOME Pathways)	-1.87304	8.26623	2.23657	0.522156	84	EIF4A1,EIF5,EIF4G1,RPS13,EIF3A,EIF3I,EIF3K,RPS4Y1,RPL13,EIF2S2,RNPS1,EIF3E,RPS11,CPSF3,RPL27,RPS21,RPL28,RPL35A,EIF5B,SFRS4,RPL11,ETF1,RPL27A,RPS25,RBM8A,SFRS5,RPL22,CDC40,EIF1AX,RPL8,NXF1,SFRS2,EIF2B5,GSPT2,RPS19,EIF3C,EIF3F,UPF3B,RPS28,PABPC1,SFRS9,RPLP2,EIF3H,EIF2B3,RPL10,MAGOH,EIF4A2,EIF2S3,EIF3B,RPS16,U2AF2,U2AF1,RPL34,EIF3J,RPL23,RPS6,RPS14,SFRS7,EIF2B4,RPS23,SRRM1,RPS5,EIF4H,RPL26L1,SFRS6,…
3	GTP hydrolysis and joining of the 60S ribosomal subunit(REACTOME Pathways)	-2.48354	6.67075	2.49485	0.344573	59	EIF4A1,EIF5,EIF4G1,RPS13,EIF3A,EIF3I,EIF3K,RPS4Y1,RPL13,EIF2S2,EIF3E,RPS11,RPL27,RPS21,RPL28,RPL35A,EIF5B,RPL11,ETF1,RPL27A,RPS25,RPL22,EIF1AX,RPL8,EIF2B5,GSPT2,RPS19,EIF3C,EIF3F,RPS28,RPLP2,EIF3H,EIF2B3,RPL10,EIF4A2,EIF2S3,EIF3B,RPS16,RPL34,EIF3J,RPL23,RPS6,RPS14,EIF2B4,RPS23,RPS5,EIF4H,RPL26L1,RPL3L,RPL18,RPL4,RPL13A,EIF3G,EIF2B1,EEF2,RPL10A,EIF2S1,RPL14,EIF3D
3	Cap-dependent Translation Initiation(REACTOME Pathways)	-2.66259	6.78059	2.58503	0.350568	61	EIF4A1,EIF5,EIF4G1,RPS13,EIF3A,EIF3I,EIF3K,RPS4Y1,RPL13,EIF2S2,EIF3E,RPS11,RPL27,RPS21,RPL28,RPL35A,EIF5B,RPL11,ETF1,RPL27A,RPS25,RPL22,EIF1AX,RPL8,EIF2B5,GSPT2,RPS19,EIF3C,EIF4EBP1,EIF3F,RPS28,PABPC1,RPLP2,EIF3H,EIF2B3,RPL10,EIF4A2,EIF2S3,EIF3B,RPS16,RPL34,EIF3J,RPL23,RPS6,RPS14,EIF2B4,RPS23,RPS5,EIF4H,RPL26L1,RPL3L,RPL18,RPL4,RPL13A,EIF3G,EIF2B1,EEF2,RPL10A,EIF2S1,RPL14,EIF3D
3	Transport of the SLBP independent Mature mRNA(REACTOME Pathways)	-2.46066	6.82255	2.65758	0.305658	64	EIF4A1,EIF5,EIF4G1,RPS13,EIF3A,EIF3I,EIF3K,RPS4Y1,RPL13,EIF2S2,EIF3E,RPS11,RPL27,RPS21,RPL28,RPL35A,EIF5B,RPL11,ETF1,RPL27A,RPS25,RPL22,EIF1AX,RPL8,NXF1,EIF2B5,GSPT2,RPS19,EIF3C,EIF3F,RPS28,PABPC1,RPLP2,EIF3H,EIF2B3,RPL10,EIF4A2,EIF2S3,EIF3B,RPS16,RPL34,EIF3J,RPL23,RPS6,RPS14,EIF2B4,RPS23,RPS5,EIF4H,RPL26L1,NCBP1,RPL3L,RPL18,RPL4,RPL13A,EIF3G,NCBP2,EIF2B1,EEF2,RPL10A,EIF2S1,RPL14,EIF3D,THOC4
3	Transport of Mature mRNA Derived from an Intronless Transcript(REACTOME Pathways)	-2.35242	6.87928	2.4437	0.277037	66	EIF4A1,EIF5,EIF4G1,RPS13,EIF3A,EIF3I,EIF3K,RPS4Y1,RPL13,EIF2S2,EIF3E,RPS11,CPSF3,RPL27,RPS21,RPL28,RPL35A,EIF5B,RPL11,ETF1,RPL27A,RPS25,RPL22,EIF1AX,RPL8,NXF1,EIF2B5,GSPT2,RPS19,EIF3C,EIF3F,RPS28,PABPC1,RPLP2,EIF3H,EIF2B3,RPL10,EIF4A2,EIF2S3,EIF3B,RPS16,RPL34,EIF3J,RPL23,RPS6,RPS14,EIF2B4,RPS23,RPS5,EIF4H,RPL26L1,NCBP1,RPL3L,RPL18,RPL4,RPL13A,EIF3G,NCBP2,CPSF1,EIF2B1,EEF2,RPL10A,EIF2S1,RPL14,EIF3…
3	L13a-mediated translational silencing of Ceruloplasmin expression(REACTOME Pathways)	-2.86201	6.52014	2.92082	0.512862	51	EIF4A1,EIF4G1,RPS13,EIF3A,EIF3I,EIF3K,RPS4Y1,RPL13,EIF2S2,EIF3E,RPS11,RPL27,RPS21,RPL28,RPL35A,RPL11,RPL27A,RPS25,RPL22,EIF1AX,RPL8,RPS19,EIF3C,EIF3F,RPS28,PABPC1,RPLP2,EIF3H,RPL10,EIF4A2,EIF2S3,EIF3B,RPS16,RPL34,EIF3J,RPL23,RPS6,RPS14,RPS23,RPS5,EIF4H,RPL26L1,RPL3L,RPL18,RPL4,RPL13A,EIF3G,RPL10A,EIF2S1,RPL14,EIF3D
3	Eukaryotic Translation Termination(REACTOME Pathways)	-4.51557	5.26567	4	0.457548	33	RPS13,RPS4Y1,RPL13,RPS11,RPL27,RPS21,RPL28,RPL35A,RPL11,ETF1,RPL27A,RPS25,RPL22,RPL8,GSPT2,RPS19,RPS28,RPLP2,RPL10,RPS16,RPL34,RPL23,RPS6,RPS14,RPS23,RPS5,RPL26L1,RPL3L,RPL18,RPL4,RPL13A,RPL10A,RPL14
3	Eukaryotic Translation Elongation(REACTOME Pathways)	-4.42638	5.20994	4	0.383524	34	RPS13,RPS4Y1,RPL13,RPS11,RPL27,RPS21,RPL28,RPL35A,RPL11,ETF1,RPL27A,RPS25,RPL22,RPL8,GSPT2,RPS19,RPS28,RPLP2,RPL10,RPS16,RPL34,RPL23,RPS6,RPS14,RPS23,RPS5,RPL26L1,RPL3L,RPL18,RPL4,RPL13A,EEF2,RPL10A,RPL14
3	Viral mRNA Translation(REACTOME Pathways)	-4.28102	5.05494	3.39794	0.404173	31	RPS13,RPS4Y1,RPL13,RPS11,RPL27,RPS21,RPL28,RPL35A,RPL11,RPL27A,RPS25,RPL22,RPL8,RPS19,RPS28,RPLP2,RPL10,RPS16,RPL34,RPL23,RPS6,RPS14,RPS23,RPS5,RPL26L1,RPL3L,RPL18,RPL4,RPL13A,RPL10A,RPL14
3	Ribosome(KEGG Pathways)	-3.212	4.03726	2.69897	0.171405	26	RPL10L,RPL13A,MRPL13,RPL10A,C15orf15,RPL3L,RPL8,RPL11,RPL13,RPL18,RPL27,RPL27A,RPL28,RPL34,RPL35A,RPS4Y1,RPS5,RPS6,RPS11,RPS13,RPS16,RPS21,RPS23,RPS25,RPS28,RPL14
3	Formation of the ternary complex, and subsequently, the 43S complex(REACTOME Pathways)	-2.41498	5.20924	2.19382	0.663941	27	RPS13,EIF3A,EIF3I,EIF3K,RPS4Y1,EIF2S2,EIF3E,RPS11,RPS21,RPS25,EIF1AX,RPS19,EIF3C,EIF3F,RPS28,EIF3H,EIF2S3,EIF3B,RPS16,EIF3J,RPS6,RPS14,RPS23,RPS5,EIF3G,EIF2S1,EIF3D
3	mRNA Splicing - Major Pathway(REACTOME Pathways)	-1.87952	11.5184	2.55284	0.917215	153	POLR2D,EIF4A1,SF3B5,EIF5,EIF4G1,RPS13,EIF3A,EIF3I,EIF3K,HNRNPU,RPS4Y1,RPL13,EIF2S2,RNPS1,EIF3E,SF3A1,CSTF2,RPS11,CPSF3,RPL27,RPS21,RPL28,POLR2L,POLR2G,RPL35A,EIF5B,SFRS4,PCBP2,CCAR1,RPL11,ETF1,WDR57,RPL27A,RPS25,RBM8A,PCBP1,DDX23,SNRPA1,DNAJC8,SNRPF,SFRS5,RPL22,CDC40,EIF1AX,NHP2L1,POLR2H,HNRPD,RPL8,POLR2A,NXF1,RBM5,SFRS2,EIF2B5,GSPT2,RPS19,CLP1,EIF3C,SNRP70,PCF11,HNRNPR,SNRPD2,EIF3F,FUS,UPF3B,RPS…
3	Processing of Capped Intron-Containing Pre-mRNA(REACTOME Pathways)	-1.38402	11.9877	2.0655	1.27084	155	POLR2D,EIF4A1,SF3B5,EIF5,EIF4G1,RPS13,EIF3A,EIF3I,EIF3K,HNRNPU,RPS4Y1,RPL13,EIF2S2,RNPS1,EIF3E,SF3A1,CSTF2,RPS11,CPSF3,RPL27,RPS21,RPL28,POLR2L,POLR2G,RPL35A,EIF5B,SFRS4,PCBP2,CCAR1,RPL11,ETF1,WDR57,RPL27A,RPS25,RBM8A,PCBP1,DDX23,SNRPA1,DNAJC8,SNRPF,SFRS5,RPL22,CDC40,EIF1AX,NHP2L1,POLR2H,HNRPD,RPL8,POLR2A,NXF1,RBM5,SFRS2,EIF2B5,GSPT2,RPS19,CLP1,EIF3C,SNRP70,PCF11,HNRNPR,SNRPD2,EIF3F,FUS,UPF3B,RPS…
3	Elongation and Processing of Capped Transcripts(REACTOME Pathways)	-1.28162	12.5435	2.08619	1.19518	175	POLR2D,EIF4A1,SF3B5,EIF5,EIF4G1,RPS13,EIF3A,EIF3I,EIF3K,HNRNPU,RPS4Y1,TCEB1,RPL13,EIF2S2,RNPS1,EIF3E,SF3A1,CSTF2,RPS11,MNAT1,CPSF3,RPL27,RPS21,RPL28,POLR2L,POLR2G,RPL35A,EIF5B,SFRS4,PCBP2,SUPT4H1,SSRP1,CCAR1,RPL11,ETF1,WDR57,RPL27A,RPS25,TH1L,RBM8A,PCBP1,DDX23,SNRPA1,DNAJC8,SNRPF,SFRS5,SUPT5H,RPL22,CDC40,EIF1AX,NHP2L1,POLR2H,CCNT2,HNRPD,RPL8,POLR2A,NXF1,RBM5,GTF2H2,SFRS2,EIF2B5,GSPT2,RPS19,CLP1,E…
3	Formation of RNA Pol II elongation complex(REACTOME Pathways)	-1.7341	10.1937	2.30103	0.708631	124	POLR2D,EIF4A1,EIF5,EIF4G1,RPS13,EIF3A,EIF3I,EIF3K,RPS4Y1,TCEB1,RPL13,EIF2S2,RNPS1,EIF3E,CSTF2,RPS11,MNAT1,CPSF3,RPL27,RPS21,RPL28,POLR2L,POLR2G,RPL35A,EIF5B,SFRS4,SUPT4H1,SSRP1,RPL11,ETF1,RPL27A,RPS25,TH1L,RBM8A,SFRS5,SUPT5H,RPL22,CDC40,EIF1AX,POLR2H,CCNT2,RPL8,POLR2A,NXF1,GTF2H2,SFRS2,EIF2B5,GSPT2,RPS19,CLP1,EIF3C,TCEA1,PCF11,EIF3F,UPF3B,RPS28,CCNH,POLR2B,NUDT21,PABPC1,SFRS9,RPLP2,EIF3H,EIF2B3,R…
3	Elongation arrest and recovery(REACTOME Pathways)	-2.11348	9.58781	3.09691	0.500313	116	POLR2D,EIF4A1,EIF5,EIF4G1,RPS13,EIF3A,EIF3I,EIF3K,RPS4Y1,TCEB1,RPL13,EIF2S2,RNPS1,EIF3E,CSTF2,RPS11,CPSF3,RPL27,RPS21,RPL28,POLR2L,POLR2G,RPL35A,EIF5B,SFRS4,SUPT4H1,SSRP1,RPL11,ETF1,RPL27A,RPS25,TH1L,RBM8A,SFRS5,SUPT5H,RPL22,CDC40,EIF1AX,POLR2H,CCNT2,RPL8,POLR2A,NXF1,SFRS2,EIF2B5,GSPT2,RPS19,CLP1,EIF3C,TCEA1,PCF11,EIF3F,UPF3B,RPS28,POLR2B,NUDT21,PABPC1,SFRS9,RPLP2,EIF3H,EIF2B3,RPL10,MAGOH,SUPT16H…
3	Influenza Viral RNA Transcription and Replication(REACTOME Pathways)	-2.86683	8.65217	3.22185	0.736601	85	POLR2D,RPS13,HNRNPU,RPS4Y1,RPL13,RNPS1,RPS11,RPL27,RPS21,RPL28,POLR2L,POLR2G,RPL35A,PCBP2,CCAR1,RPL11,RPL27A,RPS25,PCBP1,SNRPF,SFRS5,RPL22,POLR2H,HNRPD,RPL8,POLR2A,RBM5,SFRS2,RPS19,SNRP70,HNRNPR,SNRPD2,FUS,RPS28,YBX1,POLR2B,HNRNPL,HNRPH2,HNRPF,SFRS9,RPLP2,RPL10,SNRPD1,RPS16,U2AF2,U2AF1,GTF2F1,HNRPUL1,RPL34,RPL23,RPS6,RPS14,SFRS7,RPS23,POLR2F,SRRM1,PTBP1,RPS5,RPL26L1,SFRS6,NCBP1,RPL3L,SNRPB,HNRNPC…
3	Influenza Life Cycle(REACTOME Pathways)	-2.78241	8.68306	3.22185	0.662341	88	POLR2D,XPO1,RPS13,HNRNPU,RPS4Y1,RPL13,RNPS1,RPS11,RPL27,RPS21,RPL28,POLR2L,POLR2G,RPL35A,PCBP2,CCAR1,RPL11,RPL27A,RPS25,KPNA1,PCBP1,SNRPF,SFRS5,RPL22,POLR2H,HNRPD,RPL8,POLR2A,RBM5,SFRS2,RPS19,SNRP70,HNRNPR,SNRPD2,FUS,RPS28,YBX1,POLR2B,HNRNPL,HNRPH2,HNRPF,SFRS9,RPLP2,RPL10,SNRPD1,RPS16,U2AF2,U2AF1,GTF2F1,HNRPUL1,RPL34,RPL23,RPS6,RPS14,SFRS7,RPS23,POLR2F,SRRM1,PTBP1,RPS5,RPL26L1,SFRS6,NCBP1,RPL3L,S…
3	Influenza Infection(REACTOME Pathways)	-2.13356	9.37072	2.52288	1.02365	93	POLR2D,XPO1,RPS13,HNRNPU,RPS4Y1,RPL13,RNPS1,RPS11,RPL27,RPS21,CPSF4,RPL28,POLR2L,POLR2G,RPL35A,TGFB1,PCBP2,CCAR1,RPL11,RPL27A,RPS25,KPNA1,PCBP1,SNRPF,SFRS5,RPL22,POLR2H,HNRPD,RPL8,POLR2A,RBM5,SFRS2,RPS19,SNRP70,HNRNPR,SNRPD2,FUS,RPS28,YBX1,POLR2B,HNRNPL,HNRPH2,HNRPF,SFRS9,RPLP2,RPL10,PABPN1,SNRPD1,SLC25A6,RPS16,U2AF2,U2AF1,GTF2F1,HNRPUL1,RPL34,RPL23,RPS6,RPS14,SFRS7,RPS23,POLR2F,SRRM1,PTBP1,RPS5,…
3	RNA processing(GO Biological Process)	-0.164396	18.4295	2.14267	0.338755	469	FARSB,PDCD7,PQBP1,SFRS14,MBNL2,RCL1,RBM7,RBM6,RBM5,THOC4,MPHOSPH10,DDX39,HNRNPR,POP7,SRRM1,SF3B4,SAP18,SMNDC1,BCAS2,CDKN2A,SF3A1,WARS2,NPM3,TUBB4,ADARB1,PRMT5,CD2BP2,RBM14,EMG1,PPIH,SYNCRIP,CHERP,NOL5A,RPP30,RPP38,SLU7,PRPF8,ERN2,IVNS1ABP,IGF2BP3,KHDRBS1,CUGBP1,FARS2,USP39,FUSIP1,POP4,RPP40,PPARGC1A,CPSF4,TXNL4A,PAPOLA,RNPS1,SFRS2B,APOBEC2,POP1,SF3A3,ASCC3,CLP1,SF3B2,RBPMS,NUDT21,CPSF6,DDX52,DUS4…
3	RNA splicing(GO Biological Process)	-0.821882	14.62	2.09691	0.618885	274	PDCD7,PQBP1,SFRS14,MBNL2,RBM7,THOC4,MPHOSPH10,DDX39,HNRNPR,SRRM1,SF3B4,SAP18,SMNDC1,BCAS2,SF3A1,TUBB4,PRMT5,CD2BP2,RBM14,PPIH,SYNCRIP,SLU7,PRPF8,IVNS1ABP,CUGBP1,USP39,FUSIP1,PPARGC1A,TXNL4A,PAPOLA,RNPS1,SFRS2B,SF3A3,SF3B2,DDX52,HNRPUL1,SFRS16,PSIP1,STRAP,WBP4,DDX20,U2AF2,CLK2,CLK3,CLNS1A,TDRD9,RALYL,SFRS12,PPP4R2,FAM71B,C6orf151,DDX1,DDX5,DQX1,DHX8,DHX15,U2AF1L4,KHDRBS2,ERN1,FBL,PUF60,RBM16,DHX30…
3	mRNA Splicing - Minor Pathway(REACTOME Pathways)	-3.11381	5.49405	3.22185	0.46382	36	POLR2D,SF3B5,POLR2L,POLR2G,WDR57,DDX23,SNRPF,NHP2L1,POLR2H,POLR2A,SFRS2,SNRPD2,POLR2B,SNRPD1,PRPF8,GTF2F1,SFRS7,SF3B3,POLR2F,TXNL4A,SFRS6,NCBP1,SNRPB,SF3B4,POLR2I,POLR2J,NCBP2,EFTUD2,HSPC175,GTF2F2,ASCC3L1,POLR2E,SFRS1,SNRPD3,PRPF6,LSM2
3	ATP/ITP metabolism(GeneGo Pathways)	-2.59676	6.67081	2.74473	0.229443	65	ADA,NME6,POLR3F,POLR3G,POLR3C,POLR3A,EXOSC8,EXOSC6,ADSSL1,ADK,ADSL,ADSS,POLR3H,AK1,AK2,DIS3,NT5C2,EXOSC7,EXOSC2,MGC105050,POLR1A,AK5,AMPD1,AMPD2,AMPD3,GUK1,NME7,HPRT1,APRT,ITPA,NME1,NME2,NP,NT5E,RRM2B,EXOSC1,POLR1D,POLR3K,ACP2,EXOSC9,EXOSC10,ACP5,POLR2A,POLR2B,POLR2D,POLR2E,POLR2F,POLR2G,POLR2H,POLR2I,POLR2J,POLR2L,POLRMT,EXOSC4,ACPP,POLR3B,POLR3E,EXOSC5,RRM1,RRM2,POLR3D,POLR1B,ENTPD1,POLR1C,ENTP…
3	glucose homeostasis(GO Biological Process)	-2.1776	5.51556	2.16749	0.336488	40	SLC19A2,SLC17A3,PPARGC1A,UTS2,ADM,CYP11B1,EIF4A2,ATF6,MCF2L2,LPIN1,CLEC16A,G6PC,GCK,GCKR,MSTN,GIP,GPR39,HIF1A,INSR,KLK1,NEUROD1,REG3A,PCK1,PDE3B,PON2,PPARG,BAD,PTPN11,PYGL,RBP4,RPS6,SLC2A4,SSTR5,HNF1A,TCF7L2,USF1,SLC2A10,CAV3,ADIPOQ,CARTPT
3	histone mRNA 3'-end processing(GO Biological Process)	3.08885	5.07085	1.16368	2.04096	3	CPSF3L,SLBP,THEX1
4	copper ion transport(GO Biological Process)	-2.89797	3.42005	2.4437	0.410162	13	COX17,SLC31A1,SLC31A2,CP,SLC39A2,APLP2,CUTC,ATP7A,ATP7B,SCO1,HEPH,CCS,SCO2
4	intracellular copper ion transport(GO Biological Process)	-3.12679	3.12679	2.35655	0.718967	6	COX17,APLP2,CUTC,ATP7B,CCS,SCO2
4	response to metal ion(GO Biological Process)	-1.65452	8.58571	2.02687	0.281332	103	SLC25A13,KCNMB2,NDRG1,GNLY,CETN2,STK38,SYT2,NUDT16,CYP1A1,ENPEP,ETF1,F7,F9,CYBASC3,GPRC6A,GPD1L,NEDD4L,SLC7A8,FKBP8,PANX1,B3GAT3,EIF2AK1,KCNMB4,SLC13A5,ATP11C,GPX4,SLC39A2,HCK,ANXA4,KCNIP2,KCNIP1,ANXA6,ANXA7,HLA-C,HLA-DPB1,HPCAL1,HSPA9,APLP2,APOB,AQP3,AQP9,AR,KCNMA1,LGALS1,TACSTD2,MGAT5,ASNA1,MT1E,MT2A,MTF1,MYO1E,NEFM,NOTCH1,CUTC,ADIPOR1,ATP7A,ACP5,ATP7B,PON2,TRPM4,TRPV6,DHX32,HDAC8,KCNQ5,PTEN,ND…
4	aerobic respiration(GO Biological Process)	-2.4471	4.6678	2.02687	0.723998	20	COX17,ME3,EARS2,COX10,IMMP1L,MTO1,OXA1L,IARS2,BCS1L,SCO1,SDHA,SDHC,SURF1,UQCRB,UQCRC1,UQCRC2,UQCRH,SLC25A33,SLC25A14,SCO2
4	response to ATP(GO Biological Process)	-2.67485	4.33955	2	1.51999	5	CLCN1,PANX1,NVL,P2RX4,P2RX7
5	Mismatch repair (KEGG Pathways)	-3.04725	3.82176	2.55284	0.182765	23	POLD3,MLH3,MSH6,RPA4,LIG1,MLH1,MSH2,MSH3,PCNA,PMS2,POLD1,POLD2,POLD4,RFC1,RFC2,RFC3,RFC4,RFC5,RPA1,RPA2,RPA3,SSBP1,EXO1
5	somatic hypermutation of immunoglobulin genes(GO Biological Process)	-2.54412	3.60205	2.02687	0.693575	10	POLI,DNASE1L3,ERCC1,POLM,MSH6,MLH1,MSH2,POLK,REV1,CD38
6	amine biosynthetic process(GO Biological Process)	5.34792	7.3351	3.09691	0.62233	62	CDO1,CEPT1,PRG3,C10orf65,ADC,TPH2,AASDH,CTH,DDC,DHFR,SEPHS2,AMD1,PHGDH,GCH1,MAT2B,GLUL,PYCR2,PSAT1,HDC,MAT2A,ASL,ASMT,ASNS,MTHFD2L,ASS1,MTHFD1,MTHFR,MTR,MTRR,OAZ1,ODC1,OTC,PEBP1,PAH,GLULD1,OAZ3,PLOD1,PON1,ASNSD1,TMLHE,ADI1,PRG2,PSPH,PYCR1,ALDH18A1,ENOPH1,BCAT1,BCAT2,SLC5A7,SRR,HS1BP3,SLC6A3,SNCA,SULT1A2,TGFB2,CORO2A,AGMAT,ASRGL1,BBOX1,CBS,MCART1,PTDSS1
6	amino acid derivative biosynthetic process(GO Biological Process)	4.03749	5.20061	2.09691	0.721704	26	CEPT1,PRG3,ADC,TPH2,DDC,GAMT,AMD1,GCH1,HDC,ASMT,OAZ1,ODC1,PEBP1,OAZ3,PON1,TMLHE,PRG2,SLC5A7,HS1BP3,SLC6A3,SNCA,TGFB2,AGMAT,BBOX1,ACCS,PTDSS1
6	Tyrosine metabolism p.1 (dopamine)(GeneGo Pathways)	-3.28193	3.75116	2.74473	0.585863	13	ADH1B,ADH7,COMT,DDC,ALDH3A1,ALDH1B1,ALDH9A1,AOC2,MAOB,PAH,TYR,YARS,AOC3
8	response to acetate(GO Biological Process)	-3.42181	3.42181	2.58503	0.950782	5	PLK2,TRHDE,NOX5,BUD31,CD5
9	regulation of angiotensin metabolic process(GO Biological Process)	4.17682	5.04252	1.66959	2.01323	3	ATP6AP2,LNPEP,REN
10	chitin metabolic process(GO Biological Process)	-2.99833	3.61625	2.25181	1.06956	5	CHI3L1,CHIT1,CTBS,CHIA,OVGP1
