# Supplementary material for: Pathway-Based Analysis of Genome-Wide siRNA Screens Reveals the Regulatory Landscape of App Processing
Source: PLoS One. 2015 Feb 27;10(2):e0115369. doi: 10.1371/journal.pone.0115369 (PMC4344212; doi:10.1371/journal.pone.0115369)
Supplement: S9 Supplementary Information — (XLS) [file pone.0115369.s009.xls]

## Sheet: Sheet1
GENE_SET_NAME	SIGNIFICANT IN READOUT(S)	NUMBER OF READOUTS SET IS SIGNIFICANT	AB42 OVERLAP CLUSTERS(Figure.1B)	NET PI col dendogram (order) (Figure2A)	NET PI col dendogram (cluster)(Figure 2A)	AB40 OVERLAP CLUSTERS	SAPPA OVERLAP CLUSTERS	SAPPB OVERLAP CLUSTERS
defense response(GO Biological Process)	SAPPB	1		129	1			3
male sex differentiation(GO Biological Process)	SAPPB	1		39	1			2
development of primary male sexual characteristics(GO Biological Process)	SAPPB	1		38	1			2
development of primary sexual characteristics(GO Biological Process)	SAPPB	1		43	1			2
gonad development(GO Biological Process)	SAPPB	1		44	1			2
Notch signaling pathway(KEGG Pathways)	SAPPA	1		235	7		1
Estrogen Receptor Signaling (chy)(Ingenuity Pathways)	SAPPA	1		27	1		4
Nucleotide Excision Repair Pathway (ci3)(Ingenuity Pathways)	SAPPA-SAPPB	2		207	5		4	8
vesicle targeting, to, from or within Golgi(GO Biological Process)	SAPPB	1		269	9			10
COPI coating of Golgi vesicle(GO Biological Process)	SAPPB	1		275	9			10
Arginine and Proline Metabolism (dsa)(Ingenuity Pathways)	AB42	1	8	46	1
type I interferon production(GO Biological Process)	SAPPB	1		300	9			3
Glycolysis and gluconeogenesis (short map)(GeneGo Pathways)	SAPPA	1		156	2		9
negative regulation of transcription from RNA polymerase II promoter(GO Biological Process)	SAPPA	1		120	1		1
intra-Golgi vesicle-mediated transport(GO Biological Process)	SAPPB	1		263	9			10
Transport_RAB1A regulation pathway(GeneGo Pathways)	SAPPB	1		268	9			10
male sex determination(GO Biological Process)	SAPPB	1		220	6			2
response to osmotic stress(GO Biological Process)	SAPPB	1		45	1			2
Golgi vesicle budding(GO Biological Process)	SAPPB	1		272	9			10
RNA processing(GO Biological Process)	VIA	1		158	2
Golgi to ER Retrograde Transport(REACTOME Pathways)	SAPPB	1		274	9			10
COPI Mediated Transport(REACTOME Pathways)	SAPPB	1		273	9
deoxyribonucleoside metabolic process(GO Biological Process)	SAPPA	1		217	5		1
sex determination(GO Biological Process)	SAPPB	1		219	6			2
transmembrane receptor protein serine/threonine kinase signaling pathway(GO Biological Process)	VIA	1		32	1
cell fate commitment(GO Biological Process)	SAPPB	1		232	6			1
Golgi transport vesicle coating(GO Biological Process)	SAPPB	1		271	9			10
protein targeting to Golgi(GO Biological Process)	SAPPA	1		261	8		8
retrograde transport, vesicle recycling within Golgi(GO Biological Process)	SAPPA	1		260	8
response to protein stimulus(GO Biological Process)	SAPPA	1		98	1		1
T-helper 2 cell differentiation(GO Biological Process)	SAPPA	1		259	8		1
vesicle coating(GO Biological Process)	SAPPB	1		270	9			10
cellular macromolecule catabolic process(GO Biological Process)	SAPPB	1		40	1			8
regulation of T-helper 2 type immune response(GO Biological Process)	SAPPA	1		257	8		1
RNA splicing(GO Biological Process)	VIA-SAPPA	2		155	2		4
senescence(GO Biological Process)	VIA	1		36	1
regulation of T-helper 2 cell differentiation(GO Biological Process)	SAPPA	1		258	8		1
Endoderm development(Panther Biological Process)	SAPPA	1		35	1		6
antigen processing and presentation of endogenous peptide antigen via MHC class I(GO Biological Process)	SAPPA	1		193	5		3
antigen processing and presentation of endogenous peptide antigen(GO Biological Process)	SAPPA	1		194	5
transcription from RNA polymerase II promoter(GO Biological Process)	VIA-SAPPA-SAPPB	3		13	1		4	8
retinol metabolic process(GO Biological Process)	SAPPA	1		252	8		5
negative regulation of nucleobase, nucleoside, nucleotide and nucleic acid metabolic process(GO Biological Process)	SAPPA	1		115	1		1
response to antibiotic(GO Biological Process)	VIA	1		148	1
negative regulation of transcription(GO Biological Process)	SAPPA	1		119	1		1
Regulation of gene expression in late stage (branching morphogenesis) pancreatic bud precursor cells(REACTOME Pathways)	SAPPB	1		222	6			1
Maturity onset diabetes of the young(KEGG Pathways)	SAPPB	1		218	6			1
MyD88-dependent toll-like receptor signaling pathway(GO Biological Process)	SAPPB	1		298	9			3
cellular copper ion homeostasis(GO Biological Process)	AB42	1	1	335	10
copper ion homeostasis(GO Biological Process)	AB42	1		334	10
Cytoskeleton remodeling_Regulation of actin cytoskeleton by Rho GTPases(GeneGo Pathways)	VIA	1		130	1
HIV-1 Transcription Initiation(REACTOME Pathways)	SAPPA-SAPPB	2		29	1		4	8
HIV-1 Transcription Pre-Initiation(REACTOME Pathways)	SAPPA-SAPPB	2		31	1
RNA Polymerase II HIV-1 Promoter Escape(REACTOME Pathways)	SAPPA-SAPPB	2		30	1
Viral Messenger RNA Synthesis(REACTOME Pathways)	SAPPA	1		37	1		4
vitamin A metabolic process(GO Biological Process)	SAPPA	1		254	8		5
Glycosphingolipid Biosynthesis - Neolactoseries (1blge)(Ingenuity Pathways)	SAPPA	1		243	8		7
spliceosome assembly(GO Biological Process)	SAPPA	1		241	8		4
membrane budding(GO Biological Process)	SAPPB	1		266	9			10
endocrine pancreas development(GO Biological Process)	SAPPB	1		233	6			1
proteasomal protein catabolic process(GO Biological Process)	VIA	1		210	5
G-protein signaling_Rap1A regulation pathway(GeneGo Pathways)	VIA	1		146	1
Transcription of the HIV genome(REACTOME Pathways)	SAPPA-SAPPB	2		28	1		4	8
Blood coagulation_GPCRs in platelet aggregation(GeneGo Pathways)	VIA	1		147	1
NLS-bearing substrate import into nucleus(GO Biological Process)	VIA	1		128	1
negative regulation of macromolecule biosynthetic process(GO Biological Process)	SAPPA	1		118	1		1
RNA polymerase(KEGG Pathways)	SAPPA	1		198	5		4
pancreas development(GO Biological Process)	SAPPB	1		231	6			1
determination of anterior/posterior axis, embryo(GO Biological Process)	SAPPB	1		224	6			1
blastoderm segmentation(GO Biological Process)	SAPPB	1		225	6
embryonic axis specification(GO Biological Process)	SAPPB	1		226	6
tripartite regional subdivision(GO Biological Process)	SAPPB	1		227	6
fat-soluble vitamin metabolic process(GO Biological Process)	SAPPA	1		253	8		5
proteasomal ubiquitin-dependent protein catabolic process(GO Biological Process)	VIA	1		211	5
Immune response _Antigen presentation by MHC class II(GeneGo Pathways)	VIA	1		34	1
response to ATP(GO Biological Process)	VIA	1		310	10
anterior/posterior axis specification(GO Biological Process)	SAPPB	1		223	6			1
superpathway of glycolysis, pyruvate dehydrogenase, TCA, and glyoxylate bypass(HUMANCYC Pathways)	SAPPA	1		283	9		9
Signaling in Immune system(REACTOME Pathways)	VIA	1		145	1
mitochondrion organization(GO Biological Process)	VIA	1		139	1
S1P3 pathway(NCI_NATURE Pathways)	VIA	1		278	9
ATP/ITP metabolism(GeneGo Pathways)	VIA-SAPPA	2		306	10		4
vesicle targeting(GO Biological Process)	SAPPB	1		267	9			10
vesicle localization(GO Biological Process)	SAPPB	1		262	9			10
somatic hypermutation of immunoglobulin genes(GO Biological Process)	VIA	1		305	10
somatic diversification of immune receptors via somatic mutation(GO Biological Process)	VIA	1		304	10
Integrin cell surface interactions(REACTOME Pathways)	VIA	1		192	4
erythrocyte development(GO Biological Process)	SAPPA	1		242	8		1
hemopoietic progenitor cell differentiation(GO Biological Process)	SAPPA-SAPPB	2		234	6		1	1
transforming growth factor beta receptor complex assembly(GO Biological Process)	VIA	1		100	1
Caveolar-mediated Endocytosis (3j6wi)(Ingenuity Pathways)	SAPPB	1		264	9			10
General mRNA transcription activities(Panther Biological Process)	SAPPA-SAPPB	2		24	1		4	8
GTP metabolism(GeneGo Pathways)	SAPPA	1		244	8		9
Ras signaling in the CD4+ TCR pathway(NCI_NATURE Pathways)	SAPPA	1		256	8		1
response to salt stress(GO Biological Process)	SAPPB	1		228	6			2
nerve growth factor receptor signaling pathway(GO Biological Process)	VIA	1		311	10
glucose homeostasis(GO Biological Process)	VIA-SAPPA	2		248	8		5
carbohydrate homeostasis(GO Biological Process)	VIA-SAPPA	2		249	8
negative regulation of heart contraction(GO Biological Process)	SAPPA	1		284	9		2
neuron fate commitment(GO Biological Process)	SAPPB	1		221	6			1
transforming growth factor beta receptor signaling pathway(GO Biological Process)	VIA	1		90	1
folic acid transport(GO Biological Process)	VIA	1		135	1
brain development(GO Biological Process)	SAPPB	1		113	1			1
cell junction organization(GO Biological Process)	AB40-AB42	2	3	175	2	1
regulation of immunoglobulin mediated immune response(GO Biological Process)	SAPPA-SAPPB	2		301	9		1	3
embryonic pattern specification(GO Biological Process)	SAPPB	1		42	1			1
HIV-1 Transcription Elongation(REACTOME Pathways)	SAPPA-SAPPB	2		23	1		4	8
Formation of the HIV-1 Early Elongation Complex(REACTOME Pathways)	SAPPA-SAPPB	2		22	1
retrograde vesicle-mediated transport, Golgi to ER(GO Biological Process)	SAPPB	1		265	9			10
pancreatic juice secretion(GO Biological Process)	SAPPB	1		294	9			10
Atherosclerosis_Role of ZNF202 in regulation of expression of genes involved in Atherosclerosis(GeneGo Pathways)	SAPPA	1		106	1		2
amino acid derivative biosynthetic process(GO Biological Process)	VIA	1		105	1
Calcineurin-regulated NFAT-dependent transcription in lymphocytes(NCI_NATURE Pathways)	SAPPB	1		299	9			3
IL12 signaling mediated by STAT4(NCI_NATURE Pathways)	VIA	1		96	1
Peroxisome transport(Panther Biological Process)	VIA	1		110	1
Blood coagulation_GPVI-dependent platelet activation(GeneGo Pathways)	VIA	1		279	9
integrin-mediated signaling pathway(GO Biological Process)	VIA-AB40-AB42	3	3	74	1	1
regulation of Rho GTPase activity(GO Biological Process)	SAPPA	1		280	9		1
retinoid metabolic process(GO Biological Process)	SAPPA	1		246	8		5
diterpenoid metabolic process(GO Biological Process)	SAPPA	1		245	8
Repair synthesis for gap-filling by DNA polymerase in TC-NER(REACTOME Pathways)	SAPPA	1		201	5		4
Gap-filling DNA repair synthesis and ligation in TC-NER(REACTOME Pathways)	SAPPA	1		200	5
oligodendrocyte development(GO Biological Process)	SAPPB	1		229	6			8
RNA elongation(GO Biological Process)	SAPPA-SAPPB	2		11	1		4	8
visual perception(GO Biological Process)	SAPPA	1		162	2		5
sensory perception of light stimulus(GO Biological Process)	SAPPA	1		163	2
regulation of B cell mediated immunity(GO Biological Process)	SAPPA-SAPPB	2		302	9		1	3
Macropinocytosis (e86)(Ingenuity Pathways)	VIA	1		351	10
Formation of HIV-1 elongation complex containing HIV-1 Tat(REACTOME Pathways)	SAPPA-SAPPB	2		20	1		4	8
Tat-mediated elongation of the HIV-1 transcript(REACTOME Pathways)	SAPPA-SAPPB	2		21	1
interspecies interaction between organisms(GO Biological Process)	VIA	1		117	1
Development_VEGF-family signaling(GeneGo Pathways)	VIA	1		316	10
porphyrin catabolic process(GO Biological Process)	SAPPB	1		292	9			4
tetrapyrrole catabolic process(GO Biological Process)	SAPPB	1		291	9
Neurophysiological process_EphB receptors in dendritic spine morphogenesis and synaptogenesis(GeneGo Pathways)	VIA	1		144	1
amb2 Integrin signaling(NCI_NATURE Pathways)	VIA	1		127	1
regulation of transcription in response to stress(GO Biological Process)	SAPPA-SAPPB	2		287	9		1	4
RNA elongation from RNA polymerase II promoter(GO Biological Process)	SAPPA-SAPPB	2		10	1		4	8
axis specification(GO Biological Process)	SAPPB	1		41	1			1
positive regulation of production of molecular mediator of immune response(GO Biological Process)	VIA	1		126	1
positive regulation of leukocyte migration(GO Biological Process)	SAPPB	1		12	1			3
regulation of transcription from RNA polymerase II promoter in response to oxidative stress(GO Biological Process)	SAPPA	1		288	9		1
regulation of transcription from RNA polymerase II promoter in response to stress(GO Biological Process)	SAPPA	1		289	9
Receptor protein serine/threonine kinase signaling pathway(Panther Biological Process)	VIA	1		122	1
Regulatory RNA pathways(REACTOME Pathways)	SAPPA-SAPPB	2		26	1		4	8
MicroRNA biogenesis(REACTOME Pathways)	SAPPA-SAPPB	2		25	1
negative regulation of protein secretion(GO Biological Process)	SAPPB	1		277	9			3
myeloid leukocyte differentiation(GO Biological Process)	SAPPA	1		92	1		1
mRNA processing(GO Biological Process)	SAPPA	1		157	2		4
positive regulation of insulin secretion(GO Biological Process)	SAPPA	1		285	9		5
DNA deamination(GO Biological Process)	SAPPB	1		293	9			3
AMPK inhibits chREBP transcriptional activation activity(REACTOME Pathways)	SAPPA	1		286	9
mRNA Splicing - Minor Pathway(REACTOME Pathways)	VIA-AB42-SAPPA	3	6	247	8		4
protein import(GO Biological Process)	VIA	1		136	1
Other intracellular protein traffic(Panther Biological Process)	AB42	1	2	97	1
Cytoskeleton remodeling_Fibronectin-binding integrins in cell motility(GeneGo Pathways)	VIA	1		308	10
Abortive elongation of HIV-1 transcript in the absence of Tat(REACTOME Pathways)	SAPPA-SAPPB	2		19	1		4	8
amyloid precursor protein metabolic process(GO Biological Process)	SAPPA	1		88	1		1
protein import into nucleus(GO Biological Process)	VIA	1		133	1
nuclear import(GO Biological Process)	VIA	1		134	1
TGF- Signaling (cj1)(Ingenuity Pathways)	VIA	1		108	1
anterior/posterior pattern formation(GO Biological Process)	SAPPB	1		159	2			1
dATP/dITP metabolism(GeneGo Pathways)	SAPPB	1		290	9			9
Formation of the ternary complex, and subsequently, the 43S complex(REACTOME Pathways)	VIA-SAPPA	2		206	5		4
Presenilin action in Notch and Wnt signaling(NCI_NATURE Pathways)	AB42	1	4	179	2
negative regulation of osteoclast differentiation(GO Biological Process)	SAPPA	1		14	1		1
phosphatidic acid metabolic process(GO Biological Process)	SAPPA	1		282	9		2
Immunoregulatory interactions between a Lymphoid and a non-Lymphoid cell(REACTOME Pathways)	VIA	1		184	2
positive regulation of BMP signaling pathway(GO Biological Process)	VIA	1		318	10
Pausing and recovery of HIV-1 elongation(REACTOME Pathways)	AB42-SAPPA-SAPPB	3		17	1		4	8
HIV-1 elongation arrest and recovery(REACTOME Pathways)	AB42-SAPPA-SAPPB	3	6	18	1
regulation of isotype switching(GO Biological Process)	SAPPB	1		295	9			3
Signaling by BMP(REACTOME Pathways)	SAPPA	1		123	1		1
embryonic hemopoiesis(GO Biological Process)	SAPPA	1		281	9		1
TREM1 Signaling (3j6wq)(Ingenuity Pathways)	SAPPB	1		303	9			3
RNA splicing, via transesterification reactions(GO Biological Process)	AB42-SAPPA	2	6	153	2		4
RNA splicing, via transesterification reactions with bulged adenosine as nucleophile(GO Biological Process)	AB42-SAPPA	2	6	152	2		4
nuclear mRNA splicing, via spliceosome(GO Biological Process)	AB42-SAPPA	2		151	2
Maturation of Notch precursor via proteolytic cleavage(REACTOME Pathways)	AB42-SAPPA	2	4	188	2		1
Transport of Notch receptor precursor to golgi(REACTOME Pathways)	AB42-SAPPA	2		190	2
Signaling by Notch(REACTOME Pathways)	AB42-SAPPA	2		189	2
Transcription-coupled NER (TC-NER)(REACTOME Pathways)	SAPPA	1		195	5		4
Dual incision reaction in TC-NER(REACTOME Pathways)	SAPPA	1		197	5
Formation of transcription-coupled NER (TC-NER) repair complex(REACTOME Pathways)	SAPPA	1		196	5
membrane protein ectodomain proteolysis(GO Biological Process)	AB42-SAPPA	2	4	160	2		1
membrane protein proteolysis(GO Biological Process)	AB42-SAPPA	2		161	2
Membrane Trafficking(REACTOME Pathways)	SAPPB	1		276	9			10
response to acetate(GO Biological Process)	VIA	1		332	10
oligodendrocyte differentiation(GO Biological Process)	SAPPB	1		230	6			8
histone mRNA 3'-end processing(GO Biological Process)	VIA	1		132	1
Osteopontin-mediated events(NCI_NATURE Pathways)	VIA	1		329	10
branching morphogenesis of a tube(GO Biological Process)	SAPPA	1		91	1		1
positive regulation of cell proliferation(GO Biological Process)	SAPPA	1		89	1		1
Translation _Regulation of translation initiation(GeneGo Pathways)	AB42	1	6	71	1
amyloid precursor protein catabolic process(GO Biological Process)	SAPPA	1		178	2		1
Tat-mediated HIV-1 elongation arrest and recovery(REACTOME Pathways)	AB42-SAPPA-SAPPB	3		16	1		4	8
Pausing and recovery of Tat-mediated HIV-1 elongation(REACTOME Pathways)	AB42-SAPPA-SAPPB	3	6	15	1
regulation of angiotensin metabolic process(GO Biological Process)	VIA	1		140	1
Receptor-ligand binding initiates the second proteolytic cleavage of Notch receptor(REACTOME Pathways)	AB42-SAPPA	2		186	2		1
Notch receptor binds with a ligand(REACTOME Pathways)	AB42-SAPPA	2		185	2
Mature Notch receptor trafficks to plasma membrane(REACTOME Pathways)	AB42-SAPPA	2	4	187	2
amine biosynthetic process(GO Biological Process)	VIA	1		109	1
Influenza Life Cycle(REACTOME Pathways)	VIA-AB42	2	6	150	2
translation(GO Biological Process)	SAPPA	1		99	1		4
Integrin alphaIIbbeta3 signaling(REACTOME Pathways)	VIA	1		324	10
Cell death signalling via NRAGE, NRIF and NADE(REACTOME Pathways)	AB42	1	4	182	2
Mesoderm development(Panther Biological Process)	SAPPB	1		114	1			1
negative regulation of cytokine secretion during immune response(GO Biological Process)	SAPPB	1		362	10			3
Skeletal development(Panther Biological Process)	SAPPB	1		73	1			1
response to metal ion(GO Biological Process)	VIA	1		328	10
acute inflammatory response(GO Biological Process)	AB42	1	3	363	10
Vamp8 associated clathrin derived vesicle budding(REACTOME Pathways)	AB42	1		367	10
Vamp7 associated clathrin derived vesicle budding(REACTOME Pathways)	AB42	1		365	10
trans-Golgi Network Vesicle Budding(REACTOME Pathways)	AB42	1		364	10
Vamp2 associated Clathrin derived vesicle budding(REACTOME Pathways)	AB42	1	9	366	10
regulation of chondrocyte differentiation(GO Biological Process)	SAPPA	1		8	1		1
A third proteolytic cleavage releases NICD(REACTOME Pathways)	AB42	1	4	174	2
morphogenesis of a branching structure(GO Biological Process)	SAPPA	1		94	1		1
gamma-aminobutyric acid transport(GO Biological Process)	SAPPB	1		297	9			7
BMP signaling pathway (ckg)(Ingenuity Pathways)	AB42	1	3	112	1
posttranscriptional gene silencing(GO Biological Process)	AB42	1	3	358	10
Triacylglycerol metabolism p.1(GeneGo Pathways)	AB42	1	8	353	10
steroid hormone receptor signaling pathway(GO Biological Process)	SAPPA	1		124	1		1
Vpr-mediated induction of apoptosis by mitochondrial outer membrane permeabilization(REACTOME Pathways)	AB42	1	4	111	1
cell-cell junction organization(GO Biological Process)	AB42	1	3	181	2
Blood coagulation_GPIb-IX-V-dependent platelet activation(GeneGo Pathways)	SAPPB	1		359	10			5
Influenza Viral RNA Transcription and Replication(REACTOME Pathways)	VIA-AB42-SAPPB	3	6	149	2			8
Regulation of activated PAK-2p34 by proteasome mediated degradation(REACTOME Pathways)	VIA-AB40-AB42-SAPPA-SAPPB	5	4	76	1	5	3	8
axonal fasciculation(GO Biological Process)	AB42	1	5	336	10
Signal transduction_Activin A signaling regulation(GeneGo Pathways)	VIA	1		251	8
chromatin assembly(GO Biological Process)	AB42	1	10	325	10
Transcription(REACTOME Pathways)	AB42-SAPPA-SAPPB	3	6	63	1		4	8
response to inorganic substance(GO Biological Process)	SAPPB	1		314	10			2
Influenza Infection(REACTOME Pathways)	VIA-AB42-SAPPB	3	6	72	1			8
cartilage development(GO Biological Process)	SAPPA	1		107	1		1
negative regulation of interferon-gamma production(GO Biological Process)	SAPPA	1		191	3		1
HIV Infection(REACTOME Pathways)	SAPPA-SAPPB	2		116	1		4	8
superoxide release(GO Biological Process)	SAPPB	1		296	9			3
response to mechanical stimulus(GO Biological Process)	AB40-AB42	2	3	183	2	2
nucleosome assembly(GO Biological Process)	AB42	1	10	326	10
Gene Expression(REACTOME Pathways)	AB42-SAPPA-SAPPB	3	6	9	1		4	8
peripheral nervous system development(GO Biological Process)	AB42	1	3	177	2
Downstream TCR signaling(REACTOME Pathways)	VIA	1		143	1
unsaturated fatty acid metabolic process(GO Biological Process)	SAPPA	1		121	1		10
intracellular copper ion transport(GO Biological Process)	VIA	1		352	10
Adipocytokine signaling pathway(KEGG Pathways)	SAPPB	1		331	10			3
Ribosome(KEGG Pathways)	VIA-AB42	2	6	236	8
Tyrosine metabolism p.1 (dopamine)(GeneGo Pathways)	VIA	1		320	10
DNA packaging(GO Biological Process)	AB42	1	10	323	10
neuron recognition(GO Biological Process)	AB42	1	5	322	10
mRNA Editing(REACTOME Pathways)	VIA-AB42-SAPPA-SAPPB	4	6	54	1		4	8
EGFR downregulation(REACTOME Pathways)	SAPPA	1		125	1		1
chondrocyte differentiation(GO Biological Process)	SAPPA	1		95	1		1
mRNA 3'-end processing(REACTOME Pathways)	VIA-AB42-SAPPA-SAPPB	4		57	1		4	8
Cleavage of Growing Transcript in the Termination Region(REACTOME Pathways)	VIA-AB42-SAPPA-SAPPB	4	6	59	1
RNA Polymerase II Transcription Termination(REACTOME Pathways)	VIA-AB42-SAPPA-SAPPB	4		58	1
Post-Elongation Processing of the Transcript(REACTOME Pathways)	VIA-AB42-SAPPA-SAPPB	4		56	1
Post-Elongation Processing of Intron-Containing pre-mRNA(REACTOME Pathways)	VIA-AB42-SAPPA-SAPPB	4		55	1
RNA Polymerase II Transcription(REACTOME Pathways)	AB42-SAPPA-SAPPB	3		66	1		4	8
RNA Polymerase II Transcription Initiation(REACTOME Pathways)	AB42-SAPPA-SAPPB	3		69	1
Formation and Maturation of mRNA Transcript(REACTOME Pathways)	AB42-SAPPA-SAPPB	3	6	70	1
RNA Polymerase II Transcription Pre-Initiation(REACTOME Pathways)	AB42-SAPPA-SAPPB	3		65	1
RNA Polymerase II Promoter Escape(REACTOME Pathways)	AB42-SAPPA-SAPPB	3		68	1
RNA Polymerase II Transcription Initiation And Promoter Clearance(REACTOME Pathways)	AB42-SAPPA-SAPPB	3		67	1
Formation of the Editosome(REACTOME Pathways)	VIA-AB42-SAPPA-SAPPB	4	6	60	1		4	8
mRNA Editing: C to U Conversion(REACTOME Pathways)	VIA-AB42-SAPPA-SAPPB	4		61	1
cytokine secretion during immune response(GO Biological Process)	SAPPB	1		360	10			3
regulation of cytokine secretion during immune response(GO Biological Process)	SAPPB	1		361	10
Other receptor mediated signaling pathway(Panther Biological Process)	VIA-AB40-AB42	3	4	103	1	5
Lectin pathway of complement activation(REACTOME Pathways)	AB42	1	3	369	10
Notch receptor processing(GO Biological Process)	AB42-SAPPA	2	4	176	2		1
DNA replication(KEGG Pathways)	AB40	1		344	10	3
chitin metabolic process(GO Biological Process)	VIA	1		341	10
chitin catabolic process(GO Biological Process)	VIA	1		342	10
N-acetylglucosamine catabolic process(GO Biological Process)	VIA	1		340	10
learning or memory(GO Biological Process)	AB42	1	4	137	1
Caspase cascade in apoptosis(NCI_NATURE Pathways)	SAPPA-SAPPB	2		93	1		3	3
Natural killer cell mediated immunity(Panther Biological Process)	AB40	1		348	10	2
Vif-mediated degradation of APOBEC3G(REACTOME Pathways)	AB42	1	4	180	2
axonogenesis(GO Biological Process)	AB40	1		216	5	1
Formation of RNA Pol II elongation complex(REACTOME Pathways)	VIA-AB42-SAPPA-SAPPB	4	6	5	1		4	8
Formation of the Early Elongation Complex(REACTOME Pathways)	VIA-AB42-SAPPA-SAPPB	4		4	1
RNA Polymerase II Transcription Elongation(REACTOME Pathways)	VIA-AB42-SAPPA-SAPPB	4		3	1
NRIF signals cell death from the nucleus(REACTOME Pathways)	AB40-AB42	2	4	173	2	5
protein amino acid prenylation(GO Biological Process)	AB40	1		350	10	7
Transport of Mature mRNA Derived from an Intronless Transcript(REACTOME Pathways)	VIA-AB40-AB42-SAPPA-SAPPB	5	6	75	1	4	4	8
positive regulation of granulocyte macrophage colony-stimulating factor biosynthetic process(GO Biological Process)	AB40	1		312	10	2
cofactor catabolic process(GO Biological Process)	AB40-SAPPA-SAPPB	3		333	10	8	1	4
Alzheimer's disease(KEGG Pathways)	AB40-AB42	2	4	154	2	5
regulation of autophagy(GO Biological Process)	AB40	1		307	10	1
peptidyl-arginine methylation(GO Biological Process)	AB40	1		164	2	10
Viral mRNA Translation(REACTOME Pathways)	VIA-AB40-AB42	3	6	240	8	4
Transport of the SLBP independent Mature mRNA(REACTOME Pathways)	VIA-AB40-AB42-SAPPA	4	6	82	1	4	4
cell projection morphogenesis(GO Biological Process)	AB40	1		213	5	1
cell part morphogenesis(GO Biological Process)	AB40	1		212	5
Transport of Mature mRNA derived from an Intron-Containing Transcript(REACTOME Pathways)	VIA-AB40-AB42-SAPPA-SAPPB	5	6	62	1	4	4	8
Eukaryotic Translation Termination(REACTOME Pathways)	VIA-AB40-AB42	3	6	239	8	4
Synaptic transmission(Panther Biological Process)	AB40	1		141	1	7
unsaturated fatty acid biosynthetic process(GO Biological Process)	AB40-SAPPA-SAPPB	3		131	1		10
Elongation and Processing of Capped Transcripts(REACTOME Pathways)	VIA-AB40-AB42-SAPPA-SAPPB	5	6	51	1	4	4	8
Elongation of Intron-Containing Transcripts and co-transcriptional mRNA splicing(REACTOME Pathways)	VIA-AB40-AB42-SAPPA-SAPPB	5		50	1
GTP hydrolysis and joining of the 60S ribosomal subunit(REACTOME Pathways)	VIA-AB40-AB42-SAPPA	4	6	83	1	4	4
Ribosomal scanning and start codon recognition(REACTOME Pathways)	VIA-AB40-AB42-SAPPA	4		84	1
mRNA Processing(REACTOME Pathways)	AB40-AB42-SAPPA-SAPPB	4	6	53	1	4	4	8
Selenoamino acid metabolism(KEGG Pathways)	AB40-AB42	2	7	142	1	10
nitric oxide metabolic process(GO Biological Process)	AB40-AB42	2	3	356	10	2
detection of chemical stimulus(GO Biological Process)	AB40	1		199	5	7
neuron development(GO Biological Process)	AB40	1		208	5	1
mRNA transcription regulation(Panther Biological Process)	VIA-AB40-SAPPB	3		102	1	2		1
Base Excision Repair(REACTOME Pathways)	AB40	1		372	10	3
Resolution of AP sites via the multiple-nucleotide patch replacement pathway(REACTOME Pathways)	AB40	1		375	10
Resolution of AP sites via the single-nucleotide replacement pathway(REACTOME Pathways)	AB40	1		376	10
Removal of DNA patch containing abasic residue(REACTOME Pathways)	AB40	1		374	10
Resolution of Abasic Sites (AP sites)(REACTOME Pathways)	AB40	1		373	10
Base-free sugar-phosphate removal via the single-nucleotide replacement pathway(REACTOME Pathways)	AB40	1		370	10
Base-Excision Repair, AP Site Formation(REACTOME Pathways)	AB40	1		371	10
acetyl-CoA metabolic process(GO Biological Process)	AB40	1		339	10	8
Eukaryotic Translation Elongation(REACTOME Pathways)	VIA-AB40-AB42	3	6	238	8	4
Peptide chain elongation(REACTOME Pathways)	VIA-AB40-AB42	3		237	8
cell morphogenesis involved in neuron differentiation(GO Biological Process)	AB40	1		214	5	1
neurite morphogenesis(GO Biological Process)	AB40	1		215	5
regulation of granulocyte macrophage colony-stimulating factor biosynthetic process(GO Biological Process)	AB40	1		343	10	2
Elongation arrest and recovery(REACTOME Pathways)	VIA-AB40-AB42-SAPPA-SAPPB	5	6	2	1	4	4	8
Pausing and recovery of elongation(REACTOME Pathways)	VIA-AB40-AB42-SAPPA-SAPPB	5		1	1
amino sugar catabolic process(GO Biological Process)	AB40	1		347	10	9
glucosamine catabolic process(GO Biological Process)	AB40	1		346	10
regulation of granulocyte macrophage colony-stimulating factor production(GO Biological Process)	AB40	1		313	10	2
protein destabilization(GO Biological Process)	AB40-AB42	2	3	165	2	2
Mismatch repair (KEGG Pathways)	VIA	1		338	10
mRNA Capping(REACTOME Pathways)	AB40-AB42-SAPPA-SAPPB	4	6	52	1	4	4	8
nitric oxide biosynthetic process(GO Biological Process)	AB40-AB42	2	3	357	10	2
mRNA Splicing - Major Pathway(REACTOME Pathways)	VIA-AB40-AB42-SAPPA-SAPPB	5	6	48	1	4	4	8
mRNA Splicing(REACTOME Pathways)	VIA-AB40-AB42-SAPPA-SAPPB	5		49	1
PECAM1 interactions(REACTOME Pathways)	VIA-AB40	2		330	10	1
cell-substrate junction assembly(GO Biological Process)	VIA-AB40	2		317	10	1
L13a-mediated translational silencing of Ceruloplasmin expression(REACTOME Pathways)	VIA-AB40-AB42-SAPPA	4		85	1	4	4
Translation initiation complex formation(REACTOME Pathways)	VIA-AB40-AB42-SAPPA	4		87	1
3' -UTR-mediated translational regulation(REACTOME Pathways)	VIA-AB40-AB42-SAPPA	4	6	86	1
copper ion transport(GO Biological Process)	VIA-AB40	2		315	10	8
Cap-dependent Translation Initiation(REACTOME Pathways)	VIA-AB40-AB42-SAPPA	4		79	1	4	4
Formation of a pool of free 40S subunits(REACTOME Pathways)	VIA-AB40-AB42-SAPPA	4		80	1
Eukaryotic Translation Initiation(REACTOME Pathways)	VIA-AB40-AB42-SAPPA	4		81	1
Translation(REACTOME Pathways)	VIA-AB40-AB42-SAPPA	4		77	1
Activation of the mRNA upon binding of the cap-binding complex and eIFs, and subsequent binding to 43S(REACTOME Pathways)	VIA-AB40-AB42-SAPPA	4	6	78	1
neurite development(GO Biological Process)	AB40	1		209	5	1
Transport of Mature mRNAs Derived from Intronless Transcripts(REACTOME Pathways)	AB40-AB42-SAPPA-SAPPB	4	6	104	1	4	4	8
RNA Pol II CTD phosphorylation and interaction with CE(REACTOME Pathways)	VIA-AB40-AB42-SAPPA-SAPPB	5	6	6	1	4	4	8
cellular respiration(GO Biological Process)	AB40-AB42	2	1	355	10	8
Grb2:SOS provides linkage to MAPK signaling for Intergrins(REACTOME Pathways)	VIA-AB40-AB42	3	3	319	10	1
Transport of Mature Transcript to Cytoplasm(REACTOME Pathways)	VIA-AB40-AB42-SAPPA-SAPPB	5	6	64	1	4	4	8
memory(GO Biological Process)	AB40-AB42-SAPPB	3	4	138	1	1		6
cell-cell junction maintenance(GO Biological Process)	AB40-AB42	2		172	2	1
cellular component maintenance(GO Biological Process)	AB40-AB42	2		171	2
cell junction maintenance(GO Biological Process)	AB40-AB42	2	3	170	2
Formation of incision complex in GG-NER(REACTOME Pathways)	AB40	1		205	5	3
Dual incision reaction in GG-NER(REACTOME Pathways)	AB40	1		204	5
Global Genomic NER (GG-NER)(REACTOME Pathways)	AB40	1		202	5
DNA Damage Recognition in GG-NER(REACTOME Pathways)	AB40	1		203	5
Transport of the SLBP Dependant Mature mRNA(REACTOME Pathways)	AB40-AB42-SAPPA-SAPPB	4	6	101	1	4	4	8
calcium-dependent cell-cell adhesion(GO Biological Process)	AB40-AB42	2	5	337	10	6
negative regulation of defense response to virus(GO Biological Process)	AB40	1		166	2	2
negative regulation of multi-organism process(GO Biological Process)	AB40	1		168	2
negative regulation of response to biotic stimulus(GO Biological Process)	AB40	1		167	2
mechanosensory behavior(GO Biological Process)	AB40-AB42	2	3	169	2	2
amino sugar metabolic process(GO Biological Process)	AB40	1		309	10	9
Processing of Capped Intron-Containing Pre-mRNA(REACTOME Pathways)	VIA-AB40-AB42-SAPPA-SAPPB	5	6	47	1	4	4	8
transition metal ion transport(GO Biological Process)	AB40-AB42	2	1	368	10	8
p130Cas linkage to MAPK signaling for integrins(REACTOME Pathways)	VIA-AB40-AB42	3	3	321	10	1
glucosamine metabolic process(GO Biological Process)	AB40	1		345	10	9
Immunity and defense(Panther Biological Process)	AB40-AB42	2	3	33	1	2
N-acetylglucosamine metabolic process(GO Biological Process)	AB40	1		349	10	9
aerobic respiration(GO Biological Process)	VIA-AB40-AB42	3	1	354	10	8
Plug Formation(REACTOME Pathways)	VIA-AB40-AB42-SAPPB	4	3	327	10	1		5
