# Supplementary material for: Pathway-Based Analysis of Genome-Wide siRNA Screens Reveals the Regulatory Landscape of App Processing
Source: PLoS One. 2015 Feb 27;10(2):e0115369. doi: 10.1371/journal.pone.0115369 (PMC4344212; doi:10.1371/journal.pone.0115369)
Supplement: S12 Supplementary Information — That is, genes that contain exactly the same genes are merged into one. (TXT) [file pone.0115369.s012.txt]

#Pathways merged based on identical composition. Note that gene sets only contain genes that were used in the siRNA screen.
#For example, if a gene set has 10 genes but only 5 are used in the screen, the gene set is redefined to only contain 5 genes.  
# ------------ separates each group of gene sets with identical composition

N-acetylglucosamine catabolic process(GO Biological Process)
chitin metabolic process(GO Biological Process)
chitin catabolic process(GO Biological Process)
-------------
-------------
neurite morphogenesis(GO Biological Process)
cell morphogenesis involved in neuron differentiation(GO Biological Process)
-------------
-------------
glucose homeostasis(GO Biological Process)
carbohydrate homeostasis(GO Biological Process)
-------------
-------------
Post-Elongation Processing of the Transcript(REACTOME Pathways)
Post-Elongation Processing of Intron-Containing pre-mRNA(REACTOME Pathways)
mRNA 3'-end processing(REACTOME Pathways)
RNA Polymerase II Transcription Termination(REACTOME Pathways)
Cleavage of Growing Transcript in the Termination Region(REACTOME Pathways)
-------------
-------------
RNA Polymerase II HIV-1 Promoter Escape(REACTOME Pathways)
HIV-1 Transcription Pre-Initiation(REACTOME Pathways)
HIV-1 Transcription Initiation(REACTOME Pathways)
-------------
-------------
sensory perception of light stimulus(GO Biological Process)
visual perception(GO Biological Process)
-------------
-------------
HIV-1 elongation arrest and recovery(REACTOME Pathways)
Pausing and recovery of HIV-1 elongation(REACTOME Pathways)
-------------
-------------
Elongation of Intron-Containing Transcripts and co-transcriptional mRNA splicing(REACTOME Pathways)
Elongation and Processing of Capped Transcripts(REACTOME Pathways)
-------------
-------------
Vamp7 associated clathrin derived vesicle budding(REACTOME Pathways)
trans-Golgi Network Vesicle Budding(REACTOME Pathways)
Vamp8 associated clathrin derived vesicle budding(REACTOME Pathways)
Vamp2 associated Clathrin derived vesicle budding(REACTOME Pathways)
-------------
-------------
mRNA Splicing - Major Pathway(REACTOME Pathways)
mRNA Splicing(REACTOME Pathways)
-------------
-------------
Repair synthesis for gap-filling by DNA polymerase in TC-NER(REACTOME Pathways)
Gap-filling DNA repair synthesis and ligation in TC-NER(REACTOME Pathways)
-------------
-------------
Resolution of AP sites via the multiple-nucleotide patch replacement pathway(REACTOME Pathways)
Removal of DNA patch containing abasic residue(REACTOME Pathways)
Base Excision Repair(REACTOME Pathways)
Resolution of Abasic Sites (AP sites)(REACTOME Pathways)
Base-free sugar-phosphate removal via the single-nucleotide replacement pathway(REACTOME Pathways)
Base-Excision Repair, AP Site Formation(REACTOME Pathways)
Resolution of AP sites via the single-nucleotide replacement pathway(REACTOME Pathways)
-------------
-------------
tetrapyrrole catabolic process(GO Biological Process)
porphyrin catabolic process(GO Biological Process)
-------------
-------------
Formation of the HIV-1 Early Elongation Complex(REACTOME Pathways)
HIV-1 Transcription Elongation(REACTOME Pathways)
-------------
-------------
protein targeting to Golgi(GO Biological Process)
retrograde transport, vesicle recycling within Golgi(GO Biological Process)
-------------
-------------
cell-cell junction maintenance(GO Biological Process)
cell junction maintenance(GO Biological Process)
cellular component maintenance(GO Biological Process)
-------------
-------------
cell projection morphogenesis(GO Biological Process)
cell part morphogenesis(GO Biological Process)
-------------
-------------
Maturation of Notch precursor via proteolytic cleavage(REACTOME Pathways)
Transport of Notch receptor precursor to golgi(REACTOME Pathways)
Signaling by Notch(REACTOME Pathways)
-------------
-------------
membrane protein proteolysis(GO Biological Process)
membrane protein ectodomain proteolysis(GO Biological Process)
-------------
-------------
3' -UTR-mediated translational regulation(REACTOME Pathways)
Translation initiation complex formation(REACTOME Pathways)
L13a-mediated translational silencing of Ceruloplasmin expression(REACTOME Pathways)
-------------
-------------
Dual incision reaction in TC-NER(REACTOME Pathways)
Transcription-coupled NER (TC-NER)(REACTOME Pathways)
Formation of transcription-coupled NER (TC-NER) repair complex(REACTOME Pathways)
-------------
-------------
copper ion homeostasis(GO Biological Process)
cellular copper ion homeostasis(GO Biological Process)
-------------
-------------
Regulatory RNA pathways(REACTOME Pathways)
MicroRNA biogenesis(REACTOME Pathways)
-------------
-------------
amino sugar catabolic process(GO Biological Process)
glucosamine catabolic process(GO Biological Process)
-------------
-------------
RNA Polymerase II Transcription Elongation(REACTOME Pathways)
Formation of the Early Elongation Complex(REACTOME Pathways)
Formation of RNA Pol II elongation complex(REACTOME Pathways)
-------------
-------------
somatic hypermutation of immunoglobulin genes(GO Biological Process)
somatic diversification of immune receptors via somatic mutation(GO Biological Process)
-------------
-------------
Global Genomic NER (GG-NER)(REACTOME Pathways)
Formation of incision complex in GG-NER(REACTOME Pathways)
DNA Damage Recognition in GG-NER(REACTOME Pathways)
Dual incision reaction in GG-NER(REACTOME Pathways)
-------------
-------------
GTP hydrolysis and joining of the 60S ribosomal subunit(REACTOME Pathways)
Ribosomal scanning and start codon recognition(REACTOME Pathways)
-------------
-------------
COPI Mediated Transport(REACTOME Pathways)
Golgi to ER Retrograde Transport(REACTOME Pathways)
-------------
-------------
Formation of the Editosome(REACTOME Pathways)
mRNA Editing: C to U Conversion(REACTOME Pathways)
-------------
-------------
antigen processing and presentation of endogenous peptide antigen via MHC class I(GO Biological Process)
antigen processing and presentation of endogenous peptide antigen(GO Biological Process)
-------------
-------------
Eukaryotic Translation Initiation(REACTOME Pathways)
Cap-dependent Translation Initiation(REACTOME Pathways)
Translation(REACTOME Pathways)
Formation of a pool of free 40S subunits(REACTOME Pathways)
Activation of the mRNA upon binding of the cap-binding complex and eIFs, and subsequent binding to 43S(REACTOME Pathways)
-------------
-------------
regulation of transcription from RNA polymerase II promoter in response to oxidative stress(GO Biological Process)
regulation of transcription from RNA polymerase II promoter in response to stress(GO Biological Process)
-------------
-------------
Eukaryotic Translation Elongation(REACTOME Pathways)
Peptide chain elongation(REACTOME Pathways)
-------------
-------------
Tat-mediated elongation of the HIV-1 transcript(REACTOME Pathways)
Formation of HIV-1 elongation complex containing HIV-1 Tat(REACTOME Pathways)
-------------
-------------
RNA splicing, via transesterification reactions with bulged adenosine as nucleophile(GO Biological Process)
nuclear mRNA splicing, via spliceosome(GO Biological Process)
-------------
-------------
Tat-mediated HIV-1 elongation arrest and recovery(REACTOME Pathways)
Pausing and recovery of Tat-mediated HIV-1 elongation(REACTOME Pathways)
-------------
-------------
diterpenoid metabolic process(GO Biological Process)
retinoid metabolic process(GO Biological Process)
-------------
-------------
negative regulation of multi-organism process(GO Biological Process)
negative regulation of defense response to virus(GO Biological Process)
negative regulation of response to biotic stimulus(GO Biological Process)
-------------
-------------
cytokine secretion during immune response(GO Biological Process)
regulation of cytokine secretion during immune response(GO Biological Process)
-------------
-------------
RNA Polymerase II Transcription Initiation And Promoter Clearance(REACTOME Pathways)
Formation and Maturation of mRNA Transcript(REACTOME Pathways)
RNA Polymerase II Transcription(REACTOME Pathways)
RNA Polymerase II Promoter Escape(REACTOME Pathways)
RNA Polymerase II Transcription Initiation(REACTOME Pathways)
RNA Polymerase II Transcription Pre-Initiation(REACTOME Pathways)
-------------
-------------
Pausing and recovery of elongation(REACTOME Pathways)
Elongation arrest and recovery(REACTOME Pathways)
-------------
-------------
blastoderm segmentation(GO Biological Process)
determination of anterior/posterior axis, embryo(GO Biological Process)
tripartite regional subdivision(GO Biological Process)
embryonic axis specification(GO Biological Process)
-------------
-------------
Mature Notch receptor trafficks to plasma membrane(REACTOME Pathways)
Notch receptor binds with a ligand(REACTOME Pathways)
Receptor-ligand binding initiates the second proteolytic cleavage of Notch receptor(REACTOME Pathways)
